# Supplementary material for: A transient sex-biased transcriptional program shapes early postnatal L2/3 neuron development
Source: Biol Sex Differ. 2026 Apr 8;17:107. doi: 10.1186/s13293-026-00885-x (PMC13173949; doi:10.1186/s13293-026-00885-x)
Supplement: Supplementary file 2 — Additional file 2. Supplementary Tables S1-14. Related to Figures 1 to 5. List and information of differentially expressed genes compared as indicated in the upper cell on each individual table-sheet. [file 13293_2026_885_MOESM2_ESM.xlsx]

## Sheet: Table S1, Fig 1
Supplementary Table 1. Related to Figure 1. Differentially expressed genes in WT at E19
Filters: FDR < 0.05 , abs(Log2FC) > 0.5
Differentially expressed genes (DEGs) after DESeq2 analysis: 3 UR and 6 DR
Females n = 4, Males n = 4, biologically independent samples
GeneID	Chr	Start	End	Strand	Gene type	Gene name	log2FC	FDR	Expression
ENSMUSG00000086503	X	102503972	102526860	-	lncRNA	Xist	5.38	0	UR
ENSMUSG00000035367	13	58550062	58558962	+	protein_coding	Rmi1	0.55	0.000354532	UR
ENSMUSG00000037369	X	18028814	18146175	+	protein_coding	Kdm6a	0.52	0.000188082	UR
ENSMUSG00000099876	Y	1048393	1049134	+	lncRNA	Gm29650	-0.8	7.88875e-13	DR
ENSMUSG00000075359	Y	10641257	10643107	-	unprocessed_pseudogene	Gm20775	-1.38	3.78493e-32	DR
ENSMUSG00000068457	Y	1096861	1245759	-	protein_coding	Uty	-2.51	3.50465e-99	DR
ENSMUSG00000069049	Y	1010543	1028847	+	protein_coding	Eif2s3y	-2.82	2.91395e-126	DR
ENSMUSG00000056673	Y	897788	956786	+	protein_coding	Kdm5d	-3.48	8.95108e-203	DR
ENSMUSG00000069045	Y	1260771	1286629	-	protein_coding	Ddx3y	-3.54	3.54809e-210	DR

## Sheet: Table S2, Fig 1
Supplementary Table 2. Related to Figure 1. Differentially expressed genes in WT at P4
Filters: FDR < 0.05 , abs(Log2FC) > 1
Differentially expressed genes (DEGs) after DESeq2 analysis: 15 UR and 68 DR
Females n = 3, Males n = 3, biologically independent samples
GeneID	Chr	Start	End	Strand	Gene type	Gene name	log2FC	FDR	Expression
ENSMUSG00000086503	X	102503972	102526860	-	lncRNA	Xist	4.86	2.69499e-53	UR
ENSMUSG00000061578	5	117552036	117913068	+	protein_coding	Ksr2	1.52	0.000623116	UR
ENSMUSG00000037020	7	29939563	29979844	-	protein_coding	Wdr62	1.44	0.00343171	UR
ENSMUSG00000085715	X	102475123	102528563	+	lncRNA	Tsix	1.42	0.00164338	UR
ENSMUSG00000031832	8	120324610	120331961	-	protein_coding	Taf1c	1.32	0.00386269	UR
ENSMUSG00000078490	4	155493647	155551280	+	protein_coding	Cfap74	1.31	0.00888572	UR
ENSMUSG00000026385	1	120041010	120048808	-	protein_coding	Dbi	1.29	0.00872813	UR
ENSMUSG00000054976	1	81054667	81319479	+	protein_coding	Nyap2	1.2	0.0256217	UR
ENSMUSG00000037860	1	173178445	173293606	+	protein_coding	Aim2	1.2	0.016585	UR
ENSMUSG00000097174	8	80021649	80059059	+	lncRNA	Gm4890	1.2	0.0189943	UR
ENSMUSG00000034701	2	79282865	79287095	-	protein_coding	Neurod1	1.15	0.0106249	UR
ENSMUSG00000024697	19	16413126	16588184	+	protein_coding	Gna14	1.14	0.0437464	UR
ENSMUSG00000092035	6	4747306	4760517	+	protein_coding	Peg10	1.14	0.0384725	UR
ENSMUSG00000042707	4	124949131	124959496	-	protein_coding	Dnali1	1.12	0.0469875	UR
ENSMUSG00000051243	9	58103580	58111602	-	protein_coding	Islr2	1.1	0.0456893	UR
ENSMUSG00000018750	11	69656738	69674849	+	protein_coding	Zbtb4	-1.01	0.00644184	DR
ENSMUSG00000029334	5	99077632	99185210	-	protein_coding	Prkg2	-1.01	0.029741	DR
ENSMUSG00000027506	3	8990653	9069783	-	protein_coding	Tpd52	-1.02	7.63668e-05	DR
ENSMUSG00000032741	5	120672218	120726738	-	protein_coding	Tpcn1	-1.02	0.00475761	DR
ENSMUSG00000032525	9	121548235	121585909	+	protein_coding	Nktr	-1.02	0.00386269	DR
ENSMUSG00000018865	15	83960298	83989955	-	protein_coding	Sult4a1	-1.03	0.0278284	DR
ENSMUSG00000019772	10	5589218	5597617	+	protein_coding	Vip	-1.04	0.0355115	DR
ENSMUSG00000113585	12	110440945	110452649	-	lncRNA	Gm19605	-1.04	0.0483032	DR
ENSMUSG00000057455	18	31106542	31450343	-	protein_coding	Rit2	-1.05	0.0483032	DR
ENSMUSG00000038387	7	44667385	44671071	+	protein_coding	Rras	-1.05	0.049037	DR
ENSMUSG00000038530	1	169569046	169575211	-	protein_coding	Rgs4	-1.06	0.00349263	DR
ENSMUSG00000033377	3	116711907	116762636	-	protein_coding	Palmd	-1.06	0.049037	DR
ENSMUSG00000001986	X	40489731	40767478	+	protein_coding	Gria3	-1.06	0.0129194	DR
ENSMUSG00000046008	19	58640930	58670220	+	protein_coding	Pnlip	-1.07	0.00416372	DR
ENSMUSG00000005397	13	13612136	13686854	+	protein_coding	Nid1	-1.09	0.00416372	DR
ENSMUSG00000022112	14	115329647	116762591	+	protein_coding	Gpc5	-1.09	0.0078061	DR
ENSMUSG00000104951	5	123248759	123250324	+	TEC	Gm43413	-1.09	0.0499121	DR
ENSMUSG00000057615	X	60753103	60754561	+	protein_coding	Ldoc1	-1.09	0.0256217	DR
ENSMUSG00000032131	9	44184485	44199912	-	protein_coding	Abcg4	-1.11	0.0189943	DR
ENSMUSG00000022906	16	35758840	35792975	+	protein_coding	Parp9	-1.13	0.0395611	DR
ENSMUSG00000022754	16	56625524	56706529	-	protein_coding	Tmem45a	-1.13	0.0243327	DR
ENSMUSG00000039629	6	29917011	29959680	+	protein_coding	Strip2	-1.13	0.0477773	DR
ENSMUSG00000027661	2	165345707	165361837	+	protein_coding	Slc2a10	-1.15	0.00592553	DR
ENSMUSG00000032177	9	21077010	21124544	+	protein_coding	Pde4a	-1.15	0.0132389	DR
ENSMUSG00000000805	11	84848612	84856870	+	protein_coding	Car4	-1.16	0.0280138	DR
ENSMUSG00000040724	3	107008462	107022321	+	protein_coding	Kcna2	-1.16	0.00372851	DR
ENSMUSG00000066652	1	180720673	180726668	+	protein_coding	Lefty2	-1.18	0.0122893	DR
ENSMUSG00000057098	11	44508144	44898918	+	protein_coding	Ebf1	-1.18	0.0287051	DR
ENSMUSG00000004837	11	61544091	61563610	+	protein_coding	Grap	-1.18	0.00632399	DR
ENSMUSG00000033191	4	118328388	118347258	-	protein_coding	Tie1	-1.18	0.0119446	DR
ENSMUSG00000032698	2	103788331	103812223	+	protein_coding	Lmo2	-1.19	0.0129694	DR
ENSMUSG00000032452	9	97326448	97915234	-	protein_coding	Clstn2	-1.19	0.0290735	DR
ENSMUSG00000036381	3	59021276	59061039	-	protein_coding	P2ry14	-1.2	0.0256217	DR
ENSMUSG00000104696	3	156351957	156354526	+	TEC	Gm42946	-1.2	0.0147381	DR
ENSMUSG00000037940	8	82069185	82854543	+	protein_coding	Inpp4b	-1.21	0.0189943	DR
ENSMUSG00000041378	16	18595597	18597012	+	protein_coding	Cldn5	-1.22	0.0080853	DR
ENSMUSG00000036502	X	37285450	37341316	-	protein_coding	Tmem255a	-1.22	0.023023	DR
ENSMUSG00000104394	1	186968654	186972554	+	TEC	Gm37254	-1.23	0.0212242	DR
ENSMUSG00000041245	X	149981074	150103148	+	protein_coding	Wnk3	-1.25	0.00137355	DR
ENSMUSG00000025909	1	8431699	9370103	-	protein_coding	Sntg1	-1.26	0.0172807	DR
ENSMUSG00000101609	7	142757195	142850286	-	lncRNA	Kcnq1ot1	-1.26	0.00107972	DR
ENSMUSG00000026058	1	32211795	32697649	+	protein_coding	Khdrbs2	-1.27	7.63668e-05	DR
ENSMUSG00000117634	18	11788477	11790841	-	lncRNA	Gm50069	-1.27	0.00803048	DR
ENSMUSG00000022178	14	54804929	54815015	-	protein_coding	Ajuba	-1.29	0.000416579	DR
ENSMUSG00000028108	3	95641459	95646881	-	protein_coding	Ecm1	-1.32	0.0090293	DR
ENSMUSG00000047767	7	100912241	100951458	-	protein_coding	Atg16l2	-1.32	2.61189e-05	DR
ENSMUSG00000041189	11	69674862	69686769	-	protein_coding	Chrnb1	-1.36	0.00601524	DR
ENSMUSG00000105985	5	132044449	132051773	-	TEC	Gm42993	-1.36	0.00202276	DR
ENSMUSG00000101059	Y	1268548	1268885	-	processed_pseudogene	Gm4017	-1.36	0.00342361	DR
ENSMUSG00000071234	12	84724051	84745605	-	protein_coding	Syndig1l	-1.38	0.00377052	DR
ENSMUSG00000001029	11	106268482	106278901	-	protein_coding	Icam2	-1.4	0.00430889	DR
ENSMUSG00000035547	7	97770766	97827481	-	protein_coding	Capn5	-1.41	0.00107972	DR
ENSMUSG00000026970	2	60580537	60793536	-	protein_coding	Rbms1	-1.42	3.70477e-07	DR
ENSMUSG00000073590	18	37788504	37794795	+	lncRNA	3222401L13Rik	-1.43	8.01795e-06	DR
ENSMUSG00000017707	2	163465192	163487051	-	protein_coding	Serinc3	-1.43	0.000156923	DR
ENSMUSG00000017344	11	78389917	78393150	+	protein_coding	Vtn	-1.44	0.00126815	DR
ENSMUSG00000104871	5	58102384	58104254	+	TEC	Gm42639	-1.46	0.00112369	DR
ENSMUSG00000020101	10	60182630	60208463	+	protein_coding	Vsir	-1.49	0.00164338	DR
ENSMUSG00000049001	6	65648574	65689310	+	protein_coding	Ndnf	-1.49	0.000695034	DR
ENSMUSG00000079018	15	74915867	74920679	-	protein_coding	Ly6c1	-1.85	1.4959e-05	DR
ENSMUSG00000027896	3	107198546	107219431	+	protein_coding	Slc16a4	-1.87	6.06214e-06	DR
ENSMUSG00000048540	3	101917392	101922808	+	protein_coding	Nhlh2	-1.92	4.86915e-06	DR
ENSMUSG00000117698	19	43663572	43665615	+	lncRNA	BC037704	-2.31	2.47853e-09	DR
ENSMUSG00000056673	Y	897788	956786	+	protein_coding	Kdm5d	-3.69	4.4742e-27	DR
ENSMUSG00000075359	Y	10641257	10643107	-	unprocessed_pseudogene	Gm20775	-4.5	2.39231e-44	DR
ENSMUSG00000068457	Y	1096861	1245759	-	protein_coding	Uty	-4.57	3.46979e-45	DR
ENSMUSG00000069045	Y	1260771	1286629	-	protein_coding	Ddx3y	-6.42	2.65621e-105	DR
ENSMUSG00000069049	Y	1010543	1028847	+	protein_coding	Eif2s3y	-6.57	6.46788e-116	DR

## Sheet: Table S3, Fig 1
Supplementary Table 2. Related to Figure 1. Differentially expressed genes in WT at P7
Filters: FDR < 0.05 , abs(Log2FC) > 1
Differentially expressed genes (DEGs) after DESeq2 analysis: 6 UR and 6 DR
Females n = 2, Males n = 3, biologically independent samples
GeneID	Chr	Start	End	Strand	Gene type	Gene name	log2FC	FDR	Expression
ENSMUSG00000086503	X	102503972	102526860	-	lncRNA	Xist	4.01	5.04112e-62	UR
ENSMUSG00000037868	10	67371305	67378018	+	protein_coding	Egr2	1.17	2.05932e-05	UR
ENSMUSG00000053113	11	117856905	117860873	-	protein_coding	Socs3	1.17	0.00163783	UR
ENSMUSG00000044786	7	28076209	28079678	-	protein_coding	Zfp36	1.07	0.0105933	UR
ENSMUSG00000035373	11	81936538	81938351	+	protein_coding	Ccl7	1.03	0.012219	UR
ENSMUSG00000027995	3	83743579	83749074	-	protein_coding	Tlr2	1.02	0.020597	UR
ENSMUSG00000020178	10	75152711	75170618	+	protein_coding	Adora2a	-1.01	0.024195	DR
ENSMUSG00000075359	Y	10641257	10643107	-	unprocessed_pseudogene	Gm20775	-1.99	1.20017e-13	DR
ENSMUSG00000056673	Y	897788	956786	+	protein_coding	Kdm5d	-3.18	2.93769e-39	DR
ENSMUSG00000068457	Y	1096861	1245759	-	protein_coding	Uty	-3.59	8.38614e-52	DR
ENSMUSG00000069045	Y	1260771	1286629	-	protein_coding	Ddx3y	-5.27	9.30918e-135	DR
ENSMUSG00000069049	Y	1010543	1028847	+	protein_coding	Eif2s3y	-5.51	4.22477e-154	DR

## Sheet: Table S4, Fig 2
Supplementary Table 4. Related to Figure 2. Differentially expressed genes in Cux1 KO female neurons at E19
Filters: FDR < 0.05 , abs(Log2FC) > 0.5
Differentially expressed genes (DEGs) after DESeq2 analysis: 19 UR and 10 DR
WT n = 4, Cux1DC/DC n = 4, biologically independent samples
GeneID	Chr	Start	End	Strand	Gene type	Gene name	log2FC	FDR	Expression
ENSMUSG00000035681	10	112107026	112302929	+	protein_coding	Kcnc2	1.06	2.46388e-15	UR
ENSMUSG00000025969	1	62742444	62857854	+	protein_coding	Nrp2	0.9	3.56372e-09	UR
ENSMUSG00000097908	5	136947964	136965968	+	lncRNA	4933404O12Rik	0.86	1.35798e-09	UR
ENSMUSG00000004415	5	136770613	136912063	-	protein_coding	Col26a1	0.85	7.70829e-08	UR
ENSMUSG00000044548	12	71356658	71366881	+	protein_coding	Dact1	0.83	1.6524e-12	UR
ENSMUSG00000039114	13	36909335	36919105	-	protein_coding	Nrn1	0.7	2.99314e-08	UR
ENSMUSG00000074274	7	24851846	24856054	+	lncRNA	D930028M14Rik	0.64	5.93655e-05	UR
ENSMUSG00000105686	5	99421954	99427143	+	lncRNA	Gm35394	0.62	0.0014239	UR
ENSMUSG00000019785	10	33388282	33500765	-	protein_coding	Clvs2	0.59	0.0034404	UR
ENSMUSG00000027832	3	66127331	66133226	+	protein_coding	Ptx3	0.59	2.15313e-06	UR
ENSMUSG00000027967	3	127426784	127429280	+	protein_coding	Neurog2	0.59	5.16319e-05	UR
ENSMUSG00000041703	14	122694207	122703089	-	protein_coding	Zic5	0.56	0.00874628	UR
ENSMUSG00000055737	15	3347242	3612974	-	protein_coding	Ghr	0.56	0.00506635	UR
ENSMUSG00000019851	10	18720768	18732821	+	protein_coding	Perp	0.55	0.0103184	UR
ENSMUSG00000020000	10	24099415	24178688	+	protein_coding	Moxd1	0.54	0.00808834	UR
ENSMUSG00000055202	17	33014650	33028905	-	protein_coding	Zfp811	0.54	2.33315e-07	UR
ENSMUSG00000035686	7	97062145	97066937	-	protein_coding	Thrsp	0.54	0.00506635	UR
ENSMUSG00000091183	13	62920014	62933622	-	protein_coding	Gm5141	0.53	0.00881117	UR
ENSMUSG00000063600	3	29136172	29745358	+	protein_coding	Egfem1	0.53	0.0099702	UR
ENSMUSG00000068373	2	103973418	104241358	-	protein_coding	D430041D05Rik	-0.52	0.0034404	DR
ENSMUSG00000030226	6	138339916	138558966	-	protein_coding	Lmo3	-0.52	0.00628715	DR
ENSMUSG00000074505	9	15821485	16412581	-	protein_coding	Fat3	-0.52	0.010161	DR
ENSMUSG00000002900	12	31315233	31379643	+	protein_coding	Lamb1	-0.53	0.0140584	DR
ENSMUSG00000032890	4	120712013	120753776	+	protein_coding	Rims3	-0.59	0.00102008	DR
ENSMUSG00000027419	2	143388076	143658205	+	protein_coding	Pcsk2	-0.6	0.0034404	DR
ENSMUSG00000036898	5	138439730	138458956	+	protein_coding	Zfp157	-0.62	1.44573e-08	DR
ENSMUSG00000033066	11	67345917	67575800	+	protein_coding	Gas7	-0.64	0.000951662	DR
ENSMUSG00000056222	13	57569008	58056146	-	protein_coding	Spock1	-0.65	0.000298282	DR
ENSMUSG00000036545	11	50492911	50698400	+	protein_coding	Adamts2	-0.77	3.83288e-07	DR

## Sheet: Table S5, Fig 2
Supplementary Table 5. Related to Figure 2. Differentially expressed genes in Cux1 KO male neurons at E19
Filters: FDR < 0.05 , abs(Log2FC) > 0.5
Differentially expressed genes (DEGs) after DESeq2 analysis: 24 UR and 45 DR
WT n = 4, Cux1DC/DC n = 4, biologically independent samples
GeneID	Chr	Start	End	Strand	Gene type	Gene name	log2FC	FDR	Expression
ENSMUSG00000035681	10	112107026	112302929	+	protein_coding	Kcnc2	1.01	4.43406e-11	UR
ENSMUSG00000044548	12	71356658	71366881	+	protein_coding	Dact1	0.97	2.29059e-13	UR
ENSMUSG00000025969	1	62742444	62857854	+	protein_coding	Nrp2	0.85	1.52669e-07	UR
ENSMUSG00000097908	5	136947964	136965968	+	lncRNA	4933404O12Rik	0.77	1.45255e-06	UR
ENSMUSG00000068876	3	94667376	94693826	-	protein_coding	Cgn	0.74	4.99747e-05	UR
ENSMUSG00000074274	7	24851846	24856054	+	lncRNA	D930028M14Rik	0.66	0.00174122	UR
ENSMUSG00000040136	7	45753947	45829457	-	protein_coding	Abcc8	0.66	9.00833e-06	UR
ENSMUSG00000039114	13	36909335	36919105	-	protein_coding	Nrn1	0.65	1.02521e-05	UR
ENSMUSG00000008496	7	24786769	24879151	-	protein_coding	Pou2f2	0.6	0.00596803	UR
ENSMUSG00000089901	14	44162847	44170868	+	protein_coding	Gm8113	0.56	0.0189798	UR
ENSMUSG00000028360	3	153679073	153977359	+	protein_coding	Slc44a5	0.55	0.00909184	UR
ENSMUSG00000096936	5	16128753	16138404	-	lncRNA	Gm3510	0.55	0.0196087	UR
ENSMUSG00000019851	10	18720768	18732821	+	protein_coding	Perp	0.54	0.0241871	UR
ENSMUSG00000085167	11	24026535	24027367	+	lncRNA	Gm12063	0.54	0.0210063	UR
ENSMUSG00000098206	1	137894269	137897656	+	lncRNA	Mir181a-1hg	0.53	0.0125209	UR
ENSMUSG00000026614	1	185187045	185200959	+	protein_coding	Slc30a10	0.53	0.00790409	UR
ENSMUSG00000004896	3	87829908	87838024	-	protein_coding	Rrnad1	0.53	0.000749992	UR
ENSMUSG00000025241	9	123618565	123680964	-	protein_coding	Fyco1	0.53	0.0177281	UR
ENSMUSG00000037243	11	58197895	58205453	+	protein_coding	Zfp692	0.52	0.0196465	UR
ENSMUSG00000116305	15	85537757	85591728	+	lncRNA	Lncppara	0.52	0.0229517	UR
ENSMUSG00000037239	7	28858254	28869836	-	protein_coding	Spred3	0.52	0.000580133	UR
ENSMUSG00000007783	7	44608796	44624275	-	protein_coding	Cpt1c	0.52	7.11825e-05	UR
ENSMUSG00000040701	14	55336032	55344050	-	protein_coding	Ap1g2	0.51	0.0237909	UR
ENSMUSG00000027676	3	33866511	33898459	-	protein_coding	Ccdc39	0.51	0.0188836	UR
ENSMUSG00000038530	1	169569046	169575211	-	protein_coding	Rgs4	-0.51	0.0416729	DR
ENSMUSG00000073421	17	34476663	34488393	+	protein_coding	H2-Ab1	-0.51	0.0164512	DR
ENSMUSG00000006800	2	165915009	165997583	-	protein_coding	Sulf2	-0.51	0.025258	DR
ENSMUSG00000039474	5	37123448	37146549	-	protein_coding	Wfs1	-0.51	0.0196465	DR
ENSMUSG00000038077	6	126685292	126717637	-	protein_coding	Kcna6	-0.51	0.0413507	DR
ENSMUSG00000041261	4	8143362	8239041	-	protein_coding	Car8	-0.52	0.00486503	DR
ENSMUSG00000020427	11	7156086	7163923	-	protein_coding	Igfbp3	-0.53	0.0196465	DR
ENSMUSG00000059456	14	66390706	66518501	-	protein_coding	Ptk2b	-0.53	0.0191266	DR
ENSMUSG00000023913	17	43878989	43923092	+	protein_coding	Pla2g7	-0.53	0.0100252	DR
ENSMUSG00000046805	19	12438143	12442647	+	protein_coding	Mpeg1	-0.53	0.0189798	DR
ENSMUSG00000041959	3	93462387	93471950	+	protein_coding	S100a10	-0.53	0.0241871	DR
ENSMUSG00000041827	5	115061299	115075974	+	protein_coding	Oasl1	-0.53	0.0298868	DR
ENSMUSG00000031129	9	94551962	95112498	+	protein_coding	Slc9a9	-0.53	0.0241871	DR
ENSMUSG00000036206	1	88998137	89082790	+	protein_coding	Sh3bp4	-0.54	3.48888e-06	DR
ENSMUSG00002076173	16	10961989	10962045	+	miRNA	Gm55118	-0.54	0.0237909	DR
ENSMUSG00000030020	6	92347889	92683136	-	protein_coding	Prickle2	-0.54	0.0196465	DR
ENSMUSG00000098557	14	103214017	103220073	-	protein_coding	Kctd12	-0.55	0.0021359	DR
ENSMUSG00000051359	15	37366419	37792814	-	protein_coding	Ncald	-0.55	4.01944e-06	DR
ENSMUSG00000074505	9	15821485	16412581	-	protein_coding	Fat3	-0.55	0.00909184	DR
ENSMUSG00000025795	10	121246255	121312252	-	protein_coding	Rassf3	-0.56	0.00960951	DR
ENSMUSG00000030287	6	146009797	146403721	-	protein_coding	Itpr2	-0.56	0.0145425	DR
ENSMUSG00000022747	16	58288488	58344606	-	protein_coding	St3gal6	-0.57	0.00824985	DR
ENSMUSG00000029135	5	32293145	32315186	+	protein_coding	Fosl2	-0.57	0.0111862	DR
ENSMUSG00000029231	5	75312953	75358876	+	protein_coding	Pdgfra	-0.57	0.00596803	DR
ENSMUSG00000060586	17	34524841	34535648	+	protein_coding	H2-Eb1	-0.58	0.00277316	DR
ENSMUSG00000028581	4	130640436	130663452	+	protein_coding	Laptm5	-0.58	0.00959154	DR
ENSMUSG00000053025	7	74764642	74959010	-	protein_coding	Sv2b	-0.58	0.00815844	DR
ENSMUSG00000036896	4	136617115	136620376	-	protein_coding	C1qc	-0.59	0.00271893	DR
ENSMUSG00000058427	5	91051730	91053797	+	protein_coding	Cxcl2	-0.6	0.00455925	DR
ENSMUSG00000022342	15	44969680	44978316	-	protein_coding	Kcnv1	-0.62	0.00459344	DR
ENSMUSG00000051439	18	36858120	36859851	-	protein_coding	Cd14	-0.62	0.00151374	DR
ENSMUSG00000022197	15	12359797	12740010	-	protein_coding	Pdzd2	-0.64	0.00212329	DR
ENSMUSG00000024610	18	60936920	60945724	+	protein_coding	Cd74	-0.65	0.000448354	DR
ENSMUSG00000038642	3	95434097	95463714	+	protein_coding	Ctss	-0.69	0.000133879	DR
ENSMUSG00000043496	6	53792453	53797815	-	protein_coding	Tril	-0.69	0.0001907	DR
ENSMUSG00000032359	9	89936205	89958142	+	protein_coding	Ctsh	-0.7	0.000627085	DR
ENSMUSG00000067242	19	38252984	38300662	+	protein_coding	Lgi1	-0.73	0.000185598	DR
ENSMUSG00000026249	1	79771914	79838897	-	protein_coding	Serpine2	-0.74	8.03106e-07	DR
ENSMUSG00000072620	11	82955938	82961504	+	protein_coding	Slfn2	-0.76	4.87234e-05	DR
ENSMUSG00000056222	13	57569008	58056146	-	protein_coding	Spock1	-0.8	1.02521e-05	DR
ENSMUSG00000028351	4	68679751	68872634	-	protein_coding	Brinp1	-0.8	4.02566e-06	DR
ENSMUSG00000054459	12	11375243	11486614	-	protein_coding	Vsnl1	-0.81	1.02521e-05	DR
ENSMUSG00000084215	4	10438815	10439743	-	processed_pseudogene	Gm11814	-0.88	4.5097e-08	DR
ENSMUSG00000029819	6	49799690	49806487	+	protein_coding	Npy	-0.9	5.90058e-08	DR
ENSMUSG00000020415	11	43311077	43317078	-	protein_coding	Pttg1	-1.02	4.43406e-11	DR

## Sheet: Table S6, Fig 2-5
Supplementary Table 6. Related to Figures 2-4. Common differentially expressed genes between conditions
Filters: FDR < 0.05 , abs(Log2FC) > 0.5 for E19 and abs(Log2FC) > 1 for P4
Common differentially expressed genes (DEGs) after DESeq2 analysis
WT n = 4, Cux1DC/DC n = 4, Cux2-/- n = 4, biologically independent samples at E19
WT n = 3, Cux1D23/D23 n = 2, Cux2-/- n=3, biologically independent samples at P4
	Stage	Sex	Count	Gene name
Cux1	E19	F vs M	9	Nrp2/ Perp/ Kcnc2/ Dact1/ Nrn1/ Spock1/ 4933404O12Rik/ D930028M14Rik/ Fat3
	E19 vsP4	M	8	Sh3bp4/ Vsnl1/ Car8/ Laptm5/ C1qc/ Npy/ Pou2f2/ Fat3
Cux2	E19	F vs M	8	Gm5948/ Gm9625/ Pcdhgb5/ Pcdhgb8/ Gm14165/ Gm13123/ Rplp0/ Gm8730
	P4	F vs M	6	Gm8210/ Fn3krp/ Gm14036/ Bend4/ Gm42732/ Hopx
Cux2 vs Cux1	E19	M	2	Slc44a5/Gm11814
Cux2 vs Cux1	P4	M	40	Bend6/ Gm10558/ Ikzf2/ Nyap2/ Iqca/ Gm4258/ Gm26930/ Fam183b/ 1700016K19Rik/ Efcab10/ Gm37899/ 1700001L19Rik/ Fam135b/ Gm37606/ C130023A14Rik/ Rsph1/ Man2a1/ Tmem232/ Mpp7/ Cfap95/ Zfp518a/ Pierce1/ Zer1/ Hdc/ 6820408C15Rik/ Tmem212/ Ccna1/ Gpr171/ Rnpc3/ Npnt/ Dynlt5/ Ccdc146/ Hopx/ Nos1/ Gm42993/ Gm45867/ Gm6916/ Kcnq1ot1/ E230020D15Rik/ Ccdc153

## Sheet: Table S7, Fig 2
Supplementary Table 7. Related to Figure 2. Differentially expressed genes in Cux1 KO male neurons at P4
Filters: FDR < 0.05 , abs(Log2FC) > 1
Differentially expressed genes (DEGs) after DESeq2 analysis: 836 UR and 1429 DR
WT n = 3, Cux1D23/D23 n = 4, biologically independent samples
GeneID	Chr	Start	End	Strand	Gene type	Gene name	log2FC	FDR	Expression
ENSMUSG00000050211	2	119996893	120075816	-	protein_coding	Pla2g4e	5.53	1.78676e-15	UR
ENSMUSG00000045662	3	108847375	108868090	+	protein_coding	Henmt1	5.04	5.90619e-13	UR
ENSMUSG00000034009	3	79548918	79645187	-	protein_coding	Rxfp1	4.36	4.84905e-09	UR
ENSMUSG00000026890	2	35971965	35995420	-	protein_coding	Lhx6	4.35	5.75742e-09	UR
ENSMUSG00000031636	8	46338498	46372585	+	protein_coding	Pdlim3	4.33	5.67479e-09	UR
ENSMUSG00000079388	14	18115085	18135010	-	protein_coding	2610042L04Rik	4.15	8.83635e-11	UR
ENSMUSG00000042182	1	33891133	33946897	-	protein_coding	Bend6	3.95	2.3574e-26	UR
ENSMUSG00000105359	3	38161592	38162071	-	processed_pseudogene	Rpl21-ps10	3.94	1.41185e-07	UR
ENSMUSG00000079402	14	18796558	18817743	-	protein_coding	Gm3020	3.84	3.10147e-10	UR
ENSMUSG00000033316	5	110692221	110769246	+	protein_coding	Galnt9	3.48	6.58868e-06	UR
ENSMUSG00000041708	15	83663668	83742695	+	protein_coding	Mpped1	3.44	2.85898e-28	UR
ENSMUSG00000090691	14	15579811	15601271	+	protein_coding	Gm3667	3.32	3.68087e-06	UR
ENSMUSG00000024743	19	10366454	10430544	+	protein_coding	Syt7	3.32	1.57398e-37	UR
ENSMUSG00000042532	19	42236013	42258787	+	protein_coding	Golga7b	3.31	1.44965e-16	UR
ENSMUSG00000016349	2	180789446	180798807	-	protein_coding	Eef1a2	3.31	1.003e-33	UR
ENSMUSG00000091563	14	18336989	18359247	-	protein_coding	Gm8108	3.23	1.18961e-06	UR
ENSMUSG00000096488	14	19035973	19057159	-	protein_coding	Gm10409	3.21	5.99703e-06	UR
ENSMUSG00000020431	11	7013489	7128506	+	protein_coding	Adcy1	3.2	1.15512e-12	UR
ENSMUSG00000052584	14	76770254	76794329	-	protein_coding	Serp2	3.17	5.67914e-42	UR
ENSMUSG00000049044	2	71811584	72087818	+	protein_coding	Rapgef4	3.16	2.22442e-11	UR
ENSMUSG00000025867	13	54519162	54531730	+	protein_coding	Cplx2	3.13	4.24273e-78	UR
ENSMUSG00000054976	1	81054667	81319479	+	protein_coding	Nyap2	3.05	5.98738e-12	UR
ENSMUSG00000029403	5	92153933	92191742	-	protein_coding	Cdkl2	3	0.000136589	UR
ENSMUSG00000056413	5	139257631	139311377	-	protein_coding	Adap1	2.97	1.69467e-07	UR
ENSMUSG00000053310	9	37455788	37464200	-	protein_coding	Nrgn	2.97	6.51825e-11	UR
ENSMUSG00000064360	MT	9459	9806	+	protein_coding	mt-Nd3	2.96	3.29594e-14	UR
ENSMUSG00000093898	14	15879160	15885814	+	protein_coding	Gm33933	2.93	0.000118299	UR
ENSMUSG00000096793	14	18639088	18659699	-	protein_coding	Gm3002	2.93	4.06612e-07	UR
ENSMUSG00000032532	9	121318890	121324760	-	protein_coding	Cck	2.93	2.34679e-10	UR
ENSMUSG00000101939	1	24651856	24652200	-	unprocessed_pseudogene	Gm28438	2.9	7.22335e-13	UR
ENSMUSG00000095195	14	18875553	18897750	-	protein_coding	Gm3005	2.89	3.73251e-06	UR
ENSMUSG00000059631	5	25190839	25203174	+	lncRNA	1500035N22Rik	2.85	0.000359409	UR
ENSMUSG00000096574	14	19114974	19137146	-	protein_coding	Gm2956	2.84	1.2332e-05	UR
ENSMUSG00000025576	11	118380588	118802423	-	protein_coding	Rbfox3	2.74	2.58479e-17	UR
ENSMUSG00000029651	5	147894130	148252875	+	protein_coding	Mtus2	2.73	0.000115111	UR
ENSMUSG00000038065	6	54658609	54680836	+	protein_coding	Mturn	2.73	2.30313e-09	UR
ENSMUSG00000094634	14	16361108	16382478	+	protein_coding	Gm3468	2.69	0.00046531	UR
ENSMUSG00000003863	7	44988546	45016443	-	protein_coding	Ppfia3	2.69	1.3203e-05	UR
ENSMUSG00000060371	5	130398296	130876253	+	protein_coding	Caln1	2.67	1.73484e-07	UR
ENSMUSG00000073433	17	26418157	26426760	-	protein_coding	Arhgdig	2.65	2.52458e-13	UR
ENSMUSG00000028785	4	129005363	129015829	-	protein_coding	Hpca	2.65	2.9269e-08	UR
ENSMUSG00000021680	13	95567879	95581432	-	protein_coding	Crhbp	2.63	0.00109334	UR
ENSMUSG00000096904	14	16057291	16063946	+	protein_coding	Lamtor3-ps	2.62	0.000241605	UR
ENSMUSG00000024524	18	67221287	67359863	+	protein_coding	Gnal	2.61	4.04096e-21	UR
ENSMUSG00000028773	4	130202388	130209256	+	protein_coding	Fabp3	2.61	1.35333e-10	UR
ENSMUSG00000091617	14	14986011	15003411	+	protein_coding	Gm3752	2.58	0.000247644	UR
ENSMUSG00000090061	5	63806445	63967889	+	protein_coding	Nwd2	2.58	5.67466e-06	UR
ENSMUSG00000057897	11	5919644	6016362	-	protein_coding	Camk2b	2.56	0.000268	UR
ENSMUSG00000047842	13	52658416	52685315	-	protein_coding	Diras2	2.55	0.000940858	UR
ENSMUSG00000045441	6	59324211	59403279	-	protein_coding	Gprin3	2.55	0.00157774	UR
ENSMUSG00000032355	9	77009363	77260251	-	protein_coding	Mlip	2.55	0.000740398	UR
ENSMUSG00000014602	1	92943186	93029673	-	protein_coding	Kif1a	2.52	1.86592e-61	UR
ENSMUSG00000064349	MT	5192	5257	-	Mt_tRNA	mt-Tc	2.52	9.45235e-06	UR
ENSMUSG00000055435	8	116409681	116434533	-	protein_coding	Maf	2.5	0.000161404	UR
ENSMUSG00000095427	14	76474131	76474985	-	processed_pseudogene	Rps2-ps6	2.49	0.000600191	UR
ENSMUSG00000032224	9	69995793	70049842	-	protein_coding	Fam81a	2.49	1.89748e-39	UR
ENSMUSG00000032024	9	40597258	40696615	+	protein_coding	Clmp	2.48	1.28318e-10	UR
ENSMUSG00000036800	15	71303458	71599687	-	protein_coding	Fam135b	2.47	0.000344843	UR
ENSMUSG00000091957	18	61392079	61393059	-	transcribed_processed_pseudogene	Rps2-ps10	2.47	0.00010429	UR
ENSMUSG00000020635	12	4883174	4891591	-	protein_coding	Fkbp1b	2.46	1.76359e-05	UR
ENSMUSG00000038587	10	4216380	4309470	+	protein_coding	Akap12	2.43	2.63178e-17	UR
ENSMUSG00000024617	18	61058690	61121224	+	protein_coding	Camk2a	2.43	0.000178332	UR
ENSMUSG00000005045	4	152423108	152474651	+	protein_coding	Chd5	2.42	0.000164877	UR
ENSMUSG00000034891	13	54906673	54914408	-	protein_coding	Sncb	2.41	4.12771e-07	UR
ENSMUSG00000087022	1	57010571	57089243	+	lncRNA	9130024F11Rik	2.4	0.00104781	UR
ENSMUSG00000056366	10	86567851	86568252	-	processed_pseudogene	Fabp3-ps1	2.4	3.88269e-07	UR
ENSMUSG00000021219	12	82635066	83208830	+	protein_coding	Rgs6	2.39	3.23957e-06	UR
ENSMUSG00000032060	9	50662625	50667936	+	protein_coding	Cryab	2.39	5.9751e-08	UR
ENSMUSG00000031442	8	12923806	13070905	+	protein_coding	Mcf2l	2.38	5.66252e-19	UR
ENSMUSG00000064343	MT	3772	3842	-	Mt_tRNA	mt-Tq	2.38	0.000176245	UR
ENSMUSG00000062309	9	57411309	57412731	+	protein_coding	Rpp25	2.36	7.55855e-05	UR
ENSMUSG00000047013	6	85446556	85479976	-	protein_coding	Fbxo41	2.35	0.0018404	UR
ENSMUSG00000026028	1	58939608	59012589	-	protein_coding	Trak2	2.34	7.19439e-10	UR
ENSMUSG00000092167	14	15369152	15386565	+	protein_coding	Gm3696	2.33	0.00146314	UR
ENSMUSG00000007207	5	135052336	135079954	+	protein_coding	Stx1a	2.32	1.96854e-15	UR
ENSMUSG00000076498	6	41523664	41525286	+	TR_C_gene	Trbc2	2.32	5.91701e-05	UR
ENSMUSG00000028039	3	89221206	89230272	-	protein_coding	Efna3	2.3	0.00117878	UR
ENSMUSG00000066652	1	180720673	180726668	+	protein_coding	Lefty2	2.29	0.00124396	UR
ENSMUSG00000104418	1	179752517	179752976	-	processed_pseudogene	Gm37070	2.28	2.1676e-05	UR
ENSMUSG00000036578	7	30741938	30750892	-	protein_coding	Fxyd7	2.27	9.95897e-06	UR
ENSMUSG00000026764	2	49509310	49664790	+	protein_coding	Kif5c	2.26	1.02059e-16	UR
ENSMUSG00000094910	12	105420115	105459354	+	protein_coding	D430019H16Rik	2.25	2.4274e-10	UR
ENSMUSG00000105791	5	49135620	49136927	-	TEC	Gm43341	2.25	0.00704872	UR
ENSMUSG00000029364	5	117495369	117516666	+	protein_coding	Wsb2	2.25	6.78809e-07	UR
ENSMUSG00000057244	5	129700054	129700935	-	processed_pseudogene	Gm6139	2.25	0.000232764	UR
ENSMUSG00000037541	7	143555665	143978231	+	protein_coding	Shank2	2.25	7.57953e-06	UR
ENSMUSG00000079396	14	16182523	16210026	+	protein_coding	Gm3411	2.24	0.000577836	UR
ENSMUSG00000032500	9	111268149	111318186	+	protein_coding	Dclk3	2.24	0.00655549	UR
ENSMUSG00000064372	MT	15356	15422	-	Mt_tRNA	mt-Tp	2.24	6.24131e-11	UR
ENSMUSG00000029361	5	117919097	118096905	+	protein_coding	Nos1	2.23	0.00399231	UR
ENSMUSG00000095681	14	17376455	17398733	-	protein_coding	Gm8281	2.22	0.00590066	UR
ENSMUSG00000037126	19	46300526	46315595	-	protein_coding	Psd	2.21	0.000452686	UR
ENSMUSG00000063277	14	14825801	14828878	+	protein_coding	Gm10128	2.2	0.00677659	UR
ENSMUSG00000099474	17	30841415	30845879	-	lncRNA	1700097N02Rik	2.19	0.00626718	UR
ENSMUSG00000074923	2	118493784	118528501	+	protein_coding	Pak6	2.18	5.43481e-08	UR
ENSMUSG00000021301	13	14401023	14697813	-	protein_coding	Hecw1	2.17	3.18104e-06	UR
ENSMUSG00000094628	14	17722280	17742998	-	protein_coding	Gm3252	2.17	0.0105483	UR
ENSMUSG00000081684	X	51987465	51988346	+	processed_pseudogene	Rps2-ps13	2.17	6.63331e-05	UR
ENSMUSG00000038255	11	98216241	98220474	-	protein_coding	Neurod2	2.16	3.00324e-08	UR
ENSMUSG00000027849	3	103482547	103552885	+	protein_coding	Syt6	2.15	3.86169e-08	UR
ENSMUSG00000033615	5	108666420	108697890	-	protein_coding	Cplx1	2.15	6.30088e-07	UR
ENSMUSG00000037493	9	54452078	54467502	-	protein_coding	Cib2	2.15	3.40082e-12	UR
ENSMUSG00000031962	8	123574705	123594136	+	protein_coding	Cdh15	2.14	0.00915464	UR
ENSMUSG00000036913	8	125519831	125561452	+	protein_coding	Trim67	2.14	0.00167634	UR
ENSMUSG00000066443	9	88272890	88273370	+	processed_pseudogene	Gm10163	2.14	0.000164651	UR
ENSMUSG00000064344	MT	3845	3913	+	Mt_tRNA	mt-Tm	2.13	0.00310811	UR
ENSMUSG00000040536	4	14952245	15149794	-	protein_coding	Necab1	2.12	0.000247252	UR
ENSMUSG00000004933	10	81088769	81099199	+	protein_coding	Matk	2.11	1.11315e-07	UR
ENSMUSG00000073888	4	41769467	41774247	-	protein_coding	Ccl27a	2.11	4.56388e-05	UR
ENSMUSG00000029120	5	37025857	37112422	+	protein_coding	Ppp2r2c	2.11	0.0134862	UR
ENSMUSG00000044024	18	38088132	38092232	+	protein_coding	Rell2	2.1	0.00414629	UR
ENSMUSG00000026018	1	60021649	60082343	-	protein_coding	Ica1l	2.09	0.00301748	UR
ENSMUSG00000026514	1	181180193	181288206	+	protein_coding	Cnih3	2.09	1.64065e-08	UR
ENSMUSG00000076490	6	41515152	41516815	+	TR_C_gene	Trbc1	2.09	0.00463046	UR
ENSMUSG00000090125	4	124550600	124554448	+	protein_coding	Pou3f1	2.08	1.77247e-14	UR
ENSMUSG00000025855	5	139003061	139135756	-	protein_coding	Prkar1b	2.08	0.00202136	UR
ENSMUSG00000002797	6	54959565	54969935	-	protein_coding	Ggct	2.08	0.004039	UR
ENSMUSG00000029875	15	98065039	98068015	+	protein_coding	Ccdc184	2.07	0.0139741	UR
ENSMUSG00000087141	16	45779626	45830581	-	protein_coding	Plcxd2	2.06	8.35697e-05	UR
ENSMUSG00000050141	4	42868004	42874234	-	protein_coding	Fam205c	2.06	0.0120044	UR
ENSMUSG00000083382	5	141253336	141254210	-	processed_pseudogene	Gm6433	2.06	0.00487903	UR
ENSMUSG00000079598	6	38640002	38657800	+	protein_coding	Clec2l	2.05	0.00260203	UR
ENSMUSG00000030785	7	127804607	127805559	-	protein_coding	Cox6a2	2.05	0.00705455	UR
ENSMUSG00000121179	6	30782687	30785779	+	lncRNA		2.04	1.1018e-05	UR
ENSMUSG00000047343	1	44048568	44059194	-	protein_coding	Mettl21c	2.03	0.00123385	UR
ENSMUSG00000113923	13	74137085	74137252	-	processed_pseudogene	Gm10126	2.03	0.000166617	UR
ENSMUSG00000039747	5	136176313	136199567	-	protein_coding	Orai2	2.03	0.00126808	UR
ENSMUSG00000098292	11	62640678	62643613	+	lncRNA	Gm27194	2.02	0.00373934	UR
ENSMUSG00000118537	13	104310230	104314947	-	protein_coding	Shld3	2.02	0.00283238	UR
ENSMUSG00000025128	3	18108338	18111681	+	protein_coding	Bhlhe22	2.02	0.000342312	UR
ENSMUSG00000037610	3	31956656	32254329	+	protein_coding	Kcnmb2	2.02	0.0129999	UR
ENSMUSG00000073877	4	42153436	42158839	+	protein_coding	Gm13306	2.02	0.00796607	UR
ENSMUSG00000064340	MT	2676	2750	+	Mt_tRNA	mt-Tl1	2.02	0.00343488	UR
ENSMUSG00000071753	X	60159984	60247391	+	lncRNA	Cdr1os	2.02	8.26736e-06	UR
ENSMUSG00000068397	15	68181668	68182150	+	processed_pseudogene	Gm10240	2.01	4.50756e-07	UR
ENSMUSG00000064348	MT	5089	5159	-	Mt_tRNA	mt-Tn	2.01	0.013961	UR
ENSMUSG00000071613	14	19328164	19335776	-	protein_coding	Gm10340	2	0.0138557	UR
ENSMUSG00000037020	7	29939563	29979844	-	protein_coding	Wdr62	2	0.0186653	UR
ENSMUSG00000061833	13	76102255	76103132	+	processed_pseudogene	Gm6311	1.99	7.5829e-05	UR
ENSMUSG00000074034	9	115266768	115267649	-	processed_pseudogene	Gm5921	1.98	0.00643849	UR
ENSMUSG00000063142	14	23339499	24064559	-	protein_coding	Kcnma1	1.97	0.000370539	UR
ENSMUSG00000064347	MT	5018	5086	-	Mt_tRNA	mt-Ta	1.97	0.0161475	UR
ENSMUSG00000030067	6	98902299	99499682	-	protein_coding	Foxp1	1.96	1.37681e-13	UR
ENSMUSG00000091275	14	16508028	16530548	+	protein_coding	Gm3248	1.95	0.0192265	UR
ENSMUSG00000054459	12	11375243	11486614	-	protein_coding	Vsnl1	1.94	0.000940731	UR
ENSMUSG00000095295	14	16946846	16968099	-	protein_coding	Gm3488	1.94	0.0264078	UR
ENSMUSG00000026811	2	32489721	32510818	+	protein_coding	St6galnac6	1.94	0.010602	UR
ENSMUSG00000114184	12	102832890	102833748	-	processed_pseudogene	Gm7143	1.93	0.0126721	UR
ENSMUSG00000037579	15	99122742	99140698	+	protein_coding	Kcnh3	1.93	0.0233464	UR
ENSMUSG00000118494	17	6371720	6372011	-	processed_pseudogene	Gm52994	1.93	0.0194376	UR
ENSMUSG00000118161	17	31862872	31863753	-	processed_pseudogene	Rps2-ps8	1.93	2.0085e-05	UR
ENSMUSG00000032826	3	126715261	127292999	-	protein_coding	Ank2	1.93	2.97441e-39	UR
ENSMUSG00000038738	7	43959677	44009996	+	protein_coding	Shank1	1.93	3.66041e-05	UR
ENSMUSG00000078591	7	123582092	123998212	+	protein_coding	Hs3st4	1.93	0.0259798	UR
ENSMUSG00000120335	10	7539086	7540395	+	lncRNA	A630066F11Rik	1.92	0.0167695	UR
ENSMUSG00000023781	11	69011230	69014881	+	protein_coding	Hes7	1.92	0.0237591	UR
ENSMUSG00000022099	14	70838703	70873488	-	protein_coding	Dmtn	1.92	0.00179036	UR
ENSMUSG00000110686	8	106311953	106312832	-	processed_pseudogene	Gm45855	1.92	0.00487554	UR
ENSMUSG00000068243	X	7913468	7913638	+	processed_pseudogene	Gm7079	1.91	2.77631e-05	UR
ENSMUSG00000055134	11	67812330	67838485	+	lncRNA	9130017K11Rik	1.9	0.0242833	UR
ENSMUSG00000020684	11	83299963	83311865	+	protein_coding	Rasl10b	1.9	0.00450621	UR
ENSMUSG00000110344	11	90078509	90142081	+	protein_coding	Smim36	1.9	0.000225891	UR
ENSMUSG00000081219	2	122297416	122298007	-	processed_pseudogene	Bambi-ps1	1.9	0.00105632	UR
ENSMUSG00000092505	7	42138225	42138479	+	processed_pseudogene	Gm19246	1.9	7.25981e-05	UR
ENSMUSG00000015501	10	13841819	14027118	+	protein_coding	Hivep2	1.89	0.000186645	UR
ENSMUSG00000018012	11	120612296	120614795	+	protein_coding	Rac3	1.89	2.29078e-07	UR
ENSMUSG00000021557	13	59593556	59733041	-	protein_coding	Agtpbp1	1.88	4.24174e-06	UR
ENSMUSG00000023905	17	23894419	23896442	-	protein_coding	Tnfrsf12a	1.88	0.00162769	UR
ENSMUSG00000020657	12	4132583	4160606	+	protein_coding	Dnajc27	1.87	0.00111296	UR
ENSMUSG00000120138	15	97861207	97861998	-	lncRNA		1.87	0.0244505	UR
ENSMUSG00000024873	19	5142896	5148549	-	protein_coding	Cnih2	1.87	6.34254e-15	UR
ENSMUSG00000003849	8	108114857	108129838	-	protein_coding	Nqo1	1.87	3.47062e-06	UR
ENSMUSG00000090544	15	27025414	27026296	+	processed_pseudogene	Gm6576	1.86	0.00081386	UR
ENSMUSG00000039001	2	179899170	179900238	+	protein_coding	Rps21	1.86	6.24131e-11	UR
ENSMUSG00000112903	10	16644688	16645526	+	processed_pseudogene	Gm5948	1.84	0.0272709	UR
ENSMUSG00000020848	11	75659792	75686875	-	protein_coding	Doc2b	1.84	0.0260365	UR
ENSMUSG00000083087	4	67849118	67849976	+	processed_pseudogene	Gm11249	1.84	4.14689e-05	UR
ENSMUSG00000072940	6	86311013	86311222	+	processed_pseudogene	Gm10443	1.84	3.51387e-09	UR
ENSMUSG00000083596	X	149998163	149998645	-	processed_pseudogene	Rpl21-ps15	1.84	0.00010632	UR
ENSMUSG00000104310	1	57015962	57017799	+	TEC	Gm4081	1.83	0.0272548	UR
ENSMUSG00000111897	10	79724546	79724796	+	processed_pseudogene	Gm19810	1.83	5.19594e-10	UR
ENSMUSG00000005583	13	83652153	83815199	+	protein_coding	Mef2c	1.83	0.00746183	UR
ENSMUSG00000051456	13	113799432	113800212	-	protein_coding	Hspb3	1.83	0.032519	UR
ENSMUSG00000069188	2	4964356	4964563	-	processed_pseudogene	Gm13192	1.83	7.3643e-07	UR
ENSMUSG00000037996	4	86901361	87148714	-	protein_coding	Slc24a2	1.83	0.0121384	UR
ENSMUSG00000059064	5	33916710	33916880	+	processed_pseudogene	Gm10059	1.83	0.000203481	UR
ENSMUSG00000029608	5	121078562	121148155	-	protein_coding	Rph3a	1.83	0.00641799	UR
ENSMUSG00000025885	18	74574007	74904564	+	protein_coding	Myo5b	1.82	0.00854126	UR
ENSMUSG00000059159	6	52323715	52323927	-	processed_pseudogene	Gm8129	1.82	1.35923e-13	UR
ENSMUSG00000072789	6	122672960	122673841	+	processed_pseudogene	Gm10420	1.81	0.000212781	UR
ENSMUSG00000045007	11	101046733	101052613	+	protein_coding	Tubg2	1.8	0.0101983	UR
ENSMUSG00000082762	4	35202103	35202975	-	processed_pseudogene	Gm12366	1.8	0.0010975	UR
ENSMUSG00000019235	12	85182023	85198038	-	protein_coding	Rps6kl1	1.79	0.00485926	UR
ENSMUSG00000021262	12	108520979	108654775	+	protein_coding	Evl	1.79	2.32333e-09	UR
ENSMUSG00000066407	13	73465963	73466262	+	processed_pseudogene	Gm10263	1.79	1.06173e-06	UR
ENSMUSG00000000308	2	121188195	121194218	+	protein_coding	Ckmt1	1.79	0.00892778	UR
ENSMUSG00000109171	7	100710516	100710682	-	processed_pseudogene	Gm5735	1.79	0.00350522	UR
ENSMUSG00000053508	15	103347384	103356896	-	protein_coding	Gtsf2	1.78	0.0479578	UR
ENSMUSG00000103901	2	14154631	14158108	+	TEC	Gm37499	1.78	0.00713468	UR
ENSMUSG00000081210	4	126559047	126559918	+	processed_pseudogene	Gm12933	1.78	0.000395589	UR
ENSMUSG00000062151	9	73386704	73876248	-	protein_coding	Unc13c	1.78	0.0483417	UR
ENSMUSG00000034892	12	69204496	69205960	-	protein_coding	Rps29	1.77	8.56979e-07	UR
ENSMUSG00000085024	13	23612129	23615192	-	lncRNA	C230035I16Rik	1.77	0.00737502	UR
ENSMUSG00000022208	14	55344283	55354392	-	protein_coding	Jph4	1.77	0.0421918	UR
ENSMUSG00000036966	15	102024963	102044669	-	protein_coding	Spryd3	1.77	5.62147e-05	UR
ENSMUSG00000030729	7	99876601	99928075	+	protein_coding	Pgm2l1	1.77	0.00191096	UR
ENSMUSG00000032936	9	107812873	107826890	+	protein_coding	Camkv	1.77	0.049861	UR
ENSMUSG00000034209	11	5008128	5010385	+	protein_coding	Rasl10a	1.76	0.0366443	UR
ENSMUSG00000081695	11	28906724	28907608	+	processed_pseudogene	Rpsa-ps5	1.76	2.29507e-05	UR
ENSMUSG00000018411	11	104122216	104222916	+	protein_coding	Mapt	1.76	0.000120322	UR
ENSMUSG00000003352	15	98528721	98542410	+	protein_coding	Cacnb3	1.76	4.76665e-06	UR
ENSMUSG00000092827	2	179899329	179899404	+	miRNA	Mir3091	1.76	0.0185929	UR
ENSMUSG00000007944	7	27353340	27356771	+	protein_coding	Ttc9b	1.76	1.24143e-13	UR
ENSMUSG00000056380	X	70707273	70712863	+	protein_coding	Gpr50	1.76	0.0228072	UR
ENSMUSG00000117476	17	94915613	94915925	+	processed_pseudogene	Gm9416	1.75	3.97597e-06	UR
ENSMUSG00000105031	5	113905184	113905387	+	processed_pseudogene	Gm3511	1.75	0.00388404	UR
ENSMUSG00000035653	12	61569936	61905128	+	protein_coding	Lrfn5	1.74	0.0101294	UR
ENSMUSG00000079364	14	14901207	14924622	+	protein_coding	Gm3558	1.74	0.0386795	UR
ENSMUSG00000067288	17	34038001	34043536	-	protein_coding	Rps28	1.74	1.64805e-09	UR
ENSMUSG00000042476	5	8943717	9009231	+	protein_coding	Abcb4	1.74	0.0244259	UR
ENSMUSG00000058446	6	54793901	54870485	+	protein_coding	Znrf2	1.73	2.47501e-05	UR
ENSMUSG00000083086	6	97867249	97867500	-	processed_pseudogene	Gm15531	1.73	0.00878165	UR
ENSMUSG00000095288	6	148802466	148802636	-	processed_pseudogene	Gm7618	1.73	2.47932e-05	UR
ENSMUSG00000083033	X	20105708	20106526	+	processed_pseudogene	Gm9083	1.73	9.92066e-06	UR
ENSMUSG00000054850	X	55419946	55423159	+	protein_coding	Smim10l2a	1.73	0.00114042	UR
ENSMUSG00000063442	X	104768734	104769120	-	processed_pseudogene	Gm7117	1.73	0.00129469	UR
ENSMUSG00000057322	11	114559350	114563157	+	protein_coding	Rpl38	1.72	2.90198e-06	UR
ENSMUSG00000071234	12	84724051	84745605	-	protein_coding	Syndig1l	1.72	1.94688e-05	UR
ENSMUSG00000092358	14	57935470	57935676	+	processed_pseudogene	Gm20430	1.72	4.31252e-08	UR
ENSMUSG00000081344	2	172351441	172351611	-	processed_pseudogene	Gm14303	1.72	3.76591e-08	UR
ENSMUSG00000063328	3	129862061	129862627	+	processed_pseudogene	Gm9396	1.72	7.89684e-13	UR
ENSMUSG00000081703	X	103991391	103991888	+	processed_pseudogene	Gm6285	1.72	4.49888e-07	UR
ENSMUSG00000100160	1	46935743	46936039	-	processed_pseudogene	Gm28527	1.71	0.0311321	UR
ENSMUSG00000061603	12	52746166	53202382	+	protein_coding	Akap6	1.71	5.24137e-05	UR
ENSMUSG00000074782	13	91849784	91889991	-	lncRNA	4833422C13Rik	1.71	0.008494	UR
ENSMUSG00000114590	13	101368635	101384059	+	lncRNA	5930438M14Rik	1.71	0.0418209	UR
ENSMUSG00000059912	17	56222403	56222870	-	processed_pseudogene	Rpl21-ps6	1.71	0.00484152	UR
ENSMUSG00000082179	4	79920568	79921625	+	processed_pseudogene	Gm11407	1.71	0.000233603	UR
ENSMUSG00000085058	6	39504447	39521420	+	lncRNA	8030453O22Rik	1.71	0.00427569	UR
ENSMUSG00000084368	11	97007622	97007741	-	processed_pseudogene	Gm11572	1.7	0.000384219	UR
ENSMUSG00000024937	19	5757404	5776345	-	protein_coding	Ehbp1l1	1.7	0.0388257	UR
ENSMUSG00000083326	4	138153099	138153313	+	processed_pseudogene	Rpl38-ps1	1.7	4.34315e-07	UR
ENSMUSG00000102117	1	163451362	163452247	+	processed_pseudogene	Rpsa-ps1	1.69	3.23839e-06	UR
ENSMUSG00000069682	10	29574731	29575389	-	transcribed_processed_pseudogene	Gm10275	1.69	1.3134e-14	UR
ENSMUSG00000081076	11	32988816	32989703	-	processed_pseudogene	Rpsa-ps4	1.69	5.6109e-05	UR
ENSMUSG00000105233	3	126241392	126241599	+	processed_pseudogene	Gm20568	1.69	5.1743e-07	UR
ENSMUSG00000048240	10	80784458	80850779	-	protein_coding	Gng7	1.68	2.84627e-06	UR
ENSMUSG00000081434	2	152195535	152196486	+	processed_pseudogene	Gm14165	1.68	7.67449e-06	UR
ENSMUSG00000082128	4	14170066	14170911	+	processed_pseudogene	Gm11824	1.68	7.48333e-06	UR
ENSMUSG00000025499	7	140769018	140773918	-	protein_coding	Hras	1.68	2.49271e-10	UR
ENSMUSG00000031872	8	104897074	104945754	+	protein_coding	Bean1	1.68	0.042142	UR
ENSMUSG00000098713	14	69396120	69396968	+	processed_pseudogene	Rps2-ps5	1.67	0.0111519	UR
ENSMUSG00000106105	3	104823226	104823479	-	processed_pseudogene	Gm4525	1.67	0.000872897	UR
ENSMUSG00000003500	6	29200433	29216363	-	protein_coding	Impdh1	1.67	0.00109023	UR
ENSMUSG00000057715	1	11484329	12046125	+	protein_coding	A830018L16Rik	1.66	0.0416699	UR
ENSMUSG00000082419	11	82918326	82918823	-	processed_pseudogene	Gm11425	1.66	6.97968e-14	UR
ENSMUSG00000066629	12	12962023	12962337	+	processed_pseudogene	Rpl36-ps3	1.66	2.0964e-11	UR
ENSMUSG00000040640	14	27344385	28200494	+	protein_coding	Erc2	1.66	0.000423959	UR
ENSMUSG00000045038	17	86475213	86965347	+	protein_coding	Prkce	1.66	0.0136034	UR
ENSMUSG00000024511	18	70112202	70274676	-	protein_coding	Rab27b	1.66	0.0163209	UR
ENSMUSG00000067889	19	4761195	4802388	+	protein_coding	Sptbn2	1.66	0.00175528	UR
ENSMUSG00000080746	4	149226954	149227845	-	processed_pseudogene	Rpsa-ps12	1.66	5.97104e-06	UR
ENSMUSG00000004267	6	124737016	124746636	-	protein_coding	Eno2	1.66	0.026139	UR
ENSMUSG00000080054	1	36997011	36997508	-	processed_pseudogene	Rpl12-ps1	1.65	0.000314692	UR
ENSMUSG00000064052	14	122672266	122688527	-	lncRNA	Gm5089	1.65	0.0337758	UR
ENSMUSG00000043165	3	91987578	91990449	-	protein_coding	Lor	1.65	0.017843	UR
ENSMUSG00000029161	5	31090487	31102935	-	protein_coding	Cgref1	1.65	0.018645	UR
ENSMUSG00000034255	11	103222323	103254518	-	protein_coding	Arhgap27	1.64	0.0185018	UR
ENSMUSG00000079410	14	19392933	19420488	-	protein_coding	Gm2897	1.64	0.0174153	UR
ENSMUSG00000008845	6	124281615	124307486	+	protein_coding	Cd163	1.64	0.049861	UR
ENSMUSG00000090467	7	25528027	25528302	-	processed_pseudogene	Gm4613	1.64	7.7087e-05	UR
ENSMUSG00000030792	7	44856943	44861571	-	protein_coding	Dkkl1	1.64	0.0494962	UR
ENSMUSG00000031028	7	108549545	108633667	+	protein_coding	Tub	1.63	1.00524e-09	UR
ENSMUSG00000028033	1	21468627	22032166	-	protein_coding	Kcnq5	1.62	0.0218777	UR
ENSMUSG00000073616	1	92564867	92569707	-	protein_coding	Cops9	1.62	8.96798e-17	UR
ENSMUSG00000035863	10	79629406	79656730	+	protein_coding	Palm	1.62	0.000179913	UR
ENSMUSG00000052981	13	69850951	69888008	-	protein_coding	Ube2ql1	1.62	0.0173947	UR
ENSMUSG00000072214	16	18439252	18448704	-	protein_coding	Septin5	1.62	1.01877e-06	UR
ENSMUSG00000024897	19	23736251	23926960	+	protein_coding	Apba1	1.62	0.000454383	UR
ENSMUSG00000042066	1	132284053	132319019	-	protein_coding	Tmcc2	1.61	1.30006e-07	UR
ENSMUSG00000061911	12	29578383	29973212	+	protein_coding	Myt1l	1.61	0.000376191	UR
ENSMUSG00000096449	13	85274669	85275633	-	processed_pseudogene	Gm4076	1.61	0.000185632	UR
ENSMUSG00000052192	16	35393691	35393926	-	processed_pseudogene	Gm5963	1.61	6.75203e-05	UR
ENSMUSG00000040390	7	27355800	27374023	-	protein_coding	Map3k10	1.61	0.000452129	UR
ENSMUSG00000024205	11	76492145	76492455	+	processed_pseudogene	Rpl36-ps2	1.6	1.41793e-18	UR
ENSMUSG00000114202	14	5515628	5516219	-	processed_pseudogene	Gm18078	1.6	0.00337757	UR
ENSMUSG00000117438	17	82717364	82718248	-	processed_pseudogene	Rpsa-ps7	1.6	9.05406e-07	UR
ENSMUSG00000067038	19	59310803	59311198	+	processed_pseudogene	Rps12-ps3	1.6	0.0135643	UR
ENSMUSG00000101219	1	105502262	105502536	+	processed_pseudogene	Gm20302	1.59	0.00566868	UR
ENSMUSG00000026688	1	167199535	167221410	-	protein_coding	Mgst3	1.59	0.000423959	UR
ENSMUSG00000097906	13	67958365	67959319	+	processed_pseudogene	Gm9625	1.59	1.8795e-05	UR
ENSMUSG00000060377	14	99231306	99231754	-	protein_coding	Rpl36a-ps1	1.59	4.68675e-07	UR
ENSMUSG00000046834	15	101753861	101759229	-	protein_coding	Krt1	1.59	0.000663845	UR
ENSMUSG00000061272	2	156252817	156253094	-	processed_pseudogene	Gm14173	1.59	0.00091954	UR
ENSMUSG00000080921	6	140692686	140692898	-	processed_pseudogene	Rpl38-ps2	1.59	5.26523e-08	UR
ENSMUSG00000045055	10	128612240	128613119	-	processed_pseudogene	Rpsa-ps2	1.58	1.40827e-07	UR
ENSMUSG00000014164	13	58148042	58261406	-	protein_coding	Klhl3	1.58	1.05867e-14	UR
ENSMUSG00000082895	2	28367178	28368062	+	processed_pseudogene	Rpsa-ps9	1.58	5.9516e-06	UR
ENSMUSG00000066068	2	32161857	32162174	+	processed_pseudogene	Gm13611	1.58	9.82309e-17	UR
ENSMUSG00000027602	2	155118217	155119993	+	protein_coding	Map1lc3a	1.58	1.46622e-10	UR
ENSMUSG00000029819	6	49799690	49806487	+	protein_coding	Npy	1.58	0.0311738	UR
ENSMUSG00000108591	6	72416034	72417593	+	TEC	Particl	1.58	8.57131e-06	UR
ENSMUSG00000082769	1	66888267	66888761	-	processed_pseudogene	Gm15793	1.57	2.08184e-06	UR
ENSMUSG00000040276	17	27874483	27930456	+	protein_coding	Pacsin1	1.57	0.00454838	UR
ENSMUSG00000030854	7	46727543	46783432	-	protein_coding	Ptpn5	1.57	0.0234731	UR
ENSMUSG00000032109	9	44164014	44179896	-	protein_coding	Nlrx1	1.57	1.68837e-06	UR
ENSMUSG00000099696	9	46824775	46838665	+	lncRNA	2900052N01Rik	1.57	0.000820897	UR
ENSMUSG00000079641	X	36346173	36349055	-	protein_coding	Rpl39	1.57	4.22912e-08	UR
ENSMUSG00000097552	16	79711348	79711759	-	processed_pseudogene	Rps19-ps12	1.56	0.00229534	UR
ENSMUSG00000027273	2	136555373	136624348	+	protein_coding	Snap25	1.56	2.14456e-06	UR
ENSMUSG00000027438	2	148535905	148574387	-	protein_coding	Napb	1.56	8.18536e-05	UR
ENSMUSG00000047676	3	149778295	149779179	-	processed_pseudogene	Rpsa-ps10	1.56	3.20669e-08	UR
ENSMUSG00000035561	4	45799022	45804604	+	protein_coding	Aldh1b1	1.56	0.00915704	UR
ENSMUSG00000029712	5	137551779	137567844	+	protein_coding	Actl6b	1.56	0.00720298	UR
ENSMUSG00000084265	X	36102790	36102946	-	processed_pseudogene	Gm14541	1.56	0.00280777	UR
ENSMUSG00000081230	X	100844017	100844896	-	processed_pseudogene	Gm9097	1.56	0.0396599	UR
ENSMUSG00000020857	11	93840640	93847085	-	protein_coding	Nme2	1.55	0.007971	UR
ENSMUSG00000039976	11	119033871	119119325	-	protein_coding	Tbc1d16	1.55	1.58156e-06	UR
ENSMUSG00000066487	12	59127805	59128686	+	processed_pseudogene	Gm5786	1.55	0.000249379	UR
ENSMUSG00000058656	15	53317206	53765933	-	protein_coding	Samd12	1.55	7.80857e-07	UR
ENSMUSG00000023011	15	99394893	99426046	-	protein_coding	Faim2	1.55	0.00279159	UR
ENSMUSG00000057863	17	56920416	56921243	+	protein_coding	Rpl36	1.55	1.33902e-17	UR
ENSMUSG00000062962	18	21209725	21210166	-	processed_pseudogene	Gm6378	1.55	0.00123506	UR
ENSMUSG00000034295	18	24841680	25266558	+	protein_coding	Fhod3	1.55	0.0195394	UR
ENSMUSG00000027500	3	8574420	8626666	+	protein_coding	Stmn2	1.55	0.000120082	UR
ENSMUSG00000042978	7	125848034	125894188	+	protein_coding	Sbk1	1.55	1.32412e-08	UR
ENSMUSG00000090460	7	126885216	126885557	-	processed_pseudogene	Gm17511	1.55	0.000105592	UR
ENSMUSG00000063696	8	103591477	103592430	-	processed_pseudogene	Gm8730	1.55	2.60692e-05	UR
ENSMUSG00000025237	9	59524567	59557568	+	protein_coding	Parp6	1.55	9.01214e-07	UR
ENSMUSG00000087038	9	112063266	112177993	+	lncRNA	2900079G21Rik	1.55	0.041805	UR
ENSMUSG00000011254	11	45837670	45846321	-	protein_coding	Thg1l	1.54	0.0088455	UR
ENSMUSG00000104861	12	49436435	49454143	+	lncRNA	3110039M20Rik	1.54	0.0377104	UR
ENSMUSG00000036305	15	102543473	102543623	+	processed_pseudogene	Rpl39-ps	1.54	2.78057e-06	UR
ENSMUSG00000054814	5	74159114	74229092	-	protein_coding	Usp46	1.54	2.17228e-06	UR
ENSMUSG00000037887	7	141633227	141649580	-	protein_coding	Dusp8	1.54	3.07635e-05	UR
ENSMUSG00000069862	8	123933362	123933760	+	processed_pseudogene	Rps12-ps9	1.54	0.00696017	UR
ENSMUSG00000032518	9	119956755	119961435	+	protein_coding	Rpsa	1.54	1.74821e-09	UR
ENSMUSG00000082541	X	100831372	100832252	+	processed_pseudogene	Gm9095	1.54	0.0287385	UR
ENSMUSG00000020889	11	98658758	98666159	-	protein_coding	Nr1d1	1.53	0.00166865	UR
ENSMUSG00000053192	3	95126446	95139482	-	protein_coding	Mllt11	1.53	9.45235e-06	UR
ENSMUSG00000044365	3	133942245	133967922	+	protein_coding	Cxxc4	1.53	1.19345e-07	UR
ENSMUSG00000034687	5	96521814	96932587	+	protein_coding	Fras1	1.53	0.020531	UR
ENSMUSG00000066721	7	24283263	24287066	-	protein_coding	Zfp575	1.53	0.0166316	UR
ENSMUSG00000019699	1	176847639	177085769	-	protein_coding	Akt3	1.52	0.0159573	UR
ENSMUSG00000113059	12	26535904	26536790	-	processed_pseudogene	Gm46344	1.52	0.00165866	UR
ENSMUSG00000062661	2	31135835	31186001	+	protein_coding	Ncs1	1.52	0.000296895	UR
ENSMUSG00000083076	4	79921633	79922151	-	processed_pseudogene	Gm11408	1.52	0.00294858	UR
ENSMUSG00000074657	10	127061565	127099217	-	protein_coding	Kif5a	1.51	2.36825e-05	UR
ENSMUSG00000082099	11	17045490	17045644	-	processed_pseudogene	Gm12013	1.51	7.75776e-05	UR
ENSMUSG00000043419	11	69231287	69233467	+	protein_coding	Rnf227	1.51	0.0151525	UR
ENSMUSG00000022180	14	54959666	55019403	-	protein_coding	Slc7a8	1.51	0.01083	UR
ENSMUSG00000027748	3	54063456	54225892	+	protein_coding	Trpc4	1.51	0.0466034	UR
ENSMUSG00000105914	3	117016609	117017251	-	processed_pseudogene	Gm19243	1.51	0.00119206	UR
ENSMUSG00000072692	5	115240982	115248327	-	transcribed_processed_pseudogene	Rpl37rt	1.51	1.15804e-07	UR
ENSMUSG00000031832	8	120324610	120331961	-	protein_coding	Taf1c	1.51	0.0103917	UR
ENSMUSG00000081473	X	37485812	37486205	+	processed_pseudogene	Gm4853	1.51	1.48387e-12	UR
ENSMUSG00000017639	11	79482038	79588849	+	protein_coding	Rab11fip4	1.5	1.40256e-05	UR
ENSMUSG00000043004	14	19922627	20027695	-	protein_coding	Gng2	1.5	0.00229382	UR
ENSMUSG00000027624	2	156262829	156385134	+	protein_coding	Epb41l1	1.5	8.31232e-07	UR
ENSMUSG00000097304	3	37788879	37789253	+	processed_pseudogene	Rpl31-ps15	1.5	0.00469157	UR
ENSMUSG00000037979	5	124911482	124939488	-	protein_coding	Ccdc92	1.5	0.000321803	UR
ENSMUSG00000108437	7	127612201	127612356	-	processed_pseudogene	Gm19366	1.5	3.45906e-06	UR
ENSMUSG00000099471	1	127210399	127210845	-	processed_pseudogene	Gm8451	1.49	3.08251e-07	UR
ENSMUSG00000025732	17	26082672	26087738	-	protein_coding	Mcrip2	1.49	0.00275335	UR
ENSMUSG00000005871	18	34353977	34455605	+	protein_coding	Apc	1.49	3.93559e-10	UR
ENSMUSG00000032946	19	6449370	6465246	+	protein_coding	Rasgrp2	1.49	0.00966519	UR
ENSMUSG00000033726	6	85164420	85181444	+	protein_coding	Emx1	1.49	0.0149638	UR
ENSMUSG00000091845	6	108117081	108117470	-	processed_pseudogene	Rpl36-ps12	1.49	1.5844e-14	UR
ENSMUSG00000059412	9	45310967	45321576	+	protein_coding	Fxyd2	1.49	0.0177913	UR
ENSMUSG00000041670	1	22356475	22845203	-	protein_coding	Rims1	1.48	0.00301073	UR
ENSMUSG00000094122	1	129729124	129729501	-	processed_pseudogene	Rpl31-ps9	1.48	1.61901e-06	UR
ENSMUSG00000081700	2	173826275	173826484	-	processed_pseudogene	Atp5k-ps2	1.48	0.00129638	UR
ENSMUSG00000057036	3	24387232	24387675	+	processed_pseudogene	Gm7536	1.48	1.61703e-08	UR
ENSMUSG00000027799	3	55532616	56091122	-	protein_coding	Nbea	1.48	3.30963e-08	UR
ENSMUSG00000029636	5	146321795	146410425	+	protein_coding	Wasf3	1.48	0.00010558	UR
ENSMUSG00000031937	9	15150341	15170712	+	protein_coding	Vstm5	1.48	0.031221	UR
ENSMUSG00000049555	9	110694779	110709181	-	protein_coding	Tmie	1.48	0.00299521	UR
ENSMUSG00000031409	X	134109436	134111436	-	protein_coding	Tceal6	1.48	0.000433881	UR
ENSMUSG00000022844	16	35217682	35311243	-	protein_coding	Pdia5	1.47	2.86183e-05	UR
ENSMUSG00000050321	18	86413077	86524843	+	protein_coding	Neto1	1.47	8.81505e-06	UR
ENSMUSG00000027364	2	126551016	126625390	-	protein_coding	Usp50	1.47	7.02241e-05	UR
ENSMUSG00000027350	2	132623198	132636999	+	protein_coding	Chgb	1.47	2.24574e-05	UR
ENSMUSG00000081751	2	156164322	156164600	+	processed_pseudogene	Gm14251	1.47	0.0340225	UR
ENSMUSG00000070667	4	137122610	137122987	+	processed_pseudogene	Rpl31-ps10	1.47	0.000438783	UR
ENSMUSG00000058966	7	126396840	126429391	+	protein_coding	Tlcd3b	1.47	0.00788035	UR
ENSMUSG00000016427	X	36451241	36454816	-	protein_coding	Ndufa1	1.47	2.69841e-09	UR
ENSMUSG00000087651	10	83558729	83598626	+	protein_coding	1500009L16Rik	1.46	7.87542e-07	UR
ENSMUSG00000021534	13	68745540	68762350	+	protein_coding	1700001L19Rik	1.46	0.00168709	UR
ENSMUSG00000062896	3	94511715	94512091	-	processed_pseudogene	Rpl31-ps11	1.46	9.90361e-05	UR
ENSMUSG00000109673	7	45583274	45583584	+	processed_pseudogene	Gm9712	1.46	2.69249e-05	UR
ENSMUSG00000030685	7	126528051	126544803	+	protein_coding	Kctd13	1.46	0.0422	UR
ENSMUSG00000035864	10	108333511	108846843	-	protein_coding	Syt1	1.45	0.038764	UR
ENSMUSG00000047261	16	42068805	42161014	-	protein_coding	Gap43	1.45	0.000228184	UR
ENSMUSG00000090753	16	87345950	87346339	-	processed_pseudogene	Rpl31-ps4	1.45	0.0160437	UR
ENSMUSG00000083483	2	130226803	130227249	-	processed_pseudogene	Gm14044	1.45	0.000324833	UR
ENSMUSG00000027499	3	7431729	7510426	+	protein_coding	Pkia	1.45	0.000395132	UR
ENSMUSG00000082711	4	136311483	136311971	-	processed_pseudogene	Gm12987	1.45	0.00457231	UR
ENSMUSG00000004902	6	120750539	120771297	+	protein_coding	Slc25a18	1.45	7.40471e-06	UR
ENSMUSG00000082423	X	150276110	150276265	-	processed_pseudogene	Gm15148	1.45	0.00105971	UR
ENSMUSG00000116648	16	16637613	16637987	-	processed_pseudogene	Rpl31-ps12	1.44	0.000149797	UR
ENSMUSG00000038900	2	32851571	32855357	+	protein_coding	Rpl12	1.44	1.36426e-09	UR
ENSMUSG00000094344	4	32964888	32965232	+	processed_pseudogene	Gm11942	1.44	2.02937e-05	UR
ENSMUSG00000108873	7	66643716	66644175	-	processed_pseudogene	Gm44609	1.44	0.00704872	UR
ENSMUSG00000058886	7	140877093	140907603	-	protein_coding	Deaf1	1.44	0.000310693	UR
ENSMUSG00000036815	1	123249200	124773776	-	protein_coding	Dpp10	1.43	0.0215797	UR
ENSMUSG00000112567	12	31308650	31308856	-	processed_pseudogene	Gm32899	1.43	0.0145646	UR
ENSMUSG00000041992	12	117480099	117723472	+	protein_coding	Rapgef5	1.43	0.00645354	UR
ENSMUSG00000038860	2	32876236	33021666	-	protein_coding	Garnl3	1.43	0.0143228	UR
ENSMUSG00000080006	2	139914952	139915389	-	processed_pseudogene	Rps19-ps7	1.43	2.03213e-05	UR
ENSMUSG00000028268	3	142265787	142278970	+	protein_coding	Gbp3	1.43	0.0216595	UR
ENSMUSG00000096920	5	108203361	108203782	-	processed_pseudogene	Rps19-ps8	1.43	0.00167849	UR
ENSMUSG00000107721	6	66710953	66711161	-	processed_pseudogene	Gm44261	1.43	0.00228812	UR
ENSMUSG00000109610	8	61833543	61834421	-	processed_pseudogene	Gm7432	1.43	0.0372997	UR
ENSMUSG00000083580	11	22336292	22338196	+	processed_pseudogene	Rpsa-ps3	1.42	0.0288695	UR
ENSMUSG00000054728	13	42834099	43292002	+	protein_coding	Phactr1	1.42	0.00794131	UR
ENSMUSG00000097803	17	85806061	85806436	+	processed_pseudogene	Rpl31-ps16	1.42	0.000108791	UR
ENSMUSG00000081640	3	93185448	93186380	+	processed_pseudogene	Rplp0-ps1	1.42	0.00475413	UR
ENSMUSG00000106037	3	119503165	119503510	+	processed_pseudogene	Gm4332	1.42	8.38154e-05	UR
ENSMUSG00000105388	3	145584775	145585095	+	processed_pseudogene	Rpl36a-ps2	1.42	1.64014e-07	UR
ENSMUSG00000046447	4	138181625	138187434	+	protein_coding	Camk2n1	1.42	1.06173e-06	UR
ENSMUSG00000109509	7	30184126	30184522	-	processed_pseudogene	Rps12-ps4	1.42	0.0372666	UR
ENSMUSG00000079435	X	133486403	133488811	+	protein_coding	Rpl36a	1.42	0.000939005	UR
ENSMUSG00000073559	1	134037106	134037537	+	processed_pseudogene	Gm8618	1.41	0.0281961	UR
ENSMUSG00000094955	10	43332423	43332497	-	processed_pseudogene	Gm3699	1.41	0.00267047	UR
ENSMUSG00000114688	13	91407495	91423073	+	lncRNA	Gm47381	1.41	0.00660059	UR
ENSMUSG00000015337	2	30061505	30064081	+	protein_coding	Endog	1.41	0.00180209	UR
ENSMUSG00000090733	3	90119829	90120958	-	protein_coding	Rps27	1.41	6.65976e-15	UR
ENSMUSG00000108231	6	66723001	66723310	+	processed_pseudogene	Gm4045	1.41	3.26841e-10	UR
ENSMUSG00000040907	7	24677592	24705383	-	protein_coding	Atp1a3	1.41	0.00200945	UR
ENSMUSG00000066809	9	25012700	25012777	-	processed_pseudogene	Gm10180	1.41	0.0118787	UR
ENSMUSG00000031155	X	7744501	7749671	+	protein_coding	Pim2	1.41	0.000172678	UR
ENSMUSG00000061983	10	23661081	23663173	-	protein_coding	Rps12	1.4	0.0354799	UR
ENSMUSG00000016559	11	115912738	115918788	-	protein_coding	H3f3b	1.4	0.0435715	UR
ENSMUSG00000020589	12	12312140	12430966	+	protein_coding	Cyria	1.4	5.34622e-05	UR
ENSMUSG00000021567	13	73966653	73995750	-	protein_coding	Nkd2	1.4	0.0311772	UR
ENSMUSG00000074800	13	75793015	75793290	+	processed_pseudogene	Gm4149	1.4	8.34618e-06	UR
ENSMUSG00000062461	13	99040732	99041178	+	processed_pseudogene	Rpl27a-ps4	1.4	8.34618e-06	UR
ENSMUSG00000115028	14	121064570	121064958	+	processed_pseudogene	Gm9391	1.4	0.00204308	UR
ENSMUSG00000049414	15	83289827	83290264	-	processed_pseudogene	Gm5417	1.4	0.0322805	UR
ENSMUSG00000096847	17	45852878	45860603	-	protein_coding	Tmem151b	1.4	2.7429e-10	UR
ENSMUSG00000050856	5	108581110	108582314	-	protein_coding	Atp5k	1.4	8.33121e-09	UR
ENSMUSG00000082474	6	116172379	116172819	-	processed_pseudogene	Gm8213	1.4	0.000148689	UR
ENSMUSG00000000296	10	31208372	31321954	-	protein_coding	Tpd52l1	1.39	0.0039024	UR
ENSMUSG00000061488	10	61145609	61146056	+	processed_pseudogene	Rpl27a-ps1	1.39	0.00137964	UR
ENSMUSG00000115938	15	99604443	99604694	-	processed_pseudogene	Gm17241	1.39	0.000474148	UR
ENSMUSG00000028407	4	40269579	40270940	+	protein_coding	Smim27	1.39	0.0327723	UR
ENSMUSG00000066902	8	3633799	3634230	-	processed_pseudogene	Rps23-ps2	1.39	0.000194626	UR
ENSMUSG00000050621	9	114811434	114811807	-	protein_coding	Rps27rt	1.39	4.90555e-05	UR
ENSMUSG00000045694	X	153933948	153934307	-	processed_pseudogene	Gm4997	1.39	0.0202907	UR
ENSMUSG00000046330	1	72750449	72752972	+	protein_coding	Rpl37a	1.38	4.12092e-07	UR
ENSMUSG00000112673	10	59707043	59707504	-	processed_pseudogene	Gm7413	1.38	0.000856858	UR
ENSMUSG00000019894	10	103203644	103255238	+	protein_coding	Slc6a15	1.38	0.000800711	UR
ENSMUSG00000067847	2	155985959	155987717	+	protein_coding	Romo1	1.38	1.52823e-07	UR
ENSMUSG00000020135	10	80131811	80154097	+	protein_coding	Apc2	1.37	0.00553404	UR
ENSMUSG00000113902	12	101934349	101943327	-	protein_coding	Ndufb1	1.37	1.01951e-06	UR
ENSMUSG00000116972	16	85441140	85441911	+	processed_pseudogene	Gm6278	1.37	0.000152964	UR
ENSMUSG00000060477	6	113615428	113671987	+	protein_coding	Irak2	1.37	0.0179085	UR
ENSMUSG00000046364	7	109118354	109121574	+	protein_coding	Rpl27a	1.37	1.78089e-06	UR
ENSMUSG00000039278	X	7786061	7790649	+	protein_coding	Pcsk1n	1.37	2.30313e-09	UR
ENSMUSG00000084168	11	97658886	97659197	+	processed_pseudogene	Atp5l2-ps	1.36	4.09791e-09	UR
ENSMUSG00000067870	15	90648482	90648859	-	processed_pseudogene	Rpl31-ps8	1.36	1.48407e-06	UR
ENSMUSG00000028234	4	3831334	3835665	-	protein_coding	Rps20	1.36	1.88194e-05	UR
ENSMUSG00000082978	4	59162268	59163156	-	processed_pseudogene	Rpsa-ps11	1.36	0.000180826	UR
ENSMUSG00000060019	8	107299641	107299982	-	processed_pseudogene	Gm10073	1.36	3.1246e-05	UR
ENSMUSG00000020150	10	80093985	80096846	-	protein_coding	Gamt	1.35	0.00354541	UR
ENSMUSG00000075702	11	3464684	3467351	+	protein_coding	Selenom	1.35	2.59174e-11	UR
ENSMUSG00000061669	13	116290317	116290670	+	processed_pseudogene	Rpl34-ps2	1.35	0.00744404	UR
ENSMUSG00000105327	3	136654366	136654681	+	processed_pseudogene	Gm9409	1.35	0.0260798	UR
ENSMUSG00000109658	8	41136536	41136686	-	processed_pseudogene	Gm45660	1.35	3.00303e-05	UR
ENSMUSG00000039016	9	50515210	50516620	+	protein_coding	Timm8b	1.35	3.59138e-06	UR
ENSMUSG00000061390	9	72081862	72082240	-	processed_pseudogene	Uba52-ps	1.35	1.20647e-05	UR
ENSMUSG00000094191	1	66987722	66988099	-	processed_pseudogene	Rpl31-ps14	1.34	0.00268176	UR
ENSMUSG00000114155	12	72095483	72096033	-	processed_pseudogene	Gm7986	1.34	0.010632	UR
ENSMUSG00000078180	13	120765730	120766201	-	processed_pseudogene	Gm20900	1.34	0.000104388	UR
ENSMUSG00000041841	15	5146127	5148622	+	protein_coding	Rpl37	1.34	2.78292e-08	UR
ENSMUSG00000080731	17	28003353	28004220	+	transcribed_processed_pseudogene	Rps2-ps9	1.34	0.0244457	UR
ENSMUSG00000034336	19	47003137	47013766	+	protein_coding	Ina	1.34	0.00220135	UR
ENSMUSG00000072460	7	62126054	62126365	+	processed_pseudogene	Atp5l-ps1	1.34	2.02085e-11	UR
ENSMUSG00000061863	1	55199906	55200212	-	processed_pseudogene	Gm6822	1.33	0.00294056	UR
ENSMUSG00000000753	11	75300595	75313527	-	protein_coding	Serpinf1	1.33	0.00376311	UR
ENSMUSG00000090223	16	96268806	96326993	+	protein_coding	Pcp4	1.33	0.0192331	UR
ENSMUSG00000067719	5	24786552	24786860	-	processed_pseudogene	Gm10221	1.33	8.69641e-14	UR
ENSMUSG00000030209	6	135690231	136150509	-	protein_coding	Grin2b	1.33	0.0338308	UR
ENSMUSG00000031833	8	71230761	71257698	-	protein_coding	Mast3	1.33	0.0227556	UR
ENSMUSG00000079283	1	138779721	138784590	-	protein_coding	2310009B15Rik	1.32	0.033522	UR
ENSMUSG00000083723	11	108607309	108607732	+	processed_pseudogene	Rpl23a-ps14	1.32	0.00328761	UR
ENSMUSG00000072255	12	54748114	54748491	-	processed_pseudogene	Rpl31-ps17	1.32	0.0136151	UR
ENSMUSG00000060143	14	105919259	105919665	+	lncRNA	Gm10076	1.32	0.00330215	UR
ENSMUSG00000092564	17	34126150	34128341	-	lncRNA	BC051226	1.32	0.0297682	UR
ENSMUSG00000117345	18	30552739	30553113	-	processed_pseudogene	Gm7926	1.32	5.9751e-08	UR
ENSMUSG00000063754	19	28980808	28981242	-	processed_pseudogene	Gm10136	1.32	0.000120322	UR
ENSMUSG00000086167	5	115191528	115191899	-	processed_pseudogene	Gm13827	1.32	0.00360876	UR
ENSMUSG00000066362	8	87774317	87774854	+	processed_pseudogene	Rps13-ps1	1.32	4.93913e-05	UR
ENSMUSG00000059461	X	161349853	161350239	+	processed_pseudogene	Gm7331	1.32	3.1246e-05	UR
ENSMUSG00000081562	1	60561998	60562225	-	processed_pseudogene	Gm11575	1.31	0.00135532	UR
ENSMUSG00000100455	1	143653380	143657045	+	lncRNA	Gm29170	1.31	0.00115896	UR
ENSMUSG00000035781	10	79745886	79757042	-	protein_coding	R3hdm4	1.31	0.000266712	UR
ENSMUSG00000053574	11	72105964	72109270	+	protein_coding	4930563E22Rik	1.31	0.013227	UR
ENSMUSG00000080823	11	86076155	86076468	+	processed_pseudogene	Atp5l-ps2	1.31	0.0105406	UR
ENSMUSG00000112908	12	47859688	47860032	+	processed_pseudogene	Gm7392	1.31	8.63502e-05	UR
ENSMUSG00000051723	13	100552073	100552450	+	processed_pseudogene	Rpl31-ps13	1.31	6.79942e-05	UR
ENSMUSG00000018865	15	83960298	83989955	-	protein_coding	Sult4a1	1.31	0.0329385	UR
ENSMUSG00000052560	15	90371685	90563635	-	protein_coding	Cpne8	1.31	0.000225509	UR
ENSMUSG00000016346	2	180717372	180777093	-	protein_coding	Kcnq2	1.31	0.00287064	UR
ENSMUSG00000062353	5	3286431	3286868	+	processed_pseudogene	Gm15772	1.31	3.26691e-05	UR
ENSMUSG00000090136	9	37164218	37164661	+	transcribed_processed_pseudogene	Gm10177	1.31	1.92101e-06	UR
ENSMUSG00000111515	9	40399016	40399596	+	processed_pseudogene	Gm5055	1.31	0.00109259	UR
ENSMUSG00000036046	15	84828137	84872752	-	protein_coding	5031439G07Rik	1.3	0.00541865	UR
ENSMUSG00000029153	5	73479542	73498371	-	protein_coding	Ociad2	1.3	0.0102385	UR
ENSMUSG00000030226	6	138339916	138558966	-	protein_coding	Lmo3	1.3	0.00179816	UR
ENSMUSG00000064369	MT	14071	14139	-	Mt_tRNA	mt-Te	1.3	0.036684	UR
ENSMUSG00000003346	10	80419488	80426175	-	protein_coding	Abhd17a	1.29	2.01559e-15	UR
ENSMUSG00000020894	11	68979316	68983210	+	protein_coding	Vamp2	1.29	1.78851e-06	UR
ENSMUSG00000021124	12	79202791	79219441	-	protein_coding	Vti1b	1.29	3.52431e-05	UR
ENSMUSG00000022965	16	91343960	91362511	+	protein_coding	Ifngr2	1.29	0.0107756	UR
ENSMUSG00000062742	18	35669636	35670000	+	processed_pseudogene	Gm5239	1.29	0.00234922	UR
ENSMUSG00000117804	19	9193745	9194324	+	processed_pseudogene	Gm6252	1.29	4.47175e-06	UR
ENSMUSG00000070271	2	14631700	14632132	-	processed_pseudogene	Gm13268	1.29	0.00693462	UR
ENSMUSG00000041261	4	8143362	8239041	-	protein_coding	Car8	1.29	0.00150747	UR
ENSMUSG00000084345	4	63813782	63814336	-	processed_pseudogene	Rpl17-ps4	1.29	0.00020377	UR
ENSMUSG00000028541	4	117726457	117740684	-	protein_coding	B4galt2	1.29	0.00757396	UR
ENSMUSG00000039706	5	44629474	44957022	-	protein_coding	Ldb2	1.29	0.0223232	UR
ENSMUSG00000097640	5	64865550	64961516	-	lncRNA	Gm20033	1.29	0.0179085	UR
ENSMUSG00000023089	6	24518665	24528012	-	protein_coding	Ndufa5	1.29	2.36967e-09	UR
ENSMUSG00000030401	7	19016549	19030085	+	protein_coding	Rtn2	1.29	8.16981e-05	UR
ENSMUSG00000021290	12	111927809	111933411	-	protein_coding	Atp5mpl	1.28	0.00019666	UR
ENSMUSG00000096842	13	111730068	111730145	-	processed_pseudogene	Gm10736	1.28	0.0113922	UR
ENSMUSG00000045763	15	25363363	25413850	-	protein_coding	Basp1	1.28	0.00319272	UR
ENSMUSG00000078899	2	175163748	175179990	-	protein_coding	Gm4631	1.28	0.00229816	UR
ENSMUSG00000028545	4	111272203	111317495	+	protein_coding	Bend5	1.28	0.0337586	UR
ENSMUSG00000057499	1	160720690	160721154	+	processed_pseudogene	Gm6177	1.27	0.0135346	UR
ENSMUSG00000071532	10	14398822	14399289	+	processed_pseudogene	Gm10335	1.27	7.59256e-06	UR
ENSMUSG00000078974	11	16450530	16458484	-	protein_coding	Sec61g	1.27	8.13118e-08	UR
ENSMUSG00000063556	14	77489287	77489754	-	processed_pseudogene	Gm10132	1.27	7.3731e-06	UR
ENSMUSG00000074736	2	149671131	149846312	+	protein_coding	Syndig1	1.27	0.0137132	UR
ENSMUSG00000083328	4	13482755	13483192	-	processed_pseudogene	Gm11826	1.27	0.000546734	UR
ENSMUSG00000085099	5	30445080	30445446	-	processed_pseudogene	Gm16288	1.27	0.00246267	UR
ENSMUSG00000055305	7	23969845	23977219	+	protein_coding	Zfp93	1.27	0.0173378	UR
ENSMUSG00000038489	7	141051773	141055045	-	protein_coding	Polr2l	1.27	0.000591406	UR
ENSMUSG00000080998	X	19759896	19760358	+	processed_pseudogene	Gm5384	1.27	0.00373934	UR
ENSMUSG00000078291	1	52129794	52130225	-	processed_pseudogene	Gm3940	1.26	0.0233464	UR
ENSMUSG00000041801	1	135693857	135696874	+	protein_coding	Phlda3	1.26	0.000114217	UR
ENSMUSG00000082626	11	61096546	61097001	-	processed_pseudogene	Rps13-ps5	1.26	0.00150471	UR
ENSMUSG00000021700	13	110190721	110417530	-	protein_coding	Rab3c	1.26	0.0100891	UR
ENSMUSG00000063739	5	137991309	137991686	-	processed_pseudogene	Gm4963	1.26	0.000490855	UR
ENSMUSG00000008036	7	16472335	16483219	+	protein_coding	Ap2s1	1.26	2.40247e-10	UR
ENSMUSG00000110057	8	79212663	79213039	-	processed_pseudogene	Gm2225	1.26	2.55531e-08	UR
ENSMUSG00000036644	11	50022223	50063612	+	protein_coding	Tbc1d9b	1.25	0.0127185	UR
ENSMUSG00000078126	14	33892612	33893079	+	processed_pseudogene	Rpl23a-ps3	1.25	4.01091e-06	UR
ENSMUSG00000115486	14	98756852	98757136	-	processed_pseudogene	Gm49017	1.25	0.022978	UR
ENSMUSG00000115263	14	122602651	122644155	-	lncRNA	Gm5089	1.25	0.000667118	UR
ENSMUSG00000116861	16	28769675	28770107	-	processed_pseudogene	Gm8253	1.25	0.00383368	UR
ENSMUSG00000027316	2	130881552	130885008	-	protein_coding	Gfra4	1.25	0.0245709	UR
ENSMUSG00000033900	3	82265351	82302575	+	protein_coding	Map9	1.25	0.00646327	UR
ENSMUSG00000030086	6	89360128	89572634	-	protein_coding	Chchd6	1.25	2.16682e-06	UR
ENSMUSG00000047721	7	126294573	126298970	+	protein_coding	Bola2	1.25	0.00184595	UR
ENSMUSG00000081378	8	120328909	120329364	-	processed_pseudogene	Rps13-ps4	1.25	0.00101533	UR
ENSMUSG00000080877	X	7904850	7905235	-	processed_pseudogene	Rpl22-ps1	1.25	0.0424529	UR
ENSMUSG00000089646	5	38664806	38665009	+	processed_pseudogene	Gm15796	1.24	0.00577151	UR
ENSMUSG00000001173	X	47001264	47054745	+	protein_coding	Ocrl	1.24	0.034891	UR
ENSMUSG00000084060	X	88048976	88049248	+	processed_pseudogene	Gm16412	1.24	0.0106512	UR
ENSMUSG00000069601	10	69234603	69863268	+	protein_coding	Ank3	1.23	3.13561e-07	UR
ENSMUSG00000070394	11	69729340	69730444	+	protein_coding	Tmem256	1.23	7.07252e-10	UR
ENSMUSG00000044912	12	74044435	74320041	+	protein_coding	Syt16	1.23	0.0462892	UR
ENSMUSG00000116165	15	78798119	78803717	+	protein_coding	Pdxp	1.23	0.00861465	UR
ENSMUSG00000062284	16	45025463	45025852	+	processed_pseudogene	Gm6030	1.23	0.00645732	UR
ENSMUSG00000093686	17	66720626	66720979	-	processed_pseudogene	Gm4705	1.23	0.000275954	UR
ENSMUSG00000044252	18	12888371	13074898	-	protein_coding	Osbpl1a	1.23	7.9924e-08	UR
ENSMUSG00000037071	19	44382894	44396318	-	protein_coding	Scd1	1.23	0.0499328	UR
ENSMUSG00000008999	2	172709805	172782114	-	protein_coding	Bmp7	1.23	0.00140868	UR
ENSMUSG00000106918	5	31754279	31821728	+	protein_coding	Mrpl33	1.23	9.75386e-09	UR
ENSMUSG00000025508	7	141027283	141031498	+	protein_coding	Rplp2	1.23	3.04016e-06	UR
ENSMUSG00000074412	8	25944289	25944720	+	processed_pseudogene	Gm10689	1.23	8.18663e-05	UR
ENSMUSG00000071528	19	47071903	47079086	-	protein_coding	Atp5md	1.22	3.22913e-09	UR
ENSMUSG00000104649	3	90034074	90034364	+	unprocessed_pseudogene	Gm43712	1.22	7.1329e-06	UR
ENSMUSG00000080002	5	149584230	149584688	-	processed_pseudogene	Gm5566	1.22	0.000178511	UR
ENSMUSG00000081895	7	72298505	72299059	-	processed_pseudogene	Rpl17-ps10	1.22	0.000262017	UR
ENSMUSG00000007950	8	71909349	71916299	-	protein_coding	Abhd8	1.22	4.94036e-22	UR
ENSMUSG00000101452	9	98183703	98184279	+	processed_pseudogene	Gm28530	1.22	0.000378756	UR
ENSMUSG00000032492	9	110551153	110576213	-	protein_coding	Pth1r	1.22	0.0436717	UR
ENSMUSG00000064367	MT	11742	13565	+	protein_coding	mt-Nd5	1.22	0.0109427	UR
ENSMUSG00000084416	1	65033110	65033763	-	processed_pseudogene	Rpl10a-ps1	1.21	6.65427e-20	UR
ENSMUSG00000094249	10	96244712	96244900	-	processed_pseudogene	Gm20091	1.21	1.64268e-05	UR
ENSMUSG00000010406	14	54664366	54667213	+	protein_coding	Mrpl52	1.21	4.92577e-07	UR
ENSMUSG00000059835	14	59130955	59131578	+	processed_pseudogene	Rpl13-ps3	1.21	1.09426e-10	UR
ENSMUSG00000083380	15	73681356	73681745	-	processed_pseudogene	Ndufb4c	1.21	2.00445e-10	UR
ENSMUSG00000117962	17	30614594	30615007	-	processed_pseudogene	Gm6402	1.21	0.00197423	UR
ENSMUSG00000078879	2	176362315	176410878	+	protein_coding	Zfp973	1.21	0.0370393	UR
ENSMUSG00000089988	3	127485584	127486169	-	processed_pseudogene	Gm16238	1.21	0.000344945	UR
ENSMUSG00000019689	6	38510437	38516384	+	protein_coding	Fmc1	1.21	3.81224e-24	UR
ENSMUSG00000101464	9	105422636	105423026	-	processed_pseudogene	Gm7436	1.21	0.00218411	UR
ENSMUSG00000073702	1	39406923	39410992	+	protein_coding	Rpl31	1.2	1.77063e-08	UR
ENSMUSG00000064281	1	84989835	84990425	+	processed_pseudogene	Rpl19-ps1	1.2	5.28237e-09	UR
ENSMUSG00000111875	10	84144750	84145208	+	processed_pseudogene	Gm5425	1.2	0.000292813	UR
ENSMUSG00000085442	15	37943571	37944036	-	processed_pseudogene	Gm3362	1.2	7.61252e-07	UR
ENSMUSG00000024777	19	6277795	6285902	-	protein_coding	Ppp2r5b	1.2	2.62922e-05	UR
ENSMUSG00000044424	19	23597113	23597683	+	processed_pseudogene	Gm9493	1.2	1.29951e-05	UR
ENSMUSG00000080198	2	60105288	60105918	-	processed_pseudogene	Rpl10a-ps4	1.2	4.22023e-05	UR
ENSMUSG00000042737	3	89166665	89174386	+	protein_coding	Dpm3	1.2	8.16605e-05	UR
ENSMUSG00000028538	4	117789351	117992111	-	protein_coding	St3gal3	1.2	0.0190207	UR
ENSMUSG00000078570	4	124742873	124744989	-	protein_coding	1110065P20Rik	1.2	0.00254395	UR
ENSMUSG00000038717	9	44823855	44832040	-	protein_coding	Atp5l	1.2	7.23715e-08	UR
ENSMUSG00000007892	9	61820566	61821824	-	protein_coding	Rplp1	1.2	0.00439148	UR
ENSMUSG00000032549	9	102988986	103062475	+	protein_coding	Rab6b	1.2	0.000108977	UR
ENSMUSG00000053825	10	106306200	106771813	+	protein_coding	Ppfia2	1.19	0.000610634	UR
ENSMUSG00000080851	11	29790375	29790846	+	processed_pseudogene	Gm12094	1.19	0.00221557	UR
ENSMUSG00000082806	11	85001952	85002619	-	processed_pseudogene	Rpl13-ps1	1.19	0.000100243	UR
ENSMUSG00000002997	12	32008475	32111295	-	protein_coding	Prkar2b	1.19	1.77315e-15	UR
ENSMUSG00000112145	12	54669376	54670003	+	processed_pseudogene	Gm6218	1.19	2.78969e-05	UR
ENSMUSG00000066116	4	83423422	83423775	-	processed_pseudogene	Gm10154	1.19	0.00241201	UR
ENSMUSG00000079962	4	90926137	90926510	+	processed_pseudogene	Gm12643	1.19	3.63336e-05	UR
ENSMUSG00000042589	5	121994429	122188165	-	protein_coding	Cux2	1.19	0.000674673	UR
ENSMUSG00000038970	5	144037254	144125022	+	protein_coding	Lmtk2	1.19	0.00202025	UR
ENSMUSG00000107952	6	47022090	47023223	+	processed_pseudogene	Gm6352	1.19	0.00401247	UR
ENSMUSG00000055093	6	122433863	122434333	+	processed_pseudogene	Rps27a-ps3	1.19	0.000564253	UR
ENSMUSG00000069972	7	88179654	88180106	-	processed_pseudogene	Rps13-ps2	1.19	6.29098e-05	UR
ENSMUSG00000081431	7	133340208	133340663	-	processed_pseudogene	Gm15483	1.19	0.00417196	UR
ENSMUSG00000110545	8	70463199	70463652	-	processed_pseudogene	Gm7730	1.19	6.67793e-06	UR
ENSMUSG00000033350	9	95281345	95288775	-	protein_coding	Chst2	1.19	0.00543154	UR
ENSMUSG00000082165	X	139722687	139723272	-	processed_pseudogene	Gm7091	1.19	0.0138858	UR
ENSMUSG00000111964	10	115105883	115106282	+	processed_pseudogene	Gm8942	1.18	0.00150699	UR
ENSMUSG00000058546	11	78071758	78074410	-	protein_coding	Rpl23a	1.18	0.00275335	UR
ENSMUSG00000083705	11	117311463	117312543	-	transcribed_processed_pseudogene	Gm8624	1.18	0.000225891	UR
ENSMUSG00000049882	12	69624402	69629884	-	protein_coding	Vcpkmt	1.18	0.00608496	UR
ENSMUSG00000050299	16	76200139	76200540	-	processed_pseudogene	Gm9843	1.18	8.09479e-07	UR
ENSMUSG00000120425	19	25010493	25010965	+	lncRNA		1.18	3.51387e-09	UR
ENSMUSG00000118059	19	49697832	49698563	-	processed_pseudogene	Gm6975	1.18	0.00458807	UR
ENSMUSG00000068267	2	131017102	131021987	-	protein_coding	Cenpb	1.18	0.0381157	UR
ENSMUSG00000081855	5	22817626	22818180	-	processed_pseudogene	Rpl17-ps5	1.18	7.57056e-05	UR
ENSMUSG00000068396	6	71101594	71101947	+	processed_pseudogene	Rpl34-ps1	1.18	0.000707151	UR
ENSMUSG00000084830	X	20447380	20447553	-	processed_pseudogene	Gm14539	1.18	7.29107e-06	UR
ENSMUSG00000040009	10	74803009	74852739	+	protein_coding	Gnaz	1.17	0.00343684	UR
ENSMUSG00000113198	12	110282424	110282798	+	processed_pseudogene	Gm6988	1.17	2.06958e-06	UR
ENSMUSG00000092014	15	99708170	99708463	-	processed_pseudogene	Gm4468	1.17	0.0108456	UR
ENSMUSG00000016252	2	174302865	174305898	-	protein_coding	Atp5e	1.17	0.00297718	UR
ENSMUSG00000102666	3	71308424	71308880	-	processed_pseudogene	Gm8599	1.17	0.0096919	UR
ENSMUSG00000105522	3	94496773	94496966	+	processed_pseudogene	Gm15235	1.17	0.00886474	UR
ENSMUSG00000083887	4	33201764	33201953	+	processed_pseudogene	Gm11930	1.17	0.0234731	UR
ENSMUSG00000029223	5	66833434	66844577	+	protein_coding	Uchl1	1.17	0.0034343	UR
ENSMUSG00000109059	7	51107808	51108275	+	processed_pseudogene	Gm9354	1.17	0.00738342	UR
ENSMUSG00000108608	7	127916508	127942529	+	transcribed_processed_pseudogene	Gm6916	1.17	0.00386204	UR
ENSMUSG00000109933	8	11733459	11734243	-	processed_pseudogene	Gm7600	1.17	1.29485e-07	UR
ENSMUSG00000051118	9	19828161	19840420	+	protein_coding	Olfr77	1.17	0.0479223	UR
ENSMUSG00000091537	9	108903636	108911655	-	protein_coding	Tma7	1.17	8.56979e-07	UR
ENSMUSG00000082035	X	95528465	95529085	+	processed_pseudogene	Rpl17-ps8	1.17	0.000273714	UR
ENSMUSG00000116174	15	73300208	73300759	-	processed_pseudogene	Gm10362	1.16	0.00204308	UR
ENSMUSG00000018042	15	83037695	83056793	-	protein_coding	Cyb5r3	1.16	0.0320136	UR
ENSMUSG00000099764	16	20640895	20641390	-	processed_pseudogene	Rps10-ps2	1.16	0.000172184	UR
ENSMUSG00000082013	2	5608382	5608972	+	processed_pseudogene	Gm13216	1.16	0.00164505	UR
ENSMUSG00000006476	2	24944367	24952893	+	protein_coding	Nsmf	1.16	0.00267047	UR
ENSMUSG00000068240	4	3973092	3973595	-	protein_coding	Gm11808	1.16	0.00107085	UR
ENSMUSG00000028416	4	40936398	40948294	-	protein_coding	Bag1	1.16	2.01666e-25	UR
ENSMUSG00000105408	5	137599855	137600434	+	processed_pseudogene	Gm7285	1.16	0.00182809	UR
ENSMUSG00000103933	1	8886066	8886263	+	processed_pseudogene	Gm36964	1.15	0.0137883	UR
ENSMUSG00000082609	1	60156414	60156844	+	processed_pseudogene	Gm15464	1.15	0.000653456	UR
ENSMUSG00000059058	1	171538656	171538850	+	processed_pseudogene	Tma7-ps	1.15	0.000570716	UR
ENSMUSG00000096474	1	179347943	179348422	-	processed_pseudogene	Gm5561	1.15	0.00105234	UR
ENSMUSG00000059751	13	108807137	108807931	+	processed_pseudogene	Rps3a3	1.15	4.48142e-07	UR
ENSMUSG00000094974	14	53140250	53140687	+	processed_pseudogene	Rps19-ps2	1.15	0.0142574	UR
ENSMUSG00000022490	15	103438706	103446430	-	protein_coding	Ppp1r1a	1.15	2.64141e-14	UR
ENSMUSG00000024208	17	27341637	27352890	-	protein_coding	Uqcc2	1.15	2.74405e-05	UR
ENSMUSG00000094334	18	7581516	7581920	+	processed_pseudogene	Fabp5l2	1.15	0.0174556	UR
ENSMUSG00000095419	18	74436595	74437002	-	processed_pseudogene	Gm14328	1.15	0.00184595	UR
ENSMUSG00000091337	2	125515015	125516705	+	protein_coding	Eid1	1.15	0.000427662	UR
ENSMUSG00000028005	3	81939313	81981996	-	protein_coding	Gucy1b1	1.15	0.00641799	UR
ENSMUSG00000110532	8	73284875	73285052	+	processed_pseudogene	Gm35857	1.15	0.00196137	UR
ENSMUSG00000035237	8	106666183	106670014	-	protein_coding	Lcat	1.15	0.0120054	UR
ENSMUSG00000059775	8	108165763	108166211	-	transcribed_processed_pseudogene	Rps26-ps1	1.15	2.66216e-05	UR
ENSMUSG00000083621	X	51861219	51861626	-	processed_pseudogene	Gm14586	1.15	0.000402947	UR
ENSMUSG00000050071	X	135114721	135116262	-	protein_coding	Bex1	1.15	2.66007e-06	UR
ENSMUSG00000034613	10	122514667	122781700	+	protein_coding	Ppm1h	1.14	0.0299102	UR
ENSMUSG00000086567	13	54647518	54647902	-	processed_pseudogene	Gm2830	1.14	0.0321146	UR
ENSMUSG00000040479	2	91763169	91806209	-	protein_coding	Dgkz	1.14	0.0207435	UR
ENSMUSG00000081810	4	22519628	22520027	+	processed_pseudogene	Gm11878	1.14	9.52615e-05	UR
ENSMUSG00000105796	5	87884965	87885069	-	processed_pseudogene	Gm42845	1.14	0.00416149	UR
ENSMUSG00000097987	8	122308504	122308930	+	processed_pseudogene	Gm17786	1.14	0.0157301	UR
ENSMUSG00000083772	9	120145394	120145983	+	processed_pseudogene	Gm15566	1.14	0.022777	UR
ENSMUSG00000060938	11	68792409	68797815	+	protein_coding	Rpl26	1.13	0.00209076	UR
ENSMUSG00000003948	11	90140282	90169415	+	protein_coding	Mmd	1.13	1.39771e-07	UR
ENSMUSG00000113368	12	17283613	17284043	+	processed_pseudogene	Gm10054	1.13	0.000572586	UR
ENSMUSG00000113948	12	67557530	67558085	+	processed_pseudogene	Rpl17-ps3	1.13	0.000125822	UR
ENSMUSG00000091695	18	67695464	67695905	+	processed_pseudogene	Gm17669	1.13	0.000373756	UR
ENSMUSG00000046008	19	58640930	58670220	+	protein_coding	Pnlip	1.13	0.00192022	UR
ENSMUSG00000081992	2	34455011	34455808	+	processed_pseudogene	Gm13408	1.13	2.04508e-06	UR
ENSMUSG00000081642	2	57519001	57519240	-	processed_pseudogene	Gm13532	1.13	0.00781347	UR
ENSMUSG00000042155	2	69652288	69666995	+	protein_coding	Klhl23	1.13	0.0118915	UR
ENSMUSG00000083757	4	131947299	131947800	-	transcribed_processed_pseudogene	Rps15a-ps4	1.13	0.00224554	UR
ENSMUSG00000061787	7	80992480	80995002	-	protein_coding	Rps17	1.13	0.00118075	UR
ENSMUSG00000074280	9	57391246	57391654	+	processed_pseudogene	Gm6166	1.13	0.000130075	UR
ENSMUSG00000081049	X	78238653	78239054	+	processed_pseudogene	Rps24-ps3	1.13	0.000632201	UR
ENSMUSG00000082655	X	133582269	133582626	+	processed_pseudogene	Gm7857	1.13	0.0377045	UR
ENSMUSG00000095597	X	151692501	151693151	-	transcribed_processed_pseudogene	Rps7-ps3	1.13	0.000739854	UR
ENSMUSG00000096681	14	53451187	53451624	+	processed_pseudogene	Rps19-ps1	1.12	0.00928303	UR
ENSMUSG00000044117	16	13804468	13919364	+	protein_coding	Bmerb1	1.12	0.00460215	UR
ENSMUSG00000116887	16	29958277	29958647	+	processed_pseudogene	Gm6029	1.12	0.0356791	UR
ENSMUSG00000075318	2	65451115	65597791	+	protein_coding	Scn2a	1.12	0.000107819	UR
ENSMUSG00000056486	2	73441004	73605690	-	protein_coding	Chn1	1.12	8.55251e-07	UR
ENSMUSG00000060730	5	108665045	108665398	+	processed_pseudogene	Gm10086	1.12	0.00761636	UR
ENSMUSG00000071419	6	57994491	57994928	+	processed_pseudogene	Rps15-ps2	1.12	0.00239206	UR
ENSMUSG00000067344	6	145212126	145212503	+	processed_pseudogene	Rps25-ps1	1.12	2.03827e-05	UR
ENSMUSG00000066543	7	35817699	35818253	+	processed_pseudogene	Rpl17-ps9	1.12	0.000379505	UR
ENSMUSG00000057657	8	107989425	107989880	-	processed_pseudogene	Rps18-ps3	1.12	3.97597e-06	UR
ENSMUSG00000100215	1	55374560	55374955	+	processed_pseudogene	Gm8292	1.11	0.0177995	UR
ENSMUSG00000033389	11	64892865	65053787	-	protein_coding	Arhgap44	1.11	0.00977835	UR
ENSMUSG00000079941	13	21685199	21685588	-	protein_coding	Cox5b-ps	1.11	3.23836e-10	UR
ENSMUSG00000118052	19	3255607	3256258	+	transcribed_processed_pseudogene	Gm50432	1.11	0.0226513	UR
ENSMUSG00000083007	2	69596526	69597150	+	processed_pseudogene	Gm13623	1.11	0.00330215	UR
ENSMUSG00000060438	3	95529589	95530083	+	processed_pseudogene	Rps10-ps1	1.11	0.00192022	UR
ENSMUSG00000105814	5	98623415	98623523	-	miRNA	Mir703	1.11	0.00298744	UR
ENSMUSG00000060419	5	129205141	129205581	-	processed_pseudogene	Rps16-ps2	1.11	1.82583e-05	UR
ENSMUSG00000107591	6	66688675	66689131	+	processed_pseudogene	Gm6794	1.11	0.000327065	UR
ENSMUSG00000062458	8	48085364	48085799	-	processed_pseudogene	Gm8623	1.11	0.000592587	UR
ENSMUSG00000066839	9	21983542	21996734	-	protein_coding	Ecsit	1.11	0.0143228	UR
ENSMUSG00000033307	10	75695187	75696074	-	protein_coding	Mif	1.1	7.12937e-07	UR
ENSMUSG00000058756	11	98631464	98659832	+	protein_coding	Thra	1.1	0.0164775	UR
ENSMUSG00000084883	12	108169861	108241684	-	protein_coding	Ccdc85c	1.1	0.0342383	UR
ENSMUSG00000021606	13	73467957	73476661	-	protein_coding	Ndufs6	1.1	1.3199e-14	UR
ENSMUSG00000051853	15	98634515	98661095	-	protein_coding	Arf3	1.1	8.06941e-11	UR
ENSMUSG00000117405	18	24078016	24078607	+	processed_pseudogene	Rpl19-ps7	1.1	9.99457e-08	UR
ENSMUSG00000118220	19	7937108	7938472	-	processed_pseudogene	Gm6192	1.1	0.000295102	UR
ENSMUSG00000071658	19	8814297	8816558	-	protein_coding	Gng3	1.1	0.00062005	UR
ENSMUSG00000114931	19	16693163	16693625	+	processed_pseudogene	Gm32256	1.1	0.0337586	UR
ENSMUSG00000027581	2	180948252	180956293	-	protein_coding	Stmn3	1.1	0.000538894	UR
ENSMUSG00000028643	4	119052503	119058495	+	protein_coding	Svbp	1.1	0.000176245	UR
ENSMUSG00000108813	6	71660282	71660869	+	processed_pseudogene	Rpl19-ps9	1.1	0.000333377	UR
ENSMUSG00000108366	7	16453041	16453835	-	processed_pseudogene	Gm5586	1.1	1.11315e-07	UR
ENSMUSG00000015013	8	123338379	123343399	+	protein_coding	Trappc2l	1.1	2.42338e-13	UR
ENSMUSG00000031231	X	105059306	105066056	+	protein_coding	Cox7b	1.1	1.21858e-05	UR
ENSMUSG00000025967	1	63215984	63219645	+	protein_coding	Eef1b2	1.09	1.49252e-08	UR
ENSMUSG00000101875	1	111808465	111809038	-	processed_pseudogene	Gm6028	1.09	0.0116818	UR
ENSMUSG00000034902	10	81128797	81155807	+	protein_coding	Pip5k1c	1.09	0.0322805	UR
ENSMUSG00000049517	13	91071077	91073069	+	protein_coding	Rps23	1.09	2.62922e-05	UR
ENSMUSG00000062611	14	88360453	88361244	-	processed_pseudogene	Rps3a2	1.09	1.97549e-08	UR
ENSMUSG00000022354	15	58805605	58811337	+	protein_coding	Ndufb9	1.09	0.000198398	UR
ENSMUSG00000022820	16	37467532	37474815	-	protein_coding	Ndufb4	1.09	5.00502e-06	UR
ENSMUSG00000118345	19	8233588	8234951	-	processed_pseudogene	Gm7105	1.09	0.00240423	UR
ENSMUSG00000081457	2	50411694	50411872	-	processed_pseudogene	Gm13488	1.09	0.00055971	UR
ENSMUSG00000083424	2	108705271	108705603	-	processed_pseudogene	Rpl35a-ps4	1.09	0.0485996	UR
ENSMUSG00000083914	4	71288975	71289433	-	processed_pseudogene	Rps18-ps1	1.09	3.1246e-05	UR
ENSMUSG00000083344	7	3986786	3987184	-	processed_pseudogene	Gm7363	1.09	0.0355018	UR
ENSMUSG00000001666	10	75607064	75609248	-	protein_coding	Ddt	1.08	0.0155969	UR
ENSMUSG00000111966	10	116808671	116809113	-	processed_pseudogene	Gm5781	1.08	0.00711058	UR
ENSMUSG00000044629	11	17001586	17029371	+	protein_coding	Cnrip1	1.08	0.0254895	UR
ENSMUSG00000085342	11	58399617	58400087	-	processed_pseudogene	Gm12254	1.08	7.91425e-07	UR
ENSMUSG00000017404	11	97917536	97921318	+	protein_coding	Rpl19	1.08	6.57195e-13	UR
ENSMUSG00000113340	13	64093695	64094335	-	processed_pseudogene	Gm7695	1.08	0.0462652	UR
ENSMUSG00000022577	15	75423117	75439104	-	protein_coding	Ly6h	1.08	0.0231751	UR
ENSMUSG00000079557	17	33904666	33937644	-	protein_coding	Marchf2	1.08	0.00264135	UR
ENSMUSG00000023927	17	52043215	52140318	-	protein_coding	Satb1	1.08	4.40029e-05	UR
ENSMUSG00000109905	7	139354630	139355095	+	processed_pseudogene	Gm7380	1.08	0.00123299	UR
ENSMUSG00000111613	9	17643966	17645227	+	processed_pseudogene	Gm4977	1.08	7.90773e-05	UR
ENSMUSG00000058838	9	83291713	83292179	+	processed_pseudogene	Rps27a-ps2	1.08	0.00215941	UR
ENSMUSG00000055013	1	89382528	89825339	+	protein_coding	Agap1	1.07	7.7546e-06	UR
ENSMUSG00000081153	11	6192378	6192721	+	processed_pseudogene	Gm11401	1.07	0.0119009	UR
ENSMUSG00000015968	14	29761896	30213412	-	protein_coding	Cacna1d	1.07	0.0484748	UR
ENSMUSG00000114500	14	57102870	57103812	+	processed_pseudogene	Gm8983	1.07	0.00642263	UR
ENSMUSG00000035184	14	62793186	62845935	+	protein_coding	Fam124a	1.07	7.34688e-06	UR
ENSMUSG00000082196	2	156631732	156632323	-	processed_pseudogene	Gm14231	1.07	0.0119006	UR
ENSMUSG00000083985	4	53877925	53878328	+	processed_pseudogene	Gm12468	1.07	0.0300978	UR
ENSMUSG00000078183	5	9021948	9022142	+	processed_pseudogene	Gm15610	1.07	0.00402734	UR
ENSMUSG00000064231	7	6022021	6022467	+	processed_pseudogene	Gm5321	1.07	0.00929445	UR
ENSMUSG00000025813	7	81250229	81357275	-	protein_coding	Homer2	1.07	0.00929791	UR
ENSMUSG00000075706	10	79883000	79892273	+	protein_coding	Gpx4	1.06	2.349e-10	UR
ENSMUSG00000068099	15	82136598	82144954	+	protein_coding	Smim45	1.06	8.92728e-07	UR
ENSMUSG00000116529	16	37517132	37517702	-	processed_pseudogene	Gm4600	1.06	0.00606648	UR
ENSMUSG00000118264	18	64421206	64424891	+	transcribed_processed_pseudogene	Rps15-ps3	1.06	4.92949e-07	UR
ENSMUSG00000105944	3	107775338	107775959	-	processed_pseudogene	Gm5075	1.06	0.000873681	UR
ENSMUSG00000028700	4	115981037	116017046	+	protein_coding	Pomgnt1	1.06	1.52823e-07	UR
ENSMUSG00000095526	6	48500452	48500784	+	processed_pseudogene	Gm10243	1.06	0.00495766	UR
ENSMUSG00000025889	6	60708559	60806839	-	protein_coding	Snca	1.06	0.0215196	UR
ENSMUSG00000083820	7	80811145	80811492	-	processed_pseudogene	Ndufs6b	1.06	9.11903e-05	UR
ENSMUSG00000082109	X	5983276	5983866	+	processed_pseudogene	Rpl19-ps12	1.06	0.000420172	UR
ENSMUSG00000026027	1	59012681	59034874	+	protein_coding	Stradb	1.05	0.00129469	UR
ENSMUSG00000042229	1	134422386	134436512	+	protein_coding	Rabif	1.05	0.041655	UR
ENSMUSG00000112474	10	7408356	7408908	+	processed_pseudogene	Gm46209	1.05	0.00840134	UR
ENSMUSG00000078440	10	81220262	81224186	+	protein_coding	Dohh	1.05	0.0121384	UR
ENSMUSG00000113113	12	100710792	100711194	-	processed_pseudogene	Gm2614	1.05	0.00735919	UR
ENSMUSG00000023904	17	23892570	23894201	+	protein_coding	Hcfc1r1	1.05	0.0126514	UR
ENSMUSG00000062376	19	46678345	46691821	+	protein_coding	Borcs7	1.05	0.01414	UR
ENSMUSG00000082901	2	177534431	177535057	+	processed_pseudogene	Rps8-ps5	1.05	0.0189386	UR
ENSMUSG00000027533	3	10077608	10081667	+	protein_coding	Fabp5	1.05	0.000376038	UR
ENSMUSG00000028949	5	24795816	24829409	-	protein_coding	Smarcd3	1.05	0.000221333	UR
ENSMUSG00000093885	5	33233382	33233714	+	processed_pseudogene	Rpl35a-ps5	1.05	0.0260479	UR
ENSMUSG00000041740	5	115379471	115410957	-	protein_coding	Rnf10	1.05	4.14689e-05	UR
ENSMUSG00000107578	6	124928284	124928728	-	processed_pseudogene	Gm32536	1.05	0.0180523	UR
ENSMUSG00000030609	7	78545602	78560957	+	protein_coding	Aen	1.05	2.55531e-08	UR
ENSMUSG00000031029	7	108533624	108542158	+	protein_coding	Eif3f	1.05	0.00328761	UR
ENSMUSG00000054452	10	81395322	81402196	+	protein_coding	Tle5	1.04	4.33109e-16	UR
ENSMUSG00000018585	11	55337467	55352065	-	protein_coding	Atox1	1.04	9.46816e-14	UR
ENSMUSG00000082456	11	100134099	100134455	+	processed_pseudogene	Gm11598	1.04	0.00251175	UR
ENSMUSG00000098274	16	55786638	55791798	+	protein_coding	Rpl24	1.04	0.00112296	UR
ENSMUSG00000117518	17	80361455	80361985	+	processed_pseudogene	Gpx4-ps1	1.04	0.00427086	UR
ENSMUSG00000117822	19	17903987	17905373	+	processed_pseudogene	Eef1a1-ps1	1.04	0.00326665	UR
ENSMUSG00000013663	19	32734897	32803560	+	protein_coding	Pten	1.04	0.00631291	UR
ENSMUSG00000027525	2	177760768	177980285	+	protein_coding	Phactr3	1.04	0.0172466	UR
ENSMUSG00000084319	6	99854777	99855295	-	processed_pseudogene	Tpt1-ps3	1.04	2.81025e-06	UR
ENSMUSG00000037563	7	28050077	28052580	+	protein_coding	Rps16	1.04	0.00270012	UR
ENSMUSG00000034875	7	35246610	35255729	-	protein_coding	Nudt19	1.04	0.00107085	UR
ENSMUSG00000031538	8	23247743	23272860	+	protein_coding	Plat	1.04	0.00397781	UR
ENSMUSG00000094257	8	95131839	95132417	+	processed_pseudogene	Ap3s1-ps2	1.04	3.92502e-10	UR
ENSMUSG00000080848	9	115869661	115870132	-	processed_pseudogene	Gm9385	1.04	0.00026358	UR
ENSMUSG00000026603	1	189612689	189654560	-	protein_coding	Smyd2	1.03	0.000212691	UR
ENSMUSG00000110841	10	45751384	45752191	+	transcribed_processed_pseudogene	Gpx4-ps2	1.03	1.07377e-08	UR
ENSMUSG00000120175	17	56916874	56917963	+	lncRNA		1.03	0.0183563	UR
ENSMUSG00000026798	2	29677505	29687947	+	protein_coding	Coq4	1.03	0.021676	UR
ENSMUSG00000102869	2	156229980	156234921	-	lncRNA	Norad	1.03	0.0354799	UR
ENSMUSG00000029047	4	155151473	155156890	+	protein_coding	Pex10	1.03	0.0220005	UR
ENSMUSG00000063015	5	93329792	93354354	-	protein_coding	Ccni	1.03	1.41705e-13	UR
ENSMUSG00000071141	6	136465805	136466125	+	processed_pseudogene	Rpl36a-ps3	1.03	0.00854917	UR
ENSMUSG00000055407	7	98916654	98986344	+	protein_coding	Map6	1.03	0.0199171	UR
ENSMUSG00000081094	8	19542952	19543542	+	processed_pseudogene	Rpl19-ps11	1.03	5.88084e-09	UR
ENSMUSG00000039470	8	40876856	40963309	+	protein_coding	Zdhhc2	1.03	0.0171661	UR
ENSMUSG00000093674	10	128383983	128385174	-	protein_coding	Rpl41	1.02	0.033582	UR
ENSMUSG00000066491	12	56420378	56420608	-	processed_pseudogene	Cox6c2	1.02	0.037245	UR
ENSMUSG00000105599	12	115509689	115510017	-	processed_pseudogene	Gm9238	1.02	0.0206288	UR
ENSMUSG00000095847	13	67022145	67022723	+	processed_pseudogene	Gm5451	1.02	0.00150195	UR
ENSMUSG00000115039	17	3512075	3512607	-	processed_pseudogene	Gm7043	1.02	0.0474665	UR
ENSMUSG00000057580	17	26120830	26121201	+	transcribed_processed_pseudogene	Cox7c-ps1	1.02	0.000122536	UR
ENSMUSG00000024480	18	46874943	46923893	+	protein_coding	Ap3s1	1.02	2.0324e-18	UR
ENSMUSG00000078862	2	177577786	177599090	-	protein_coding	Gm14326	1.02	0.00116911	UR
ENSMUSG00000051391	5	135937263	135963470	-	protein_coding	Ywhag	1.02	0.000258607	UR
ENSMUSG00000055723	7	113646017	113717016	-	protein_coding	Rras2	1.02	0.0193303	UR
ENSMUSG00000085611	X	37774469	37775047	-	processed_pseudogene	Ap3s1-ps1	1.02	2.09628e-09	UR
ENSMUSG00000082755	X	75030784	75031221	-	processed_pseudogene	Gm8692	1.02	0.00857823	UR
ENSMUSG00000079480	X	101163053	101171275	+	protein_coding	Pin4	1.02	0.0159632	UR
ENSMUSG00000071303	10	56230547	56231170	-	processed_pseudogene	Rps8-ps1	1.01	0.0214924	UR
ENSMUSG00000112099	10	115434931	115436233	-	processed_pseudogene	Gm8960	1.01	7.59986e-05	UR
ENSMUSG00000006057	11	95959678	95966496	-	protein_coding	Atp5g1	1.01	0.000402455	UR
ENSMUSG00000002580	11	98328534	98329817	-	protein_coding	Mien1	1.01	0.000777694	UR
ENSMUSG00000113061	13	28441511	28442117	+	protein_coding	Rps18-ps5	1.01	0.000169864	UR
ENSMUSG00000037805	17	28547445	28550007	+	protein_coding	Rpl10a	1.01	2.07322e-09	UR
ENSMUSG00000091549	17	79158221	79159385	-	processed_pseudogene	Gm6548	1.01	0.00134183	UR
ENSMUSG00000062456	19	32443265	32443978	-	protein_coding	Rpl9-ps6	1.01	7.46272e-05	UR
ENSMUSG00000055963	4	12906838	12983553	+	protein_coding	Triqk	1.01	0.0339969	UR
ENSMUSG00000030545	7	79385705	79392879	-	protein_coding	Pex11a	1.01	0.0151202	UR
ENSMUSG00000009927	9	44318436	44321724	+	protein_coding	Rps25	1.01	0.00349395	UR
ENSMUSG00000037697	14	45825924	45895600	-	protein_coding	Ddhd1	-1.01	0.0462892	DR
ENSMUSG00000044434	3	34059166	34059612	-	processed_pseudogene	Gm9791	-1.01	0.0096919	DR
ENSMUSG00000042613	3	89344013	89358259	+	protein_coding	Pbxip1	-1.01	2.61598e-11	DR
ENSMUSG00000052684	4	94937271	94940459	-	protein_coding	Jun	-1.01	0.0205018	DR
ENSMUSG00000049551	5	135277792	135280084	-	protein_coding	Fzd9	-1.01	0.000483053	DR
ENSMUSG00000030527	7	80236375	80338625	-	protein_coding	Crtc3	-1.01	0.00208508	DR
ENSMUSG00000035623	7	97229096	97341985	+	protein_coding	Rsf1	-1.01	0.00232256	DR
ENSMUSG00000026482	1	152392511	152642102	-	protein_coding	Rgl1	-1.02	0.0260451	DR
ENSMUSG00000042099	17	34029493	34041892	+	protein_coding	Kank3	-1.02	0.0152523	DR
ENSMUSG00000006456	19	4850597	4861662	-	protein_coding	Rbm14	-1.02	0.0337758	DR
ENSMUSG00000027122	2	106792872	106804769	-	protein_coding	Arl14ep	-1.02	5.84545e-12	DR
ENSMUSG00000034640	3	65435831	65462939	+	protein_coding	Tiparp	-1.02	0.016911	DR
ENSMUSG00000028233	4	3574875	3616619	+	protein_coding	Tgs1	-1.02	2.11472e-05	DR
ENSMUSG00000028698	4	116078815	116160253	+	protein_coding	Pik3r3	-1.02	0.0404721	DR
ENSMUSG00000040407	5	3978054	4131310	+	protein_coding	Akap9	-1.02	0.00475568	DR
ENSMUSG00000038525	5	21850811	21867692	+	protein_coding	Armc10	-1.02	0.0315914	DR
ENSMUSG00000011884	5	114807459	114829045	-	protein_coding	Gltp	-1.02	0.000451093	DR
ENSMUSG00000029427	5	123836357	123859163	-	protein_coding	Zcchc8	-1.02	0.000573615	DR
ENSMUSG00000030386	7	12212220	12230162	+	protein_coding	Zfp606	-1.02	0.01743	DR
ENSMUSG00000031483	8	27513289	27530356	+	protein_coding	Erlin2	-1.02	1.22681e-05	DR
ENSMUSG00000058301	8	70784175	70805928	-	protein_coding	Upf1	-1.02	0.00274176	DR
ENSMUSG00000034168	12	86927475	86931572	-	protein_coding	Irf2bpl	-1.03	0.0428617	DR
ENSMUSG00000022176	14	54713557	54717888	+	protein_coding	Rem2	-1.03	0.0243892	DR
ENSMUSG00000023055	15	102615212	102630613	-	protein_coding	Calcoco1	-1.03	0.00699764	DR
ENSMUSG00000024096	17	66155413	66192793	-	protein_coding	Ralbp1	-1.03	2.76771e-07	DR
ENSMUSG00000028064	3	88343266	88368489	-	protein_coding	Sema4a	-1.03	0.0138905	DR
ENSMUSG00000008730	3	103647131	103698879	-	protein_coding	Hipk1	-1.03	0.0215946	DR
ENSMUSG00000036686	8	84859457	84874565	-	protein_coding	Cc2d1a	-1.03	0.045905	DR
ENSMUSG00000036672	8	106571305	106579910	-	protein_coding	Cenpt	-1.03	0.00106446	DR
ENSMUSG00000048537	9	44597601	44646495	-	protein_coding	Phldb1	-1.03	0.0236716	DR
ENSMUSG00000033382	18	20950280	21029150	-	protein_coding	Trappc8	-1.04	0.00370493	DR
ENSMUSG00000041220	3	129326004	129432144	+	protein_coding	Elovl6	-1.04	4.70848e-05	DR
ENSMUSG00000035601	4	45297127	45316131	+	protein_coding	Trmt10b	-1.04	0.0248124	DR
ENSMUSG00000029730	5	138162845	138170684	-	protein_coding	Mcm7	-1.04	0.0419524	DR
ENSMUSG00000063455	6	38100109	38230944	-	protein_coding	D630045J12Rik	-1.04	0.00409034	DR
ENSMUSG00000030322	6	115817658	115830332	-	protein_coding	Mbd4	-1.04	0.00433663	DR
ENSMUSG00000030180	6	120341085	120421535	+	protein_coding	Kdm5a	-1.04	1.60684e-06	DR
ENSMUSG00000031816	8	121818367	121835131	-	protein_coding	Mthfsd	-1.04	0.0251451	DR
ENSMUSG00000019817	10	12936248	13007438	+	protein_coding	Plagl1	-1.05	0.00934182	DR
ENSMUSG00000019878	10	57362481	57389231	+	protein_coding	Hsf2	-1.05	0.0076935	DR
ENSMUSG00000020262	10	77126560	77254104	-	protein_coding	Adarb1	-1.05	0.0465386	DR
ENSMUSG00000020536	11	60590549	60605012	+	protein_coding	Llgl1	-1.05	0.0259798	DR
ENSMUSG00000002812	11	60604949	60618089	-	protein_coding	Flii	-1.05	0.0106947	DR
ENSMUSG00000023169	15	96469299	96540794	-	protein_coding	Slc38a1	-1.05	5.43124e-05	DR
ENSMUSG00000037997	6	127423803	127471224	+	protein_coding	Parp11	-1.05	0.0311706	DR
ENSMUSG00000036356	8	68809433	69187798	-	protein_coding	Csgalnact1	-1.05	0.00977014	DR
ENSMUSG00000021127	12	80154528	80159787	-	protein_coding	Zfp36l1	-1.06	3.90969e-05	DR
ENSMUSG00000021916	14	30723357	30733948	+	protein_coding	Glt8d1	-1.06	0.045673	DR
ENSMUSG00000022707	16	70110837	70366604	+	protein_coding	Gbe1	-1.06	0.00373934	DR
ENSMUSG00000091475	17	25789332	25794052	+	lncRNA	Cerox1	-1.06	3.62689e-06	DR
ENSMUSG00000024645	18	84964316	84969649	-	protein_coding	Timm21	-1.06	0.00483917	DR
ENSMUSG00000035275	4	100926180	101009567	+	protein_coding	Raver2	-1.06	0.0107321	DR
ENSMUSG00000054434	5	123206478	123255812	+	protein_coding	Tmem120b	-1.06	0.0402914	DR
ENSMUSG00000038497	8	13338190	13372924	+	protein_coding	Tmco3	-1.06	0.00279159	DR
ENSMUSG00000110444	8	69819162	69848191	-	protein_coding	Gm10033	-1.06	0.0419981	DR
ENSMUSG00000036206	1	88998137	89082790	+	protein_coding	Sh3bp4	-1.07	0.000369216	DR
ENSMUSG00000039910	10	17598966	17601422	+	protein_coding	Cited2	-1.07	0.00108652	DR
ENSMUSG00000019961	10	90983433	91017177	-	protein_coding	Tmpo	-1.07	0.0243183	DR
ENSMUSG00000074785	10	94626728	94780697	-	protein_coding	Plxnc1	-1.07	0.0336355	DR
ENSMUSG00000018666	11	96679953	96699466	+	protein_coding	Cbx1	-1.07	0.000304616	DR
ENSMUSG00000059208	17	33865207	33905834	-	protein_coding	Hnrnpm	-1.07	8.87787e-06	DR
ENSMUSG00000034509	17	46458313	46464479	-	protein_coding	Mad2l1bp	-1.07	0.0204543	DR
ENSMUSG00000028809	4	135047795	135080632	-	protein_coding	Srrm1	-1.07	1.85166e-10	DR
ENSMUSG00000037313	5	33815472	33836339	+	protein_coding	Tacc3	-1.07	0.00611701	DR
ENSMUSG00000031156	X	7750267	7760731	+	protein_coding	Slc35a2	-1.07	0.00101533	DR
ENSMUSG00000067567	X	101328245	101548965	-	protein_coding	Hdac8	-1.07	0.0214723	DR
ENSMUSG00000038332	10	41685931	41784420	+	protein_coding	Sesn1	-1.08	0.00265138	DR
ENSMUSG00000039242	13	14129054	14173688	+	protein_coding	B3galnt2	-1.08	0.00232505	DR
ENSMUSG00000074794	13	81031503	81044161	+	protein_coding	Arrdc3	-1.08	0.00264232	DR
ENSMUSG00000022521	16	3899192	4031861	-	protein_coding	Crebbp	-1.08	2.86974e-10	DR
ENSMUSG00000024234	18	4375592	4397330	+	protein_coding	Mtpap	-1.08	2.05187e-07	DR
ENSMUSG00000003778	18	34731668	34757654	-	protein_coding	Brd8	-1.08	0.00509698	DR
ENSMUSG00000024981	19	55240370	55286152	+	protein_coding	Acsl5	-1.08	0.00154682	DR
ENSMUSG00000005142	8	85809899	85824911	+	protein_coding	Man2b1	-1.08	0.0200705	DR
ENSMUSG00000031835	8	120234895	120285474	-	protein_coding	Mbtps1	-1.08	0.000249379	DR
ENSMUSG00000031990	9	27008680	27066717	-	protein_coding	Jam3	-1.08	0.00083216	DR
ENSMUSG00000031105	X	47712290	47751171	+	protein_coding	Slc25a14	-1.08	0.0107914	DR
ENSMUSG00000035967	X	55500217	55553203	+	protein_coding	Ints6l	-1.08	0.0273252	DR
ENSMUSG00000040034	10	7543267	7554645	+	protein_coding	Nup43	-1.09	0.0021436	DR
ENSMUSG00000035798	10	110777641	110846001	-	protein_coding	Zdhhc17	-1.09	0.00091208	DR
ENSMUSG00000025417	10	127032936	127047454	-	protein_coding	Pip4k2c	-1.09	0.0439885	DR
ENSMUSG00000040746	11	70538061	70542247	+	protein_coding	Rnf167	-1.09	0.0215504	DR
ENSMUSG00000034931	11	101623745	101658184	+	protein_coding	Dhx8	-1.09	0.000997414	DR
ENSMUSG00000036333	12	25024924	25113151	+	protein_coding	Kidins220	-1.09	3.91264e-07	DR
ENSMUSG00000042323	14	30741095	30843549	+	protein_coding	Pbrm1	-1.09	3.38948e-07	DR
ENSMUSG00000023806	17	7171812	7216081	-	protein_coding	Rsph3b	-1.09	0.000402455	DR
ENSMUSG00000043683	17	56563810	56570610	+	protein_coding	Fem1a	-1.09	0.0153506	DR
ENSMUSG00000024538	18	53539404	53551187	-	protein_coding	Ppic	-1.09	0.00808374	DR
ENSMUSG00000037355	5	33535893	33577098	+	protein_coding	Uvssa	-1.09	0.031221	DR
ENSMUSG00000029467	5	122591576	122640288	-	protein_coding	Atp2a2	-1.09	3.60246e-11	DR
ENSMUSG00000004631	6	4674350	4747207	-	protein_coding	Sgce	-1.09	0.00212293	DR
ENSMUSG00000036155	1	127132752	127416073	+	protein_coding	Mgat5	-1.1	0.00180491	DR
ENSMUSG00000026516	1	180914703	180971769	-	protein_coding	Nvl	-1.1	0.0174153	DR
ENSMUSG00000020290	11	23206041	23248249	+	protein_coding	Xpo1	-1.1	7.41552e-12	DR
ENSMUSG00000022280	15	36240079	36283293	-	protein_coding	Rnf19a	-1.1	0.00581964	DR
ENSMUSG00000023827	17	12337591	12438532	+	protein_coding	Agpat4	-1.1	0.00544689	DR
ENSMUSG00000083282	19	4905158	4910946	+	protein_coding	Ctsf	-1.1	6.35299e-06	DR
ENSMUSG00000027680	3	34074092	34124471	+	protein_coding	Fxr1	-1.1	1.24708e-05	DR
ENSMUSG00000028187	3	146211711	146227184	-	protein_coding	Rpf1	-1.1	0.0161375	DR
ENSMUSG00000029012	5	22691483	22755427	-	protein_coding	Orc5	-1.1	0.000926163	DR
ENSMUSG00000030660	7	115936500	116042684	-	protein_coding	Pik3c2a	-1.1	0.00279651	DR
ENSMUSG00000003119	11	98093885	98169330	+	protein_coding	Cdk12	-1.11	1.33926e-05	DR
ENSMUSG00000066643	12	9023892	9078847	+	protein_coding	Wdr35	-1.11	0.0465072	DR
ENSMUSG00000021754	13	111882962	111945527	-	protein_coding	Map3k1	-1.11	0.00939268	DR
ENSMUSG00000054196	15	38940327	38950516	+	protein_coding	Cthrc1	-1.11	0.00135878	DR
ENSMUSG00000061607	17	36152407	36170562	+	protein_coding	Mdc1	-1.11	0.0329156	DR
ENSMUSG00000026970	2	60580537	60793536	-	protein_coding	Rbms1	-1.11	0.0449592	DR
ENSMUSG00000036822	4	40259601	40269850	-	protein_coding	Topors	-1.11	0.0321596	DR
ENSMUSG00000015243	4	53030787	53159895	-	protein_coding	Abca1	-1.11	0.00323567	DR
ENSMUSG00000031066	X	20570145	20586778	+	protein_coding	Usp11	-1.11	0.000131803	DR
ENSMUSG00000006301	1	74327406	74344781	-	protein_coding	Tmbim1	-1.12	0.00135442	DR
ENSMUSG00000039835	10	18194733	18409640	+	protein_coding	Nhsl1	-1.12	4.86488e-05	DR
ENSMUSG00000019467	10	127018394	127025952	-	protein_coding	Arhgef25	-1.12	0.0288796	DR
ENSMUSG00000006782	11	100465730	100482555	+	protein_coding	Cnp	-1.12	4.85959e-16	DR
ENSMUSG00000022607	15	73076951	73295129	-	protein_coding	Ptk2	-1.12	0.00126771	DR
ENSMUSG00000039218	17	24009506	24043715	+	protein_coding	Srrm2	-1.12	0.000474508	DR
ENSMUSG00000024565	18	81009591	81029986	-	protein_coding	Sall3	-1.12	0.00212293	DR
ENSMUSG00000036202	2	51962844	52012395	+	protein_coding	Rif1	-1.12	0.000116958	DR
ENSMUSG00000027168	2	105499245	105527709	+	protein_coding	Pax6	-1.12	0.0106584	DR
ENSMUSG00000095139	4	22482780	22488366	-	protein_coding	Pou3f2	-1.12	8.5222e-07	DR
ENSMUSG00000036478	10	96452868	96458671	+	protein_coding	Btg1	-1.13	9.78955e-05	DR
ENSMUSG00000033909	11	118150477	118181070	-	protein_coding	Usp36	-1.13	0.000232764	DR
ENSMUSG00000021115	12	105976487	106043685	+	protein_coding	Vrk1	-1.13	0.0228386	DR
ENSMUSG00000069495	2	49341498	49441960	+	protein_coding	Epc2	-1.13	0.0142215	DR
ENSMUSG00000029428	5	129061621	129085638	-	protein_coding	Stx2	-1.13	1.57422e-07	DR
ENSMUSG00000034648	6	107506729	107547175	+	protein_coding	Lrrn1	-1.13	0.000262405	DR
ENSMUSG00000030315	6	114837589	114946955	-	protein_coding	Vgll4	-1.13	1.26376e-06	DR
ENSMUSG00000041836	7	135139210	135288022	+	protein_coding	Ptpre	-1.13	0.00952594	DR
ENSMUSG00000033713	12	99156337	99529841	-	protein_coding	Foxn3	-1.14	1.48917e-08	DR
ENSMUSG00000007817	14	25459609	25667167	+	protein_coding	Zmiz1	-1.14	0.000175818	DR
ENSMUSG00000024843	19	3901773	3944369	+	protein_coding	Chka	-1.14	0.00691846	DR
ENSMUSG00000040929	19	27739121	27988566	-	protein_coding	Rfx3	-1.14	0.0106436	DR
ENSMUSG00000005973	2	105216636	105229664	-	protein_coding	Rcn1	-1.14	0.00542388	DR
ENSMUSG00000028243	4	6191098	6221688	+	protein_coding	Ubxn2b	-1.14	0.0102932	DR
ENSMUSG00000044700	4	149799832	149822501	-	protein_coding	Tmem201	-1.14	0.00315977	DR
ENSMUSG00000120732	6	38664447	38666027	-	lncRNA		-1.14	3.46628e-05	DR
ENSMUSG00000029778	6	55428963	55478436	+	protein_coding	Adcyap1r1	-1.14	0.000422567	DR
ENSMUSG00000030064	6	97263828	97594502	-	protein_coding	Frmd4b	-1.14	0.00635617	DR
ENSMUSG00000034714	11	114566257	114611803	+	protein_coding	Ttyh2	-1.15	0.00416246	DR
ENSMUSG00000097589	14	61840265	61919822	-	lncRNA	Dleu2	-1.15	0.0481995	DR
ENSMUSG00000036678	15	102246687	102259206	-	protein_coding	Aaas	-1.15	0.00269131	DR
ENSMUSG00000024177	17	26310708	26314576	-	protein_coding	Nme4	-1.15	0.00276286	DR
ENSMUSG00000013236	17	56719426	56783483	-	protein_coding	Ptprs	-1.15	1.88266e-08	DR
ENSMUSG00000002297	5	8446973	8472716	-	protein_coding	Dbf4	-1.15	0.00118797	DR
ENSMUSG00000031508	8	11661583	11685757	-	protein_coding	Ankrd10	-1.15	0.0217004	DR
ENSMUSG00000057193	9	21231994	21266324	+	protein_coding	Slc44a2	-1.15	0.023939	DR
ENSMUSG00000031993	9	30338404	30378029	+	protein_coding	Snx19	-1.15	0.044546	DR
ENSMUSG00000121489	10	86521387	86530670	+	lncRNA	1810014B01Rik	-1.16	0.0252628	DR
ENSMUSG00000034163	10	115220864	115268677	+	protein_coding	Zfc3h1	-1.16	0.0318839	DR
ENSMUSG00000020486	11	87457479	87481365	+	protein_coding	Septin4	-1.16	0.0135023	DR
ENSMUSG00000008393	16	8476444	8490019	-	protein_coding	Carhsp1	-1.16	1.34777e-07	DR
ENSMUSG00000003680	19	8751851	8763781	-	protein_coding	Taf6l	-1.16	0.00241786	DR
ENSMUSG00000038047	4	86497092	86530292	-	protein_coding	Haus6	-1.16	0.00147698	DR
ENSMUSG00000056216	7	34745847	34755998	-	protein_coding	Cebpg	-1.16	0.0264653	DR
ENSMUSG00000047248	7	100021440	100119359	+	protein_coding	C2cd3	-1.16	0.0362922	DR
ENSMUSG00000032637	7	126090880	126102609	-	protein_coding	Atxn2l	-1.16	0.0244042	DR
ENSMUSG00000032571	9	105520177	105564856	+	protein_coding	Pik3r4	-1.16	0.00624886	DR
ENSMUSG00000032485	9	110162356	110214018	+	protein_coding	Scap	-1.16	0.0145941	DR
ENSMUSG00000017119	11	101442975	101472777	+	protein_coding	Nbr1	-1.17	2.14367e-08	DR
ENSMUSG00000039219	13	14237817	14374188	+	protein_coding	Arid4b	-1.17	0.0172741	DR
ENSMUSG00000021318	13	15637820	15904611	+	protein_coding	Gli3	-1.17	0.0049771	DR
ENSMUSG00000109901	18	67338437	67340960	+	protein_coding	Chmp1b	-1.17	0.0305494	DR
ENSMUSG00000074749	2	146697784	146812017	+	protein_coding	Kiz	-1.17	0.0116425	DR
ENSMUSG00000005667	6	83282673	83302890	-	protein_coding	Mthfd2	-1.17	0.00711058	DR
ENSMUSG00000061410	8	122325442	122379640	-	protein_coding	Zcchc14	-1.17	2.54881e-05	DR
ENSMUSG00000026176	1	74430668	74436444	+	protein_coding	Ctdsp1	-1.18	0.00530908	DR
ENSMUSG00000047648	10	11157074	11173796	+	protein_coding	Fbxo30	-1.18	0.00995314	DR
ENSMUSG00000018537	11	97579649	97591323	-	protein_coding	Pcgf2	-1.18	0.000799172	DR
ENSMUSG00000052812	12	4967353	5097394	+	protein_coding	Atad2b	-1.18	0.0359026	DR
ENSMUSG00000021134	12	80992278	80997281	+	protein_coding	Srsf5	-1.18	0.0396403	DR
ENSMUSG00000066392	12	88689646	90301709	+	protein_coding	Nrxn3	-1.18	0.022552	DR
ENSMUSG00000006720	13	22129264	22144949	+	protein_coding	Zfp184	-1.18	0.00246067	DR
ENSMUSG00000037525	15	99367960	99372611	-	protein_coding	Bcdin3d	-1.18	0.0357424	DR
ENSMUSG00000116912	16	53804291	53806447	+	processed_pseudogene	Gm5487	-1.18	0.0300505	DR
ENSMUSG00000024791	19	6135013	6141807	+	protein_coding	Cdca5	-1.18	0.00314428	DR
ENSMUSG00000027699	3	27151371	27208027	-	protein_coding	Ect2	-1.18	0.033522	DR
ENSMUSG00000041000	4	128777373	128805121	+	protein_coding	Trim62	-1.18	0.0314043	DR
ENSMUSG00000005150	8	85801664	85807935	-	protein_coding	Wdr83	-1.18	0.000451473	DR
ENSMUSG00000074476	9	21666738	21671599	-	protein_coding	Spc24	-1.18	8.12576e-10	DR
ENSMUSG00000032763	10	78410180	78420336	+	protein_coding	Ilvbl	-1.19	0.00272515	DR
ENSMUSG00000020492	11	87000060	87015461	+	protein_coding	Ska2	-1.19	0.00533242	DR
ENSMUSG00000021589	13	76017656	76092044	-	protein_coding	Rhobtb3	-1.19	0.0199368	DR
ENSMUSG00000028106	3	95667653	95726175	-	protein_coding	Rprd2	-1.19	0.0446804	DR
ENSMUSG00000041272	4	6686353	6991557	-	protein_coding	Tox	-1.19	0.000213115	DR
ENSMUSG00000038816	4	56810935	56865188	-	protein_coding	Ctnnal1	-1.19	0.0214484	DR
ENSMUSG00000028399	4	75859475	78130198	-	protein_coding	Ptprd	-1.19	0.000452129	DR
ENSMUSG00000056310	5	130284460	130370404	+	protein_coding	Tyw1	-1.19	0.0287558	DR
ENSMUSG00000055320	7	112278525	112506014	+	protein_coding	Tead1	-1.19	0.000365926	DR
ENSMUSG00000050271	8	36561982	36614941	+	protein_coding	Prag1	-1.19	0.000337925	DR
ENSMUSG00000052133	16	35361515	35485102	+	protein_coding	Sema5b	-1.2	0.0100343	DR
ENSMUSG00000029122	5	37446442	37494238	-	protein_coding	Evc	-1.2	0.0435715	DR
ENSMUSG00000029655	5	150531472	150589648	-	protein_coding	N4bp2l2	-1.2	0.009676	DR
ENSMUSG00000038506	8	13305963	13338131	-	protein_coding	Dcun1d2	-1.2	0.0143816	DR
ENSMUSG00000007888	8	70945808	70956731	+	protein_coding	Crlf1	-1.2	0.00243881	DR
ENSMUSG00000004031	1	158072839	158183896	-	protein_coding	Brinp2	-1.21	0.0486531	DR
ENSMUSG00000038679	15	50518148	50753859	-	protein_coding	Trps1	-1.21	0.0287385	DR
ENSMUSG00000023912	17	43952782	43978105	-	protein_coding	Slc25a27	-1.21	0.0348614	DR
ENSMUSG00000024483	18	36693040	36791966	+	protein_coding	Ankhd1	-1.21	0.0269257	DR
ENSMUSG00000053730	4	129570148	129590631	-	protein_coding	Tmem39b	-1.21	0.000428346	DR
ENSMUSG00000029516	5	115983337	116147006	+	protein_coding	Cit	-1.21	1.15037e-06	DR
ENSMUSG00000063511	7	45025877	45045166	-	protein_coding	Snrnp70	-1.21	3.71516e-07	DR
ENSMUSG00000031565	8	26003670	26065734	+	protein_coding	Fgfr1	-1.21	0.0101581	DR
ENSMUSG00000020069	10	62850443	62859996	-	protein_coding	Hnrnph3	-1.22	0.00208043	DR
ENSMUSG00000034297	11	86157859	86248428	-	protein_coding	Med13	-1.22	0.00860517	DR
ENSMUSG00000021377	13	47238251	47259677	-	protein_coding	Dek	-1.22	8.51056e-06	DR
ENSMUSG00000039148	19	5427551	5438731	-	protein_coding	Sart1	-1.22	1.81127e-06	DR
ENSMUSG00000027346	2	132371002	132429649	-	protein_coding	Gpcpd1	-1.22	0.00614225	DR
ENSMUSG00000038241	2	155798378	155840820	+	protein_coding	Cep250	-1.22	0.00123138	DR
ENSMUSG00000024975	19	53880662	53918291	+	protein_coding	Pdcd4	-1.23	9.24916e-06	DR
ENSMUSG00000027469	2	152689884	152737241	+	protein_coding	Tpx2	-1.23	0.0192095	DR
ENSMUSG00000028760	4	137720333	137935819	+	protein_coding	Eif4g3	-1.23	0.00249438	DR
ENSMUSG00000030796	7	44865177	44883068	+	protein_coding	Tead2	-1.23	8.96582e-07	DR
ENSMUSG00000032405	9	62785650	62895206	-	protein_coding	Pias1	-1.23	5.01074e-05	DR
ENSMUSG00000079469	9	72914701	72947660	-	protein_coding	Pigb	-1.23	0.0124083	DR
ENSMUSG00000042650	11	60427207	60449338	+	protein_coding	Alkbh5	-1.24	6.25466e-08	DR
ENSMUSG00000022799	16	38418702	38533636	-	protein_coding	Arhgap31	-1.24	1.38285e-05	DR
ENSMUSG00000051316	18	37773544	37777257	-	protein_coding	Taf7	-1.24	0.00194262	DR
ENSMUSG00000054611	19	4364447	4448313	-	protein_coding	Kdm2a	-1.24	1.92509e-06	DR
ENSMUSG00000027253	2	91287856	91344124	+	protein_coding	Lrp4	-1.24	2.45804e-15	DR
ENSMUSG00000034906	2	126945729	126975874	-	protein_coding	Ncaph	-1.24	0.00427669	DR
ENSMUSG00000034349	3	68912071	68941956	+	protein_coding	Smc4	-1.24	0.000695625	DR
ENSMUSG00000033161	3	101483535	101512000	-	protein_coding	Atp1a1	-1.24	9.25948e-06	DR
ENSMUSG00000048109	3	107232737	107240989	-	protein_coding	Rbm15	-1.24	0.0143099	DR
ENSMUSG00000028820	4	126915117	126930806	+	protein_coding	Sfpq	-1.24	3.13337e-07	DR
ENSMUSG00000033106	8	106927349	106937567	-	protein_coding	Slc7a6os	-1.24	0.001998	DR
ENSMUSG00000031207	X	95139648	95212158	+	protein_coding	Msn	-1.24	0.000728105	DR
ENSMUSG00000067071	1	91339205	91341760	-	protein_coding	Hes6	-1.25	2.21931e-07	DR
ENSMUSG00000025409	10	127117825	127124887	-	protein_coding	Mbd6	-1.25	0.036968	DR
ENSMUSG00000040054	10	127927446	127965172	+	protein_coding	Baz2a	-1.25	0.0425714	DR
ENSMUSG00000034274	11	4845320	4878867	+	protein_coding	Thoc5	-1.25	0.0296484	DR
ENSMUSG00000037857	11	77576981	77632747	+	protein_coding	Nufip2	-1.25	0.0337932	DR
ENSMUSG00000044519	14	33689027	33700721	-	protein_coding	Zfp488	-1.25	3.37473e-08	DR
ENSMUSG00000027829	3	65853572	65865670	-	protein_coding	Ccnl1	-1.25	0.0255853	DR
ENSMUSG00000028053	3	88857929	88986682	+	protein_coding	Ash1l	-1.25	0.0262298	DR
ENSMUSG00000029253	5	86159883	86213442	-	protein_coding	Cenpc1	-1.25	0.0248938	DR
ENSMUSG00000038456	6	39439312	39534801	-	protein_coding	Dennd2a	-1.25	0.0287385	DR
ENSMUSG00000030655	7	117730531	117842893	-	protein_coding	Smg1	-1.25	0.0338629	DR
ENSMUSG00000030846	7	128041501	128063441	-	protein_coding	Tial1	-1.25	0.0202047	DR
ENSMUSG00000004934	10	80989100	81003757	-	protein_coding	Pias4	-1.26	2.34572e-05	DR
ENSMUSG00000025579	11	119158713	119176280	+	protein_coding	Gaa	-1.26	0.000283904	DR
ENSMUSG00000024002	17	32415248	32503696	-	protein_coding	Brd4	-1.26	0.000215075	DR
ENSMUSG00000024054	17	71651484	71782338	-	protein_coding	Smchd1	-1.26	0.0103309	DR
ENSMUSG00000028890	4	124695897	124743593	+	protein_coding	Mtf1	-1.26	0.00399231	DR
ENSMUSG00000037364	5	137293966	137305936	-	protein_coding	Srrt	-1.26	7.02729e-13	DR
ENSMUSG00000034518	8	75719984	75758606	+	protein_coding	Hmgxb4	-1.26	0.000177328	DR
ENSMUSG00000050410	17	35823631	35827721	-	protein_coding	Tcf19	-1.27	0.0442146	DR
ENSMUSG00000024276	18	24087749	24097730	+	protein_coding	Zfp397	-1.27	0.000527779	DR
ENSMUSG00000028957	4	151088109	151129122	-	protein_coding	Per3	-1.27	0.0270175	DR
ENSMUSG00000056832	6	38358404	38404582	+	protein_coding	Ttc26	-1.27	0.0477808	DR
ENSMUSG00000034023	6	113508643	113573978	+	protein_coding	Fancd2	-1.27	0.0184893	DR
ENSMUSG00000031016	7	109721253	109742493	+	protein_coding	Wee1	-1.27	0.0409572	DR
ENSMUSG00000090112	10	11025171	11093339	+	protein_coding	Shprh	-1.28	0.0332838	DR
ENSMUSG00000021066	12	69939388	70013191	+	protein_coding	Atl1	-1.28	0.0421918	DR
ENSMUSG00000074867	13	62277700	62383958	+	protein_coding	Zfp808	-1.28	0.0174987	DR
ENSMUSG00000022040	14	66321823	66361949	-	protein_coding	Ephx2	-1.28	0.0428151	DR
ENSMUSG00000053414	16	90182901	90296441	+	protein_coding	Hunk	-1.28	0.0333747	DR
ENSMUSG00000024542	18	67933177	68018241	+	protein_coding	Cep192	-1.28	0.0104714	DR
ENSMUSG00000027347	2	117110474	117173482	-	protein_coding	Rasgrp1	-1.28	0.0267583	DR
ENSMUSG00000034109	3	75782391	75864256	-	protein_coding	Golim4	-1.28	0.000356226	DR
ENSMUSG00000032902	3	104545984	104565778	+	protein_coding	Slc16a1	-1.28	0.00185169	DR
ENSMUSG00000033365	4	117751683	117772196	-	protein_coding	Ipo13	-1.28	0.00368056	DR
ENSMUSG00000000600	5	3853184	3895564	+	protein_coding	Krit1	-1.28	1.65952e-05	DR
ENSMUSG00000029763	6	33226020	33950914	+	protein_coding	Exoc4	-1.28	0.00635617	DR
ENSMUSG00000078768	7	29776762	29789952	-	protein_coding	Zfp566	-1.28	0.000728105	DR
ENSMUSG00000054693	9	70586279	70687511	+	protein_coding	Adam10	-1.28	3.2016e-05	DR
ENSMUSG00000066357	9	108449510	108455938	-	protein_coding	Wdr6	-1.28	1.22452e-05	DR
ENSMUSG00000034311	X	99669343	99770820	+	protein_coding	Kif4	-1.28	0.0115675	DR
ENSMUSG00000026047	1	44145706	44157968	-	protein_coding	Poglut2	-1.29	0.0278442	DR
ENSMUSG00000033952	1	139382510	139421829	+	protein_coding	Aspm	-1.29	0.0147039	DR
ENSMUSG00000002055	11	78192355	78213283	+	protein_coding	Spag5	-1.29	0.0222755	DR
ENSMUSG00000061950	17	66089568	66148921	+	protein_coding	Ppp4r1	-1.29	0.0151076	DR
ENSMUSG00000024830	19	4203990	4213353	-	protein_coding	Rps6kb2	-1.29	0.00712861	DR
ENSMUSG00000028480	4	43957401	43979118	+	protein_coding	Glipr2	-1.29	0.0010705	DR
ENSMUSG00000028878	4	132626524	132649869	-	protein_coding	Fam76a	-1.29	4.70435e-06	DR
ENSMUSG00000029729	5	138083346	138106084	+	protein_coding	Zkscan1	-1.29	0.0327128	DR
ENSMUSG00000019518	5	138170264	138178691	+	protein_coding	Ap4m1	-1.29	0.00537046	DR
ENSMUSG00000031626	8	45960825	46280943	+	protein_coding	Sorbs2	-1.29	0.0377035	DR
ENSMUSG00000000787	X	13147209	13160291	+	protein_coding	Ddx3x	-1.29	4.75924e-05	DR
ENSMUSG00000025997	1	69570373	69726404	-	protein_coding	Ikzf2	-1.3	0.0453971	DR
ENSMUSG00000067158	1	82426144	82564570	-	protein_coding	Col4a4	-1.3	0.0192265	DR
ENSMUSG00000019813	10	41594836	41685867	-	protein_coding	Cep57l1	-1.3	0.0229561	DR
ENSMUSG00000021918	14	30673334	30710778	+	protein_coding	Nek4	-1.3	0.00458831	DR
ENSMUSG00000027326	2	118877600	118935982	+	protein_coding	Knl1	-1.3	0.00920847	DR
ENSMUSG00000029093	5	36174524	36555483	-	protein_coding	Sorcs2	-1.3	0.0275867	DR
ENSMUSG00000039765	5	43819688	43898314	+	protein_coding	Cc2d2a	-1.3	0.000247371	DR
ENSMUSG00000046079	5	105847835	105980302	+	protein_coding	Lrrc8d	-1.3	0.0357435	DR
ENSMUSG00000038611	7	140808697	140842663	+	protein_coding	Phrf1	-1.3	0.000863946	DR
ENSMUSG00000060924	8	15942537	17585602	-	protein_coding	Csmd1	-1.3	0.0248576	DR
ENSMUSG00000056608	8	91554980	91781144	+	protein_coding	Chd9	-1.3	2.15524e-05	DR
ENSMUSG00000031239	X	106440705	106446982	-	protein_coding	Itm2a	-1.3	0.0199628	DR
ENSMUSG00000089648	1	129724345	129725595	-	processed_pseudogene	Gm15790	-1.31	0.013961	DR
ENSMUSG00000036721	13	21546990	21556459	+	protein_coding	Zscan12	-1.31	0.0434067	DR
ENSMUSG00000021703	13	92747599	92848455	+	protein_coding	Serinc5	-1.31	0.00266512	DR
ENSMUSG00000033487	14	72775386	72947443	-	protein_coding	Fndc3a	-1.31	5.59995e-09	DR
ENSMUSG00000030536	7	80361331	80475722	-	protein_coding	Iqgap1	-1.31	0.000724349	DR
ENSMUSG00000030657	7	116980214	117272803	+	protein_coding	Xylt1	-1.31	0.0167731	DR
ENSMUSG00000026219	1	84698910	84818237	-	protein_coding	Trip12	-1.32	0.020133	DR
ENSMUSG00000049659	11	20635084	20691589	-	protein_coding	Aftph	-1.32	0.00184138	DR
ENSMUSG00000056749	13	53121245	53135109	-	protein_coding	Nfil3	-1.32	0.00812177	DR
ENSMUSG00000053754	14	52435608	52495237	-	protein_coding	Chd8	-1.32	0.0461844	DR
ENSMUSG00000033075	15	97936625	97991625	-	protein_coding	Senp1	-1.32	0.000527107	DR
ENSMUSG00000022601	16	55794246	55829276	+	protein_coding	Zbtb11	-1.32	0.0337758	DR
ENSMUSG00000084301	16	91310029	91311521	-	processed_pseudogene	Gm7856	-1.32	0.00128164	DR
ENSMUSG00000042508	5	9168801	9211776	-	protein_coding	Dmtf1	-1.32	0.00102935	DR
ENSMUSG00000030243	6	142296068	142332813	-	protein_coding	Recql	-1.32	0.00935796	DR
ENSMUSG00000066892	9	20529414	20556063	-	protein_coding	Fbxl12	-1.32	0.0343047	DR
ENSMUSG00000056342	11	23256895	23440560	+	protein_coding	Usp34	-1.33	0.00207515	DR
ENSMUSG00000005198	11	69624823	69649463	-	protein_coding	Polr2a	-1.33	0.0149859	DR
ENSMUSG00000002279	17	25798059	25881800	+	protein_coding	Lmf1	-1.33	2.52311e-07	DR
ENSMUSG00000027365	2	126633485	126718150	-	protein_coding	Trpm7	-1.33	0.00018267	DR
ENSMUSG00000027981	3	113398716	113423798	-	protein_coding	Rnpc3	-1.33	0.00182809	DR
ENSMUSG00000049225	4	11958184	11966452	-	protein_coding	Pdp1	-1.33	4.85314e-06	DR
ENSMUSG00000032590	9	107962612	107971805	-	protein_coding	Apeh	-1.33	2.55639e-06	DR
ENSMUSG00000026193	1	71624679	71692359	-	protein_coding	Fn1	-1.34	0.0166316	DR
ENSMUSG00000101519	1	150425068	150425427	+	processed_pseudogene	Ska2l-ps	-1.34	0.0343094	DR
ENSMUSG00000025358	10	128533808	128540900	-	protein_coding	Cdk2	-1.34	8.22512e-06	DR
ENSMUSG00000071281	13	67853428	67877292	-	protein_coding	Zfp65	-1.34	0.0359807	DR
ENSMUSG00000048546	15	81732473	81742997	-	protein_coding	Tob2	-1.34	0.00270012	DR
ENSMUSG00000038127	16	27207619	27270968	+	protein_coding	Ccdc50	-1.34	5.11619e-06	DR
ENSMUSG00000026925	2	26286261	26299215	-	protein_coding	Inpp5e	-1.34	0.0471264	DR
ENSMUSG00000031666	8	91796685	91850472	+	protein_coding	Rbl2	-1.34	0.0040807	DR
ENSMUSG00000032369	9	92131803	92154331	+	protein_coding	Plscr1	-1.34	0.036637	DR
ENSMUSG00000073656	1	66361435	66367955	-	lncRNA	Gm10558	-1.35	0.018898	DR
ENSMUSG00000020108	10	59785491	59787656	-	protein_coding	Ddit4	-1.35	2.12414e-05	DR
ENSMUSG00000048696	10	80216189	80223493	-	protein_coding	Mex3d	-1.35	0.0183861	DR
ENSMUSG00000029005	4	148182894	148215155	-	protein_coding	Draxin	-1.35	0.00205548	DR
ENSMUSG00000031627	8	47192767	47300493	+	protein_coding	Irf2	-1.35	0.00476017	DR
ENSMUSG00000071302	8	129942835	129960887	-	protein_coding	2610044O15Rik8	-1.35	1.94635e-09	DR
ENSMUSG00000021379	13	48414704	48419502	+	protein_coding	Id4	-1.36	0.0013699	DR
ENSMUSG00000039704	15	9140637	9202569	+	protein_coding	Lmbrd2	-1.36	0.0248576	DR
ENSMUSG00000024245	17	81252061	81309245	+	protein_coding	Tmem178	-1.36	0.00264232	DR
ENSMUSG00000003779	18	34757666	34766330	+	protein_coding	Kif20a	-1.36	8.1576e-06	DR
ENSMUSG00000026987	2	59729707	60040183	-	protein_coding	Baz2b	-1.36	0.00986013	DR
ENSMUSG00000028496	4	87688162	87951601	-	protein_coding	Mllt3	-1.36	1.33555e-07	DR
ENSMUSG00000029267	5	108213540	108256870	+	protein_coding	Mtf2	-1.36	0.0254751	DR
ENSMUSG00000050428	7	18853784	18874097	+	protein_coding	Fbxo46	-1.36	0.0356955	DR
ENSMUSG00000016526	1	131055192	131066077	-	protein_coding	Dyrk3	-1.37	0.0159632	DR
ENSMUSG00000040511	7	19637503	19655085	-	protein_coding	Pvr	-1.37	1.06173e-06	DR
ENSMUSG00000045636	8	41443951	41586763	-	protein_coding	Mtus1	-1.37	0.0376289	DR
ENSMUSG00000050334	13	83863381	84100589	+	lncRNA	C130071C03Rik	-1.38	0.0151486	DR
ENSMUSG00000092029	16	61197619	61198279	+	processed_pseudogene	Gm9027	-1.38	0.037913	DR
ENSMUSG00000025616	16	87251591	87280405	+	protein_coding	Usp16	-1.38	0.0223802	DR
ENSMUSG00000016386	2	106523614	106698701	+	protein_coding	Mpped2	-1.38	4.58818e-06	DR
ENSMUSG00000027323	2	118943274	118977926	+	protein_coding	Rad51	-1.38	0.0484549	DR
ENSMUSG00000034610	4	108316623	108416618	+	protein_coding	Tut4	-1.38	0.00158722	DR
ENSMUSG00000023345	9	106158260	106227720	+	protein_coding	Poc1a	-1.38	0.0030653	DR
ENSMUSG00000060771	1	37793857	37905510	-	protein_coding	Tsga10	-1.39	0.00348521	DR
ENSMUSG00000040648	1	97633773	97698136	-	protein_coding	Ppip5k2	-1.39	5.71528e-06	DR
ENSMUSG00000020231	10	76095263	76181125	-	protein_coding	Dip2a	-1.39	0.000151895	DR
ENSMUSG00000018068	11	86101507	86148401	-	protein_coding	Ints2	-1.39	0.00857826	DR
ENSMUSG00000046351	13	23537273	23553378	-	protein_coding	Zfp322a	-1.39	3.59367e-10	DR
ENSMUSG00000055254	13	58954383	59281784	+	protein_coding	Ntrk2	-1.39	1.40775e-08	DR
ENSMUSG00000026923	2	26347915	26406675	-	protein_coding	Notch1	-1.39	0.000962861	DR
ENSMUSG00000061455	4	48124915	48186507	+	protein_coding	Stx17	-1.39	0.00561897	DR
ENSMUSG00000031823	8	120807629	120828221	-	protein_coding	Zdhhc7	-1.39	0.000523273	DR
ENSMUSG00000040865	1	62997577	63153849	-	protein_coding	Ino80d	-1.4	0.00312036	DR
ENSMUSG00000006498	10	79690261	79700605	+	protein_coding	Ptbp1	-1.4	0.0223231	DR
ENSMUSG00000055862	10	80538018	80541207	+	protein_coding	Izumo4	-1.4	0.0275457	DR
ENSMUSG00000016664	15	83259808	83348807	-	protein_coding	Pacsin2	-1.4	0.00852935	DR
ENSMUSG00000078684	3	88682523	88732894	+	unprocessed_pseudogene	5830417I10Rik	-1.4	9.46621e-05	DR
ENSMUSG00000068747	3	108191398	108268827	+	protein_coding	Sort1	-1.4	0.00214822	DR
ENSMUSG00000027109	2	72766771	72810790	-	protein_coding	Sp3	-1.41	0.00843094	DR
ENSMUSG00000038384	5	123280256	123306692	+	protein_coding	Setd1b	-1.41	5.22106e-05	DR
ENSMUSG00000030872	7	121585945	121620445	-	protein_coding	Gga2	-1.41	9.30849e-06	DR
ENSMUSG00000032410	9	95836813	95939856	+	protein_coding	Xrn1	-1.41	0.000119553	DR
ENSMUSG00000059970	12	76450950	76453712	+	protein_coding	Hspa2	-1.42	0.000150569	DR
ENSMUSG00000009470	13	98975527	99062892	-	protein_coding	Tnpo1	-1.42	0.0276916	DR
ENSMUSG00000047003	15	75488528	75501676	+	protein_coding	Zfp41	-1.42	0.000106143	DR
ENSMUSG00000033960	18	4634878	4682869	+	protein_coding	Jcad	-1.42	0.0288266	DR
ENSMUSG00000073236	2	153183077	153188033	-	lncRNA	2500004C02Rik	-1.42	4.81847e-08	DR
ENSMUSG00000040128	4	33245423	33290163	-	protein_coding	Pnrc1	-1.42	0.00437595	DR
ENSMUSG00000028641	4	119090112	119106172	+	protein_coding	P3h1	-1.42	0.00257138	DR
ENSMUSG00000028894	4	124635643	124695304	+	protein_coding	Inpp5b	-1.42	0.000189316	DR
ENSMUSG00000040537	5	8122352	8418160	-	protein_coding	Adam22	-1.42	0.00316558	DR
ENSMUSG00000059878	6	116600977	116605960	-	protein_coding	Zfp422	-1.42	3.14965e-16	DR
ENSMUSG00000074505	9	15821485	16412581	-	protein_coding	Fat3	-1.42	0.037141	DR
ENSMUSG00000096054	10	4970917	5501482	-	protein_coding	Syne1	-1.43	0.0381157	DR
ENSMUSG00000050288	11	102495222	102498884	+	protein_coding	Fzd2	-1.43	3.9024e-06	DR
ENSMUSG00000021569	13	74059466	74085903	-	protein_coding	Trip13	-1.43	0.000602024	DR
ENSMUSG00000022629	15	90817479	90934151	-	protein_coding	Kif21a	-1.43	0.0482973	DR
ENSMUSG00000001855	2	31864448	31943987	+	protein_coding	Nup214	-1.43	0.011938	DR
ENSMUSG00000048058	2	101780548	102016730	-	protein_coding	Ldlrad3	-1.43	4.02079e-07	DR
ENSMUSG00000028159	3	137636768	137687306	-	protein_coding	Dapp1	-1.43	0.0297602	DR
ENSMUSG00000062627	4	94830277	94867337	-	protein_coding	Mysm1	-1.43	2.9559e-11	DR
ENSMUSG00000034826	5	92563399	92583078	-	protein_coding	Nup54	-1.43	0.00171752	DR
ENSMUSG00000038780	5	144813305	144902657	-	protein_coding	Smurf1	-1.43	2.0798e-05	DR
ENSMUSG00000038604	8	106331887	106348851	+	protein_coding	Ripor1	-1.43	0.0211202	DR
ENSMUSG00000019773	10	5749160	5755600	-	protein_coding	Fbxo5	-1.44	0.0401583	DR
ENSMUSG00000112160	10	81919187	81947050	+	protein_coding	BC024063	-1.44	0.000537351	DR
ENSMUSG00000018861	11	115158850	115167876	-	protein_coding	Fdxr	-1.44	0.000326297	DR
ENSMUSG00000035828	15	88746389	88749929	+	protein_coding	Pim3	-1.44	0.0289006	DR
ENSMUSG00000022620	15	89356679	89361628	-	protein_coding	Arsa	-1.44	0.0354799	DR
ENSMUSG00000027164	2	101508774	101532014	+	protein_coding	Traf6	-1.44	0.00345169	DR
ENSMUSG00000037110	2	146081799	146354264	-	protein_coding	Ralgapa2	-1.44	0.0101581	DR
ENSMUSG00000026349	1	127701901	127735798	+	protein_coding	Ccnt2	-1.45	0.0128763	DR
ENSMUSG00000022141	15	8320101	8473947	-	protein_coding	Nipbl	-1.45	1.49016e-17	DR
ENSMUSG00000026977	2	60040231	60081020	+	protein_coding	Marchf7	-1.45	3.14599e-05	DR
ENSMUSG00000027598	2	154975429	155068775	+	protein_coding	Itch	-1.45	0.00321145	DR
ENSMUSG00000028413	4	40804602	40854005	-	protein_coding	B4galt1	-1.45	0.023875	DR
ENSMUSG00000028864	5	16758493	16825150	+	protein_coding	Hgf	-1.45	0.00262983	DR
ENSMUSG00000029385	5	93415116	93424090	+	protein_coding	Ccng2	-1.45	0.000171691	DR
ENSMUSG00000036339	14	48683581	48761703	+	protein_coding	Tmem260	-1.46	0.000425622	DR
ENSMUSG00000042202	4	155685873	155707797	+	protein_coding	Slc35e2	-1.46	8.52826e-08	DR
ENSMUSG00000040274	5	3391485	3581008	+	protein_coding	Cdk6	-1.46	0.000945499	DR
ENSMUSG00000039934	5	21391253	21520130	+	protein_coding	Gsap	-1.46	0.0272548	DR
ENSMUSG00000030145	6	118404280	118432489	-	protein_coding	Zfp248	-1.46	0.0201674	DR
ENSMUSG00000042502	7	126790832	126795222	-	protein_coding	Cd2bp2	-1.46	0.0341846	DR
ENSMUSG00000097063	1	42746206	42752940	-	lncRNA	Pantr2	-1.47	0.0465427	DR
ENSMUSG00000022365	15	57732898	57755844	-	protein_coding	Derl1	-1.47	1.24755e-06	DR
ENSMUSG00000041977	3	87524866	87645341	+	protein_coding	Arhgef11	-1.47	0.00186051	DR
ENSMUSG00000070733	5	73177330	73413962	-	protein_coding	Fryl	-1.47	1.15138e-05	DR
ENSMUSG00000036737	9	119067498	119151493	-	protein_coding	Oxsr1	-1.47	0.0362656	DR
ENSMUSG00000033159	1	75111198	75119355	-	protein_coding	Cnppd1	-1.48	0.00643849	DR
ENSMUSG00000048497	11	62539490	62557180	+	protein_coding	Mmgt2	-1.48	0.00993641	DR
ENSMUSG00000020590	12	35097185	35197478	+	protein_coding	Snx13	-1.48	0.0241423	DR
ENSMUSG00000023022	15	99676351	99773337	-	protein_coding	Lima1	-1.48	0.0215797	DR
ENSMUSG00000117725	17	30795274	30801568	+	lncRNA	Gm50240	-1.48	0.00642734	DR
ENSMUSG00000032059	9	50686319	50754842	+	protein_coding	Alg9	-1.48	1.7242e-05	DR
ENSMUSG00000021665	13	97312839	97334865	-	protein_coding	Hexb	-1.49	0.014004	DR
ENSMUSG00000022037	14	66205932	66218996	+	protein_coding	Clu	-1.49	1.35202e-18	DR
ENSMUSG00000024985	19	55730252	55922086	+	protein_coding	Tcf7l2	-1.49	1.48173e-06	DR
ENSMUSG00000028139	3	94372290	94387648	-	protein_coding	Riiad1	-1.49	0.0379273	DR
ENSMUSG00000042500	4	126383334	126427265	-	protein_coding	Ago4	-1.49	0.0285481	DR
ENSMUSG00000038520	7	44484047	44498503	-	protein_coding	Tbc1d17	-1.49	0.00929445	DR
ENSMUSG00000066415	9	100956154	100981999	+	protein_coding	Msl2	-1.49	0.028417	DR
ENSMUSG00000032883	1	78635542	78685460	+	protein_coding	Acsl3	-1.5	3.99197e-10	DR
ENSMUSG00000115684	14	119515836	119516498	+	processed_pseudogene	Gm6087	-1.5	0.0323973	DR
ENSMUSG00000014763	17	15616464	15653845	+	protein_coding	Fam120b	-1.5	0.00182103	DR
ENSMUSG00000025758	3	40754454	40771318	+	protein_coding	Plk4	-1.5	1.575e-24	DR
ENSMUSG00000002028	9	44714652	44792594	-	protein_coding	Kmt2a	-1.5	0.000161899	DR
ENSMUSG00000041718	X	143100800	143157446	+	protein_coding	Alg13	-1.5	0.00238174	DR
ENSMUSG00000034220	1	92759367	92788501	+	protein_coding	Gpc1	-1.51	0.0106693	DR
ENSMUSG00000022306	15	40518431	40967988	+	protein_coding	Zfpm2	-1.51	0.044182	DR
ENSMUSG00000035944	15	85716507	85743023	+	protein_coding	Ttc38	-1.51	0.0080366	DR
ENSMUSG00000027655	2	158636727	158700134	+	protein_coding	Dhx35	-1.51	0.00363178	DR
ENSMUSG00000037172	6	40378309	40413069	-	protein_coding	Dennd11	-1.51	0.036266	DR
ENSMUSG00000043668	8	90973668	91074971	-	protein_coding	Tox3	-1.51	0.00133016	DR
ENSMUSG00000031214	X	97597883	97934631	-	protein_coding	Ophn1	-1.51	0.0131584	DR
ENSMUSG00000024014	17	29709727	29715086	+	protein_coding	Pim1	-1.52	0.0168493	DR
ENSMUSG00000024260	18	31767424	31856114	+	protein_coding	Sap130	-1.52	4.08135e-05	DR
ENSMUSG00000013523	2	170188911	170269765	-	protein_coding	Bcas1	-1.52	3.99709e-09	DR
ENSMUSG00000029068	4	155896946	155909000	+	protein_coding	Ccnl2	-1.52	0.0161097	DR
ENSMUSG00000056763	1	10108212	10206993	+	protein_coding	Cspp1	-1.53	0.00962781	DR
ENSMUSG00000020818	11	116743266	116766461	+	protein_coding	Mfsd11	-1.53	0.00411027	DR
ENSMUSG00000058706	6	72324300	72330131	+	protein_coding	0610030E20Rik	-1.53	0.00262591	DR
ENSMUSG00000035401	7	98236344	98305990	-	protein_coding	Emsy	-1.53	1.61282e-09	DR
ENSMUSG00000041133	X	150799424	150845690	+	protein_coding	Smc1a	-1.53	4.09055e-14	DR
ENSMUSG00000100832	1	41782848	41978749	+	lncRNA	Gm29260	-1.54	0.000290218	DR
ENSMUSG00000096856	10	81484893	81503195	+	protein_coding	Gm10778	-1.54	0.038797	DR
ENSMUSG00000000538	11	60117540	60243731	-	protein_coding	Tom1l2	-1.54	0.00133578	DR
ENSMUSG00000120863	13	54729502	54730576	+	lncRNA		-1.54	2.03379e-06	DR
ENSMUSG00000042082	13	93908138	94079524	+	protein_coding	Arsb	-1.54	4.41462e-08	DR
ENSMUSG00000099384	17	10538819	10548244	+	lncRNA	1700110C19Rik	-1.54	0.0351281	DR
ENSMUSG00000007880	4	133406319	133484080	-	protein_coding	Arid1a	-1.54	4.24221e-06	DR
ENSMUSG00000035104	6	82018024	82070080	+	protein_coding	Eva1a	-1.54	0.0127098	DR
ENSMUSG00000048921	7	127041308	127048330	-	protein_coding	Zfp689	-1.54	0.0183334	DR
ENSMUSG00000101599	1	63156277	63165996	+	lncRNA	Gm20342	-1.55	0.000858372	DR
ENSMUSG00000094076	10	81648020	81662324	+	protein_coding	Gm4767	-1.55	0.0392936	DR
ENSMUSG00000016619	15	84807612	84827164	+	protein_coding	Nup50	-1.55	0.000230528	DR
ENSMUSG00000044167	3	52175757	52260642	+	protein_coding	Foxo1	-1.55	0.0102647	DR
ENSMUSG00000006398	4	118290098	118294549	-	protein_coding	Cdc20	-1.55	1.84098e-13	DR
ENSMUSG00000032497	9	110946660	111054736	+	protein_coding	Lrrfip2	-1.55	0.0107213	DR
ENSMUSG00000095562	X	168792655	168802277	+	lncRNA	Gm55594	-1.55	0.0142453	DR
ENSMUSG00000040848	1	165001906	165022007	-	protein_coding	Sft2d2	-1.56	0.0295535	DR
ENSMUSG00000021182	12	100877782	100995315	-	protein_coding	Ccdc88c	-1.56	0.00458217	DR
ENSMUSG00000060798	3	40585435	40659204	+	protein_coding	Intu	-1.56	0.0122198	DR
ENSMUSG00000028245	4	6396207	6454271	-	protein_coding	Nsmaf	-1.56	0.0470373	DR
ENSMUSG00000028248	4	21847583	21876475	+	protein_coding	Pnisr	-1.56	0.00764187	DR
ENSMUSG00000035649	4	44755877	44932215	+	protein_coding	Zcchc7	-1.56	9.1825e-05	DR
ENSMUSG00000050912	9	7764042	7794334	+	protein_coding	Tmem123	-1.56	0.00967773	DR
ENSMUSG00000022641	16	50012207	50252753	-	protein_coding	Bbx	-1.57	4.89883e-06	DR
ENSMUSG00000026754	2	38906167	38955553	-	protein_coding	Golga1	-1.57	1.61531e-05	DR
ENSMUSG00000105265	3	34158419	34736768	+	lncRNA	Sox2ot	-1.57	0.00458807	DR
ENSMUSG00000043411	4	137321066	137385848	+	protein_coding	Usp48	-1.57	1.11035e-06	DR
ENSMUSG00000057367	9	7818228	7837065	-	protein_coding	Birc2	-1.57	0.00638068	DR
ENSMUSG00000034160	X	100683666	100727957	+	protein_coding	Ogt	-1.57	8.76151e-14	DR
ENSMUSG00000020122	11	16702203	16868158	+	protein_coding	Egfr	-1.58	3.82366e-22	DR
ENSMUSG00000022203	14	55153992	55163583	-	protein_coding	Efs	-1.58	0.00707745	DR
ENSMUSG00000023030	15	100285779	100322953	-	protein_coding	Slc11a2	-1.58	0.00230492	DR
ENSMUSG00000026944	2	25318715	25338552	+	protein_coding	Abca2	-1.58	0.00696017	DR
ENSMUSG00000027712	3	36503072	36530043	-	protein_coding	Anxa5	-1.58	0.000138868	DR
ENSMUSG00000029169	5	52307545	52347856	-	protein_coding	Dhx15	-1.58	5.5801e-20	DR
ENSMUSG00000044150	X	158309684	158376077	+	protein_coding	Bclaf3	-1.58	0.000818623	DR
ENSMUSG00000046862	4	143138996	143147661	+	protein_coding	Pramel12	-1.59	0.0143816	DR
ENSMUSG00000029406	5	124256753	124387823	-	protein_coding	Pitpnm2	-1.59	0.0464681	DR
ENSMUSG00000056383	7	41022347	41042803	-	protein_coding	AI987944	-1.59	0.0142453	DR
ENSMUSG00000005533	7	67602575	67883416	+	protein_coding	Igf1r	-1.59	5.63469e-17	DR
ENSMUSG00000060519	1	156481187	156501926	-	protein_coding	Tor3a	-1.6	4.89998e-06	DR
ENSMUSG00000046897	15	102111684	102124041	+	protein_coding	Zfp740	-1.6	1.52278e-05	DR
ENSMUSG00000026887	2	36026401	36080659	+	protein_coding	Mrrf	-1.6	0.039024	DR
ENSMUSG00000027715	3	36619014	36626299	-	protein_coding	Ccna2	-1.6	0.000407113	DR
ENSMUSG00000060572	4	140737729	140743295	+	protein_coding	Mfap2	-1.6	3.78557e-19	DR
ENSMUSG00000033540	5	108808197	108832423	+	protein_coding	Idua	-1.6	0.00235167	DR
ENSMUSG00000110964	9	38848785	38851398	-	processed_pseudogene	Gm20953	-1.6	0.0413382	DR
ENSMUSG00000035900	15	85941896	86021835	+	protein_coding	Gramd4	-1.61	0.000588926	DR
ENSMUSG00000038545	17	46961263	46975290	+	protein_coding	Cul7	-1.61	0.000724024	DR
ENSMUSG00000026960	2	53081738	53109232	+	protein_coding	Arl6ip6	-1.61	3.43594e-15	DR
ENSMUSG00000030720	7	126170379	126184989	-	protein_coding	Cln3	-1.61	0.000223567	DR
ENSMUSG00000031982	8	125448878	125460862	+	protein_coding	Arv1	-1.61	0.0021951	DR
ENSMUSG00000019794	10	7601764	7638914	+	protein_coding	Katna1	-1.62	1.02759e-10	DR
ENSMUSG00000038518	13	44882950	45075119	+	protein_coding	Jarid2	-1.62	9.35603e-08	DR
ENSMUSG00000041354	17	34148517	34156661	+	protein_coding	Rgl2	-1.62	0.00324423	DR
ENSMUSG00000036893	2	24679940	24809626	-	protein_coding	Ehmt1	-1.62	0.00222523	DR
ENSMUSG00000050558	2	132179653	132227367	-	protein_coding	Prokr2	-1.62	0.00907755	DR
ENSMUSG00000049488	4	12039355	12090020	-	protein_coding	Tmem67	-1.62	0.00328761	DR
ENSMUSG00000053470	6	71565956	71609974	-	protein_coding	Kdm3a	-1.62	1.63552e-06	DR
ENSMUSG00000026649	1	170941487	170954536	+	protein_coding	Cfap126	-1.63	0.00866595	DR
ENSMUSG00000041923	18	22826238	23174710	-	protein_coding	Nol4	-1.63	0.016405	DR
ENSMUSG00000029480	5	125490922	125511185	-	protein_coding	Dhx37	-1.63	0.0428151	DR
ENSMUSG00000009281	6	48546630	48549723	-	protein_coding	Rarres2	-1.63	0.00707567	DR
ENSMUSG00000040220	8	124245573	124263389	+	protein_coding	Gas8	-1.63	0.0002718	DR
ENSMUSG00000032329	9	56325893	56404220	+	protein_coding	Hmg20a	-1.63	0.000357434	DR
ENSMUSG00000032280	9	61279648	61325779	+	protein_coding	Tle3	-1.63	3.37174e-12	DR
ENSMUSG00000009633	1	192954469	192955525	-	protein_coding	G0s2	-1.64	3.40447e-06	DR
ENSMUSG00000040896	3	105359646	105581318	+	protein_coding	Kcnd3	-1.64	0.00445805	DR
ENSMUSG00000029029	4	154226829	154251877	+	protein_coding	Wrap73	-1.64	0.000706242	DR
ENSMUSG00000021244	12	85043095	85117289	+	protein_coding	Ylpm1	-1.65	7.64143e-13	DR
ENSMUSG00000027263	2	121001135	121029251	+	protein_coding	Tubgcp4	-1.65	9.90361e-05	DR
ENSMUSG00000040253	3	142236103	142255910	+	protein_coding	Gbp7	-1.65	0.000663845	DR
ENSMUSG00000048988	5	139893698	139960477	+	protein_coding	Elfn1	-1.65	0.0483417	DR
ENSMUSG00000024104	6	116184999	116239647	+	protein_coding	Washc2	-1.65	0.0258028	DR
ENSMUSG00000035840	13	81805782	81820990	+	protein_coding	Lysmd3	-1.66	5.34221e-05	DR
ENSMUSG00000025008	19	40584890	40600677	-	protein_coding	Tctn3	-1.66	4.78245e-08	DR
ENSMUSG00000070498	5	125608838	125869647	+	protein_coding	Tmem132b	-1.66	0.0113103	DR
ENSMUSG00000059857	3	109687356	110051327	-	protein_coding	Ntng1	-1.67	0.0464681	DR
ENSMUSG00000031386	X	72986398	73009963	-	protein_coding	Hcfc1	-1.67	2.70212e-07	DR
ENSMUSG00000037533	11	54413673	54590111	+	protein_coding	Rapgef6	-1.68	0.00582284	DR
ENSMUSG00000032846	13	107861152	108026598	-	protein_coding	Zswim6	-1.68	0.000200313	DR
ENSMUSG00000037544	14	47625236	47655864	-	protein_coding	Dlgap5	-1.68	0.00316486	DR
ENSMUSG00000033943	2	119727709	119800062	+	protein_coding	Mga	-1.68	0.00508859	DR
ENSMUSG00000038252	6	125144970	125168664	-	protein_coding	Ncapd2	-1.68	0.00324394	DR
ENSMUSG00000030606	7	78764850	78780766	-	protein_coding	Hapln3	-1.68	4.93226e-09	DR
ENSMUSG00000036390	6	67012080	67014441	-	protein_coding	Gadd45a	-1.69	0.00191574	DR
ENSMUSG00000072966	X	134739783	134745479	+	protein_coding	Gprasp2	-1.69	2.47396e-08	DR
ENSMUSG00000024170	17	25318544	25334941	-	protein_coding	Telo2	-1.7	0.000198343	DR
ENSMUSG00000067150	17	46513708	46554524	+	protein_coding	Xpo5	-1.7	0.0182652	DR
ENSMUSG00000000708	17	53873889	53979748	+	protein_coding	Kat2b	-1.7	1.51228e-05	DR
ENSMUSG00000024759	19	7471405	7517039	+	protein_coding	Atl3	-1.7	0.0013699	DR
ENSMUSG00000046556	8	96049639	96058578	-	protein_coding	Zfp319	-1.7	0.014212	DR
ENSMUSG00000044783	1	88190193	88205355	-	protein_coding	Hjurp	-1.71	4.35133e-27	DR
ENSMUSG00000056708	1	154972107	154975382	-	protein_coding	Ier5	-1.71	0.0069163	DR
ENSMUSG00000026640	1	194300526	194499177	+	protein_coding	Plxna2	-1.71	0.000342698	DR
ENSMUSG00000049321	11	50789539	50806992	-	protein_coding	Zfp2	-1.71	0.00678914	DR
ENSMUSG00000071847	18	63055302	63094250	+	protein_coding	Apcdd1	-1.71	0.0016842	DR
ENSMUSG00000045098	19	3817421	3868303	+	protein_coding	Kmt5b	-1.71	3.30604e-08	DR
ENSMUSG00000021258	12	108145838	108169618	+	protein_coding	Ccnk	-1.72	0.016925	DR
ENSMUSG00000039686	2	29987295	30014597	-	protein_coding	Zer1	-1.72	2.66135e-09	DR
ENSMUSG00000028228	4	19519254	19570108	-	protein_coding	Cpne3	-1.72	1.41378e-05	DR
ENSMUSG00000082988	7	129953768	129956092	-	processed_pseudogene	Gm5903	-1.72	0.00399113	DR
ENSMUSG00000026185	1	72897091	72914043	-	protein_coding	Igfbp5	-1.73	0.00746183	DR
ENSMUSG00000022443	15	77644787	77726375	-	protein_coding	Myh9	-1.73	0.0218987	DR
ENSMUSG00000024056	17	71803095	71833852	-	protein_coding	Ndc80	-1.73	9.56872e-06	DR
ENSMUSG00000028060	3	88593110	88620231	+	protein_coding	Khdc4	-1.73	0.000970557	DR
ENSMUSG00000029569	6	13580686	13608099	-	protein_coding	Tmem168	-1.73	0.0241111	DR
ENSMUSG00000031548	8	23901518	23939648	+	protein_coding	Sfrp1	-1.73	8.17867e-09	DR
ENSMUSG00000022420	15	79645654	79662050	-	protein_coding	Dnal4	-1.74	0.000535344	DR
ENSMUSG00000105471	5	109845524	109944164	-	lncRNA	A430073D23Rik	-1.74	0.0410936	DR
ENSMUSG00000022529	16	3561957	3568654	+	protein_coding	Zfp263	-1.75	0.00584285	DR
ENSMUSG00000052229	18	32076050	32082689	-	protein_coding	Gpr17	-1.75	1.2234e-35	DR
ENSMUSG00000026787	2	22512217	22583886	+	protein_coding	Gad2	-1.75	0.00134708	DR
ENSMUSG00000018459	2	165246948	165315150	-	protein_coding	Slc13a3	-1.75	0.00581854	DR
ENSMUSG00000056498	3	84573499	84611882	+	protein_coding	Tmem154	-1.75	0.0485315	DR
ENSMUSG00000029703	5	136151626	136164928	-	protein_coding	Lrwd1	-1.75	0.011961	DR
ENSMUSG00000102994	1	161914204	161916037	-	TEC	Gm37767	-1.76	0.0474131	DR
ENSMUSG00000113752	12	85407267	85410419	-	TEC	Gm47817	-1.76	0.00700118	DR
ENSMUSG00000004562	14	52222176	52243708	+	protein_coding	Arhgef40	-1.76	0.000633017	DR
ENSMUSG00000041235	4	8690406	8867659	+	protein_coding	Chd7	-1.76	0.000185632	DR
ENSMUSG00000028439	4	41517691	41569538	-	protein_coding	Fam219a	-1.76	0.00764187	DR
ENSMUSG00000020220	4	144699192	144921575	-	protein_coding	Vps13d	-1.76	3.47497e-08	DR
ENSMUSG00000052848	5	111729288	111752798	+	lncRNA	C130026L21Rik	-1.76	0.0484549	DR
ENSMUSG00000026037	1	58501930	58544268	-	protein_coding	Orc2	-1.77	0.0246795	DR
ENSMUSG00000049811	11	22957531	22980788	+	protein_coding	Fam161a	-1.77	0.0460098	DR
ENSMUSG00000002996	12	31976253	32000534	-	protein_coding	Hbp1	-1.77	1.13157e-07	DR
ENSMUSG00000097360	13	67701154	67712129	+	lncRNA	9430065F17Rik	-1.77	0.0461099	DR
ENSMUSG00000045328	3	134918298	134979372	+	protein_coding	Cenpe	-1.77	0.000226594	DR
ENSMUSG00000023232	4	130147288	130172998	-	protein_coding	Serinc2	-1.77	0.000101224	DR
ENSMUSG00000089809	5	99365285	99876924	-	protein_coding	Rasgef1b	-1.77	3.4111e-06	DR
ENSMUSG00000002266	7	6674268	6699449	-	protein_coding	Zim1	-1.77	0.0465072	DR
ENSMUSG00000101609	7	142757195	142850286	-	lncRNA	Kcnq1ot1	-1.77	4.90873e-06	DR
ENSMUSG00000078908	8	114362219	114371811	+	protein_coding	Mon1b	-1.77	0.00221557	DR
ENSMUSG00000038344	X	161561915	161612450	-	protein_coding	Txlng	-1.77	2.19436e-06	DR
ENSMUSG00000102465	1	25774470	25778050	-	TEC	Gm38198	-1.78	0.0454858	DR
ENSMUSG00000025323	12	118198668	118265175	-	protein_coding	Sp4	-1.78	0.00358821	DR
ENSMUSG00000021835	14	46620977	46628126	-	protein_coding	Bmp4	-1.78	0.0479112	DR
ENSMUSG00000012296	17	46568777	46593952	-	protein_coding	Tjap1	-1.78	0.00696158	DR
ENSMUSG00000027751	3	54600228	54636187	+	protein_coding	Supt20	-1.78	2.86675e-11	DR
ENSMUSG00000034110	5	130173702	130184647	+	protein_coding	Kctd7	-1.78	1.11035e-06	DR
ENSMUSG00000033420	6	87110835	87312803	-	protein_coding	Antxr1	-1.78	0.000130269	DR
ENSMUSG00000040219	9	49348263	49397525	-	protein_coding	Ttc12	-1.78	0.0446074	DR
ENSMUSG00000103916	16	77213512	77216889	+	TEC	Gm38071	-1.79	0.0445053	DR
ENSMUSG00000024240	18	6435951	6516108	-	protein_coding	Epc1	-1.79	3.88006e-05	DR
ENSMUSG00000042369	2	76200328	76214112	+	protein_coding	Rbm45	-1.79	0.0329395	DR
ENSMUSG00000085316	2	116730633	116745095	+	lncRNA	D330050G23Rik	-1.79	0.0435267	DR
ENSMUSG00000037400	3	35808255	35910425	+	protein_coding	Atp11b	-1.79	5.26465e-05	DR
ENSMUSG00000001248	7	30829552	30855321	-	protein_coding	Gramd1a	-1.79	0.0275357	DR
ENSMUSG00000103715	9	85631131	85632482	+	TEC	4933431K14Rik	-1.79	0.0431341	DR
ENSMUSG00000078619	11	106154005	106163798	-	protein_coding	Smarcd2	-1.8	0.0439466	DR
ENSMUSG00000086859	11	116966834	116969790	+	lncRNA	Snhg20	-1.8	0.0352602	DR
ENSMUSG00000058159	17	8574824	8642345	+	protein_coding	T2	-1.8	0.0426106	DR
ENSMUSG00000024232	18	3507923	3516404	+	protein_coding	Bambi	-1.8	0.000729928	DR
ENSMUSG00000024795	19	34899761	34953145	+	protein_coding	Kif20b	-1.8	0.00699071	DR
ENSMUSG00000044948	19	47725296	47907726	-	protein_coding	Cfap43	-1.8	0.0420034	DR
ENSMUSG00000030284	6	113460258	113470304	+	protein_coding	Creld1	-1.8	0.00124396	DR
ENSMUSG00000098243	1	137826327	137937516	+	lncRNA	Gm4258	-1.81	0.00821394	DR
ENSMUSG00000037326	17	26177338	26204770	-	protein_coding	Capn15	-1.81	0.0430791	DR
ENSMUSG00000027832	3	66127331	66133226	+	protein_coding	Ptx3	-1.81	0.00101292	DR
ENSMUSG00000030232	6	140568389	140624198	+	protein_coding	Aebp2	-1.81	0.018645	DR
ENSMUSG00000012640	7	42945621	42962718	-	protein_coding	Zfp715	-1.81	0.0003135	DR
ENSMUSG00000030930	7	131837509	131918957	-	protein_coding	Chst15	-1.81	0.00596075	DR
ENSMUSG00000031976	8	124748247	124775244	+	protein_coding	Urb2	-1.81	0.0434984	DR
ENSMUSG00000020063	10	63154784	63217483	-	protein_coding	Sirt1	-1.82	0.0140508	DR
ENSMUSG00000020493	11	86979979	86999534	-	protein_coding	Prr11	-1.82	0.0145185	DR
ENSMUSG00000037003	15	102008848	102024836	+	protein_coding	Tns2	-1.82	0.039873	DR
ENSMUSG00000054951	17	41186373	41191450	-	protein_coding	9130008F23Rik	-1.82	0.0396403	DR
ENSMUSG00000032220	9	70114632	70307048	+	protein_coding	Myo1e	-1.82	3.13561e-07	DR
ENSMUSG00000059602	10	85890989	86334760	-	protein_coding	Syn3	-1.83	0.0398804	DR
ENSMUSG00000035352	11	81992671	81994226	+	protein_coding	Ccl12	-1.83	0.0399197	DR
ENSMUSG00000028173	3	159545309	159644300	+	protein_coding	Wls	-1.83	0.000551668	DR
ENSMUSG00000037306	4	134289001	134431601	-	protein_coding	Man1c1	-1.83	7.01967e-07	DR
ENSMUSG00000029456	5	121759089	121798577	-	protein_coding	Acad10	-1.83	0.0390784	DR
ENSMUSG00000003436	7	27992978	28001663	-	protein_coding	Dll3	-1.83	0.000177585	DR
ENSMUSG00000031858	8	70468773	70495384	-	protein_coding	Mau2	-1.83	0.0173791	DR
ENSMUSG00000031196	X	74216321	74426221	-	protein_coding	F8	-1.83	0.0381426	DR
ENSMUSG00000018920	11	70344809	70350810	-	protein_coding	Cxcl16	-1.84	0.0382259	DR
ENSMUSG00000091586	17	32725024	32749117	+	protein_coding	Cyp4f17	-1.84	1.60684e-06	DR
ENSMUSG00000052525	17	71859056	71896528	+	protein_coding	Spdya	-1.84	0.0367098	DR
ENSMUSG00000039328	8	31601848	31621510	+	protein_coding	Rnf122	-1.84	3.12112e-05	DR
ENSMUSG00000042557	9	56979324	57035650	+	protein_coding	Sin3a	-1.84	0.00134708	DR
ENSMUSG00000026172	1	74627448	74631602	+	protein_coding	Bcs1l	-1.85	5.65113e-05	DR
ENSMUSG00000103291	1	106147044	106151995	+	TEC	Gm38235	-1.85	0.0356955	DR
ENSMUSG00000071324	10	41790986	41894438	-	protein_coding	Armc2	-1.85	0.0349112	DR
ENSMUSG00000074802	10	89244685	89279829	-	protein_coding	Gas2l3	-1.85	8.82132e-23	DR
ENSMUSG00000022097	14	70758389	70761521	-	protein_coding	Sftpc	-1.85	0.0348143	DR
ENSMUSG00000022999	15	98801798	98816112	-	protein_coding	Lmbr1l	-1.85	0.00692683	DR
ENSMUSG00000063434	19	48194464	48793944	+	protein_coding	Sorcs3	-1.85	0.00121033	DR
ENSMUSG00000107385	5	67621240	67634975	+	lncRNA	C330024D21Rik	-1.85	0.0354799	DR
ENSMUSG00000051703	1	75456176	75462349	+	protein_coding	Tmem198	-1.86	0.0355065	DR
ENSMUSG00000050035	10	84932151	84938359	-	protein_coding	Fhl4	-1.86	0.0337758	DR
ENSMUSG00000085091	11	16765431	16780702	-	lncRNA	Egfros	-1.86	0.0344291	DR
ENSMUSG00000014776	8	106002772	106008571	+	protein_coding	Nol3	-1.86	0.0343094	DR
ENSMUSG00000022142	15	8138757	8190731	+	protein_coding	Nup155	-1.87	0.0335581	DR
ENSMUSG00000059325	5	77234835	77262968	-	protein_coding	Hopx	-1.87	0.0296484	DR
ENSMUSG00000052861	6	72994589	73198634	-	protein_coding	Dnah6	-1.87	0.0324225	DR
ENSMUSG00000108322	7	44122960	44135599	+	lncRNA	5430431A17Rik	-1.87	0.00651545	DR
ENSMUSG00000025161	11	120839306	120851694	+	protein_coding	Slc16a3	-1.88	0.0321146	DR
ENSMUSG00000024754	19	21755706	21835724	+	protein_coding	Cemip2	-1.88	0.00104305	DR
ENSMUSG00000105457	5	45927362	45929522	-	TEC	Gm43200	-1.88	0.0322805	DR
ENSMUSG00000029283	5	107112188	107132298	+	protein_coding	Cdc7	-1.88	5.92991e-07	DR
ENSMUSG00000097042	8	22970307	22973348	+	lncRNA	Gm17491	-1.88	0.03304	DR
ENSMUSG00000026674	1	169799876	169938331	-	protein_coding	Ddr2	-1.89	0.0049771	DR
ENSMUSG00000021952	14	57814978	57902887	-	protein_coding	Xpo4	-1.89	0.0040807	DR
ENSMUSG00000038773	18	34910100	34971713	+	protein_coding	Kdm3b	-1.89	7.15524e-08	DR
ENSMUSG00000040383	2	113931651	114017505	-	protein_coding	Aqr	-1.89	6.38609e-11	DR
ENSMUSG00000036634	7	30598601	30614298	-	protein_coding	Mag	-1.89	0.0321657	DR
ENSMUSG00000090665	10	99279906	99281681	+	processed_pseudogene	Gad1-ps	-1.9	0.020531	DR
ENSMUSG00000020654	12	4183103	4263525	+	protein_coding	Adcy3	-1.9	0.0292591	DR
ENSMUSG00000025450	13	119610340	119613297	-	lncRNA	Gm9752	-1.9	0.0294776	DR
ENSMUSG00000058290	15	102204701	102232792	+	protein_coding	Espl1	-1.9	0.029382	DR
ENSMUSG00000093661	6	99602096	99643732	-	protein_coding	Eif4e3	-1.9	0.0288553	DR
ENSMUSG00000102995	7	79160110	79161148	+	TEC	A330074H02Rik	-1.9	0.0303144	DR
ENSMUSG00000040723	1	165474085	165537326	-	protein_coding	Rcsd1	-1.91	0.028417	DR
ENSMUSG00000018765	11	69523816	69544123	+	protein_coding	Fxr2	-1.91	0.00549022	DR
ENSMUSG00000039298	4	70135093	70328680	-	protein_coding	Cdk5rap2	-1.91	5.29405e-13	DR
ENSMUSG00000029009	4	148123534	148144008	+	protein_coding	Mthfr	-1.91	0.0283592	DR
ENSMUSG00000097079	7	28771028	28780567	+	lncRNA	Gm26604	-1.91	0.0044599	DR
ENSMUSG00000037029	7	29860694	29869175	-	protein_coding	Zfp146	-1.91	0.00117251	DR
ENSMUSG00000031828	8	120589005	120603734	+	protein_coding	Klhl36	-1.91	0.0291105	DR
ENSMUSG00000031333	X	103324263	103457462	-	protein_coding	Abcb7	-1.91	0.00131762	DR
ENSMUSG00000020052	10	87326681	87329522	-	protein_coding	Ascl1	-1.92	1.55921e-06	DR
ENSMUSG00000039103	3	151942619	151971987	-	protein_coding	Nexn	-1.92	0.027474	DR
ENSMUSG00000091764	8	70107129	70119632	+	protein_coding	Zfp964	-1.92	0.0287558	DR
ENSMUSG00000045374	11	75331770	75345543	-	protein_coding	Wdr81	-1.93	0.0275115	DR
ENSMUSG00000106951	5	148926866	148932033	-	lncRNA	5930430L01Rik	-1.93	0.0265556	DR
ENSMUSG00000108171	6	120935805	120974459	+	lncRNA	Gm43915	-1.93	0.0271319	DR
ENSMUSG00000100876	6	134874924	134878071	+	lncRNA	2810454H06Rik	-1.93	0.0175763	DR
ENSMUSG00000103209	1	25335593	25338967	-	TEC	Gm37331	-1.94	0.0263074	DR
ENSMUSG00000020553	11	89873491	89893720	-	protein_coding	Pctp	-1.94	0.0263741	DR
ENSMUSG00000023980	17	47794289	47813217	-	protein_coding	Taf8	-1.94	0.026802	DR
ENSMUSG00000106115	5	121540721	121542577	+	TEC	Gm43420	-1.94	0.0256715	DR
ENSMUSG00000030826	7	45219577	45239135	+	protein_coding	Bcat2	-1.94	7.75717e-05	DR
ENSMUSG00000110914	9	41020823	41023377	-	TEC	Gm48611	-1.94	0.0258028	DR
ENSMUSG00000032816	9	65008768	65045222	+	protein_coding	Igdcc4	-1.94	0.0180966	DR
ENSMUSG00000020899	11	68876523	68899286	-	protein_coding	Pfas	-1.95	9.02802e-26	DR
ENSMUSG00000021485	13	55472981	55477636	-	protein_coding	Mxd3	-1.95	6.38468e-07	DR
ENSMUSG00000033596	8	111997576	112026854	-	protein_coding	Rfwd3	-1.95	0.000273714	DR
ENSMUSG00000032221	9	72345293	72369307	+	protein_coding	Mns1	-1.95	9.55285e-05	DR
ENSMUSG00000056267	9	99125420	99182457	+	protein_coding	Cep70	-1.95	1.93607e-07	DR
ENSMUSG00000037010	X	47114023	47123730	-	protein_coding	Apln	-1.95	0.0246045	DR
ENSMUSG00000104017	1	3445779	3448011	-	TEC	Gm37363	-1.96	0.0243355	DR
ENSMUSG00000040483	11	72192455	72204559	+	protein_coding	Xaf1	-1.96	0.0246549	DR
ENSMUSG00000020674	12	29987607	30067657	+	protein_coding	Pxdn	-1.96	0.00460767	DR
ENSMUSG00000022708	16	42696244	43462965	+	protein_coding	Zbtb20	-1.96	2.62506e-20	DR
ENSMUSG00000107352	5	31718156	31726416	-	lncRNA	Gm43660	-1.96	0.0242833	DR
ENSMUSG00000054945	5	90514479	90516352	+	lncRNA	Gm9958	-1.96	0.0243183	DR
ENSMUSG00000064080	6	91189437	91249522	+	protein_coding	Fbln2	-1.96	7.10292e-07	DR
ENSMUSG00000059981	7	126464850	126483875	-	protein_coding	Taok2	-1.96	6.68145e-06	DR
ENSMUSG00000071037	17	85397980	85766016	+	protein_coding	Camkmt	-1.97	0.000509325	DR
ENSMUSG00000027194	2	94131112	94237034	-	protein_coding	Ttc17	-1.97	0.0163209	DR
ENSMUSG00000028434	4	56991972	57143437	-	protein_coding	Epb41l4b	-1.97	0.022503	DR
ENSMUSG00000087366	4	94939771	95055555	+	lncRNA	Junos	-1.97	0.0231917	DR
ENSMUSG00000081096	4	98034302	98038498	-	transcribed_processed_pseudogene	Gm12691	-1.97	0.0237238	DR
ENSMUSG00000028813	4	127821385	127864744	-	protein_coding	CK137956	-1.97	0.0240511	DR
ENSMUSG00000042213	6	116241183	116307263	+	protein_coding	Zfand4	-1.97	0.000167958	DR
ENSMUSG00000070709	7	27606817	27628885	-	protein_coding	Zfp974	-1.97	0.00691833	DR
ENSMUSG00000073125	X	72235813	72246536	+	protein_coding	Xlr3b	-1.97	0.022833	DR
ENSMUSG00000019820	10	12257932	12745109	-	protein_coding	Utrn	-1.98	3.53772e-05	DR
ENSMUSG00000113694	12	70297939	70322371	+	lncRNA	Gm48747	-1.98	0.022166	DR
ENSMUSG00000033731	12	99307290	99328086	+	lncRNA	3300002A11Rik	-1.98	0.022552	DR
ENSMUSG00000022978	16	90516200	90524292	-	protein_coding	Mis18a	-1.98	2.62298e-06	DR
ENSMUSG00000052188	19	6580741	6582041	-	lncRNA	Gm14964	-1.98	0.00710466	DR
ENSMUSG00000036256	5	77497087	77555888	-	protein_coding	Igfbp7	-1.98	5.43481e-08	DR
ENSMUSG00000046223	7	24161909	24175393	+	protein_coding	Plaur	-1.98	0.0224832	DR
ENSMUSG00000109652	8	23363605	23366206	+	TEC	Gm45555	-1.98	0.0223296	DR
ENSMUSG00000026565	1	165692723	165830247	-	protein_coding	Pou2f1	-1.99	0.0223584	DR
ENSMUSG00000063410	14	121523755	121617423	-	protein_coding	Stk24	-1.99	9.15201e-12	DR
ENSMUSG00000022987	15	98183466	98194042	-	protein_coding	Zfp641	-1.99	0.0191232	DR
ENSMUSG00000068859	2	73102269	73115050	+	protein_coding	Sp9	-1.99	0.0215797	DR
ENSMUSG00000036817	5	139186392	139235595	+	protein_coding	Sun1	-1.99	2.00815e-05	DR
ENSMUSG00000090386	16	77033184	77570315	+	lncRNA	Mir99ahg	-2	1.29795e-09	DR
ENSMUSG00000000416	6	18366477	18514842	-	protein_coding	Cttnbp2	-2	0.00306537	DR
ENSMUSG00000104114	1	89411160	89413543	+	TEC	Gm37297	-2.01	0.019649	DR
ENSMUSG00000026556	1	171828527	171856011	-	protein_coding	Vangl2	-2.01	5.26957e-13	DR
ENSMUSG00000113585	12	110440945	110452649	-	lncRNA	Gm19605	-2.01	0.00755825	DR
ENSMUSG00000062822	13	119599304	119622656	+	protein_coding	4833420G17Rik	-2.01	0.000163833	DR
ENSMUSG00000055612	2	72306503	72317237	+	protein_coding	Cdca7	-2.01	1.38864e-08	DR
ENSMUSG00000008200	2	90575714	90611365	+	protein_coding	Fnbp4	-2.01	0.00671408	DR
ENSMUSG00000042045	9	53757448	53761844	+	protein_coding	Sln	-2.01	0.0201236	DR
ENSMUSG00000119994	10	128334642	128340114	+	lncRNA		-2.02	0.0176574	DR
ENSMUSG00000022604	16	55720251	55755218	-	protein_coding	Cep97	-2.02	3.08251e-07	DR
ENSMUSG00000117743	19	7341880	7347605	+	lncRNA	Gm50232	-2.02	0.0193356	DR
ENSMUSG00000054520	5	34683182	34720985	+	protein_coding	Sh3bp2	-2.02	0.0192591	DR
ENSMUSG00000042599	6	39113557	39183723	-	protein_coding	Kdm7a	-2.02	0.00660384	DR
ENSMUSG00000026029	1	58834533	58886662	+	protein_coding	Casp8	-2.03	0.00518847	DR
ENSMUSG00000020273	11	23812646	23845253	-	protein_coding	Papolg	-2.03	0.00749165	DR
ENSMUSG00000038259	2	155782943	155787287	-	protein_coding	Gdf5	-2.03	0.0191232	DR
ENSMUSG00000039985	6	148822533	148847965	-	protein_coding	Sinhcaf	-2.03	5.00378e-09	DR
ENSMUSG00000058147	X	72298146	72308996	-	protein_coding	Xlr3c	-2.03	0.0184999	DR
ENSMUSG00000035954	12	40495951	40896873	+	protein_coding	Dock4	-2.04	0.00192641	DR
ENSMUSG00000112980	12	116365567	116368830	-	lncRNA	D430020J02Rik	-2.04	0.0181164	DR
ENSMUSG00000037416	18	49965737	50098540	+	protein_coding	Dmxl1	-2.04	0.00542644	DR
ENSMUSG00000024534	18	52900781	53049007	+	protein_coding	Sncaip	-2.04	3.23086e-05	DR
ENSMUSG00000045709	6	29985234	29993782	+	transcribed_unitary_pseudogene	Smkr-ps	-2.04	0.0176532	DR
ENSMUSG00000025324	7	58305914	58479168	+	protein_coding	Atp10a	-2.04	0.0178053	DR
ENSMUSG00000037876	10	66931904	67092105	+	protein_coding	Jmjd1c	-2.05	0.00108546	DR
ENSMUSG00000021120	12	79127438	79136425	-	protein_coding	Pigh	-2.05	9.16625e-07	DR
ENSMUSG00000027536	3	10431967	10493916	+	protein_coding	Chmp4c	-2.05	0.0170507	DR
ENSMUSG00000108753	7	34752400	34753016	-	TEC	Gm45094	-2.05	0.0170637	DR
ENSMUSG00000069170	13	81243187	81781273	-	protein_coding	Adgrv1	-2.06	0.0166616	DR
ENSMUSG00000042292	15	80896482	81074958	-	protein_coding	Mrtfa	-2.06	0.00690468	DR
ENSMUSG00000031520	8	54530641	54640131	+	protein_coding	Vegfc	-2.06	0.0165784	DR
ENSMUSG00000032087	9	45337926	45665010	+	protein_coding	Dscaml1	-2.06	0.0111929	DR
ENSMUSG00000045312	13	94194304	94331917	+	protein_coding	Lhfpl2	-2.07	2.18661e-08	DR
ENSMUSG00000079502	2	28816961	28945078	-	protein_coding	Cfap77	-2.08	0.0152856	DR
ENSMUSG00000050700	2	160748357	160754248	-	protein_coding	Emilin3	-2.08	0.0152974	DR
ENSMUSG00000010505	2	181405125	181469590	+	protein_coding	Myt1	-2.08	1.84633e-21	DR
ENSMUSG00000105655	3	104743746	104745499	-	lncRNA	Gm42659	-2.08	0.0147192	DR
ENSMUSG00000097585	7	89629906	89717979	+	lncRNA	E230029C05Rik	-2.08	0.0153744	DR
ENSMUSG00000014245	11	62349286	62405243	+	protein_coding	Pigl	-2.09	0.0105663	DR
ENSMUSG00000017144	2	51020450	51039123	-	protein_coding	Rnd3	-2.09	1.86608e-06	DR
ENSMUSG00000061028	7	19314960	19338411	-	protein_coding	Clasrp	-2.09	0.00420505	DR
ENSMUSG00000039452	9	65972458	65977001	-	protein_coding	Snx22	-2.09	1.39966e-06	DR
ENSMUSG00000085134	11	104141728	104150187	-	lncRNA	Gm11659	-2.1	0.0137412	DR
ENSMUSG00000071550	16	44215159	44302791	+	protein_coding	Cfap44	-2.1	0.0144557	DR
ENSMUSG00000046020	2	153083453	153112167	+	protein_coding	Pofut1	-2.1	0.005375	DR
ENSMUSG00000104721	3	103964316	103965457	-	lncRNA	Gm42696	-2.1	0.0139157	DR
ENSMUSG00000018819	7	142014546	142048604	+	protein_coding	Lsp1	-2.1	0.0143596	DR
ENSMUSG00000037405	9	20927281	20940113	+	protein_coding	Icam1	-2.1	0.0142453	DR
ENSMUSG00000021374	13	46833381	46881416	-	protein_coding	Nup153	-2.11	0.00205548	DR
ENSMUSG00000057440	18	7347959	7626866	-	protein_coding	Mpp7	-2.11	0.000665433	DR
ENSMUSG00000021390	13	49761522	49777977	+	protein_coding	Ogn	-2.12	0.013258	DR
ENSMUSG00000005686	7	110367413	110411612	+	protein_coding	Ampd3	-2.12	4.28874e-10	DR
ENSMUSG00000031838	8	71215419	71219307	-	protein_coding	Ifi30	-2.12	0.0128919	DR
ENSMUSG00000022020	14	79562709	79628218	-	protein_coding	Naa16	-2.13	0.00195774	DR
ENSMUSG00000025188	19	42743544	42768417	-	protein_coding	Hps1	-2.13	0.0126373	DR
ENSMUSG00000086682	4	155692757	155709214	-	lncRNA	Gm16023	-2.13	0.0125473	DR
ENSMUSG00000009687	7	30732147	30741906	-	protein_coding	Fxyd5	-2.13	0.0128463	DR
ENSMUSG00000046687	10	61906902	61908141	+	processed_pseudogene	Gm5424	-2.14	0.00990894	DR
ENSMUSG00000001151	10	76187097	76278620	-	protein_coding	Pcnt	-2.14	4.67305e-07	DR
ENSMUSG00000017491	14	5650540	6038924	+	protein_coding	Rarb	-2.14	0.0119006	DR
ENSMUSG00000015846	2	27566452	27652969	+	protein_coding	Rxra	-2.14	0.0116818	DR
ENSMUSG00000105302	3	55238262	55240393	+	TEC	Gm19817	-2.14	0.0122006	DR
ENSMUSG00000078773	4	11558922	11615805	+	protein_coding	Rad54b	-2.14	0.00928303	DR
ENSMUSG00000028523	4	102835803	102862791	+	protein_coding	Dynlt5	-2.14	0.0121384	DR
ENSMUSG00000070305	9	44966484	44988734	+	protein_coding	Mpzl3	-2.14	0.0120786	DR
ENSMUSG00000027276	2	136923376	136958564	-	protein_coding	Jag1	-2.15	5.5479e-11	DR
ENSMUSG00000028270	3	142326363	142343769	+	protein_coding	Gbp2	-2.15	0.0116743	DR
ENSMUSG00000030790	7	110226868	110229027	+	protein_coding	Adm	-2.15	0.0115326	DR
ENSMUSG00000047108	15	81291127	81292500	-	protein_coding	Dnajb7	-2.16	0.0109124	DR
ENSMUSG00000087478	17	8512164	8529912	-	lncRNA	4930506C21Rik	-2.17	0.0105294	DR
ENSMUSG00000105597	3	121581149	121582221	-	TEC	4633401B06Rik	-2.17	0.0108223	DR
ENSMUSG00000029208	5	69714266	69733316	+	protein_coding	Guf1	-2.17	0.00295926	DR
ENSMUSG00000074166	7	41128298	41149314	-	protein_coding	AW146154	-2.17	0.00436254	DR
ENSMUSG00000038173	8	47439922	47549797	+	protein_coding	Enpp6	-2.17	0.0105483	DR
ENSMUSG00000039349	1	184604123	184615415	-	protein_coding	C130074G19Rik	-2.18	0.0103309	DR
ENSMUSG00000017677	11	79130198	79145497	-	protein_coding	Wsb1	-2.18	0.000107719	DR
ENSMUSG00000055937	11	99255698	99265729	-	protein_coding	Krt28	-2.18	0.0101661	DR
ENSMUSG00000114104	13	63421414	63423725	+	TEC	Gm47585	-2.18	0.0102647	DR
ENSMUSG00000087354	16	90808132	90813631	+	lncRNA	4930404I05Rik	-2.18	0.0103917	DR
ENSMUSG00000117333	17	22996191	23026710	-	processed_pseudogene	Gm16386	-2.18	0.0103917	DR
ENSMUSG00000028040	3	89240697	89245335	-	protein_coding	Efna4	-2.18	0.00112713	DR
ENSMUSG00000046808	5	72360672	72456118	+	protein_coding	Atp10d	-2.18	0.0104821	DR
ENSMUSG00000094626	6	120465900	120470768	-	protein_coding	Tmem121b	-2.18	0.0103682	DR
ENSMUSG00000021733	14	7669823	7767484	-	protein_coding	Slc4a7	-2.19	4.61189e-08	DR
ENSMUSG00000102973	17	52052557	52055712	-	TEC	E430014B02Rik	-2.19	0.00985476	DR
ENSMUSG00000043639	19	53665737	53855511	+	protein_coding	Rbm20	-2.19	0.00970297	DR
ENSMUSG00000086753	5	123646458	123652074	+	lncRNA	Gm15751	-2.19	0.00978241	DR
ENSMUSG00000110317	8	26641916	26645507	-	lncRNA	Gm45250	-2.19	0.00992905	DR
ENSMUSG00000043929	X	93278205	93321330	+	protein_coding	Klhl15	-2.19	0.000198234	DR
ENSMUSG00000026109	1	50939806	51226429	+	protein_coding	Tmeff2	-2.2	1.29312e-13	DR
ENSMUSG00000085802	15	79311420	79315829	+	lncRNA	Gm16059	-2.2	0.00939268	DR
ENSMUSG00000096988	17	69723655	69746299	-	lncRNA	A930029G22Rik	-2.2	0.00960876	DR
ENSMUSG00000039199	8	106199055	106223534	-	protein_coding	Zdhhc1	-2.2	0.000145599	DR
ENSMUSG00000031150	X	7597953	7617144	-	protein_coding	Ccdc120	-2.2	0.00939268	DR
ENSMUSG00000033361	X	71006230	71016328	+	protein_coding	Prrg3	-2.2	0.00939268	DR
ENSMUSG00000024697	19	16413126	16588184	+	protein_coding	Gna14	-2.21	0.00887661	DR
ENSMUSG00000103996	1	87792795	87793638	+	TEC	4833421G17Rik	-2.22	0.008799	DR
ENSMUSG00000017747	11	100656858	100661783	-	protein_coding	Ghdc	-2.22	0.00429079	DR
ENSMUSG00000024597	18	58011750	58079893	+	protein_coding	Slc12a2	-2.22	3.76028e-08	DR
ENSMUSG00000106887	5	115558656	115560559	-	TEC	A930005G22Rik	-2.22	0.00854624	DR
ENSMUSG00000029761	6	34575435	34752408	+	protein_coding	Cald1	-2.22	1.25686e-09	DR
ENSMUSG00000042918	7	45289401	45295945	+	protein_coding	Mamstr	-2.22	0.00851931	DR
ENSMUSG00000032057	9	50992415	51013378	-	protein_coding	Hoatz	-2.22	0.0087951	DR
ENSMUSG00000056531	5	108280741	108381494	+	protein_coding	Ccdc18	-2.23	0.00720298	DR
ENSMUSG00000072763	5	109822411	109838907	-	protein_coding	5430403G16Rik	-2.23	0.00371617	DR
ENSMUSG00000008496	7	24786769	24879151	-	protein_coding	Pou2f2	-2.23	0.00833999	DR
ENSMUSG00000079429	1	88154708	88190011	+	protein_coding	Mroh2a	-2.25	0.0074981	DR
ENSMUSG00000075558	10	80602693	80604821	-	lncRNA	Gm17151	-2.25	0.00764798	DR
ENSMUSG00000042549	11	60811733	60822769	-	lncRNA	Map2k3os	-2.25	0.00742902	DR
ENSMUSG00000100891	13	84039327	84076829	+	lncRNA	2810049E08Rik	-2.25	0.00755537	DR
ENSMUSG00000053411	15	79800008	79855320	-	protein_coding	Cbx7	-2.25	0.00743912	DR
ENSMUSG00000026181	16	16714333	16745228	+	protein_coding	Ppm1f	-2.25	5.41736e-10	DR
ENSMUSG00000080797	16	20363962	20367206	-	transcribed_processed_pseudogene	Gm15760	-2.25	0.00760536	DR
ENSMUSG00000056145	3	106946820	106961663	+	lncRNA	AI504432	-2.25	0.00748947	DR
ENSMUSG00000112229	10	61282681	61286496	-	lncRNA	Gm48086	-2.26	0.00712861	DR
ENSMUSG00000056296	14	8853423	9184983	-	protein_coding	Synpr	-2.26	1.07999e-06	DR
ENSMUSG00000041831	17	6926492	7005443	+	protein_coding	Sytl3	-2.26	0.00720298	DR
ENSMUSG00000032289	9	59874214	60429329	-	protein_coding	Thsd4	-2.26	0.00735186	DR
ENSMUSG00000026442	1	132492428	132669535	-	protein_coding	Nfasc	-2.27	0.00108032	DR
ENSMUSG00000034997	14	74878280	74946934	+	protein_coding	Htr2a	-2.27	0.00705455	DR
ENSMUSG00000116838	17	3362525	3364460	-	processed_pseudogene	Gm6475	-2.27	0.00693824	DR
ENSMUSG00000117505	18	7868018	7869113	-	lncRNA	Gm9993	-2.27	0.00696158	DR
ENSMUSG00000029174	5	64313648	64508829	+	protein_coding	Tbc1d1	-2.27	0.000468786	DR
ENSMUSG00000097099	9	107436008	107445614	-	lncRNA	Gm9917	-2.27	0.00517885	DR
ENSMUSG00000087213	1	64719013	64729842	-	lncRNA	2810408I11Rik	-2.28	0.00652016	DR
ENSMUSG00000120873	10	80235663	80237508	+	lncRNA		-2.28	0.0065674	DR
ENSMUSG00000061589	10	80591040	80631295	+	protein_coding	Dot1l	-2.28	3.05975e-05	DR
ENSMUSG00000026854	2	30872291	30913598	+	protein_coding	Usp20	-2.28	1.67692e-05	DR
ENSMUSG00000043252	4	15265831	15286753	+	protein_coding	Tmem64	-2.28	0.00661782	DR
ENSMUSG00000003452	6	149310384	149464827	+	protein_coding	Bicd1	-2.28	6.45537e-15	DR
ENSMUSG00000033715	13	4099011	4140688	+	protein_coding	Akr1c14	-2.29	0.00645732	DR
ENSMUSG00000033762	15	76587753	76594748	-	protein_coding	Recql4	-2.29	0.00642734	DR
ENSMUSG00000033222	3	100846176	100876979	-	protein_coding	Ttf2	-2.29	0.00642263	DR
ENSMUSG00000029415	5	92431869	92458338	-	protein_coding	Sdad1	-2.29	0.00015093	DR
ENSMUSG00000108042	6	87807256	87809848	-	TEC	B130021K23Rik	-2.3	0.00596075	DR
ENSMUSG00000111390	9	27009847	27013639	+	lncRNA	Gm48796	-2.3	0.00620199	DR
ENSMUSG00000032394	9	65048471	65093154	+	protein_coding	Igdcc3	-2.3	0.00495208	DR
ENSMUSG00000032253	9	82748212	82857569	-	protein_coding	Phip	-2.3	2.02091e-08	DR
ENSMUSG00000051590	1	127742528	127782768	-	protein_coding	Map3k19	-2.31	0.005904	DR
ENSMUSG00000054381	7	126971709	126975222	-	protein_coding	Zfp747	-2.31	0.00277797	DR
ENSMUSG00000032525	9	121548235	121585909	+	protein_coding	Nktr	-2.31	2.63705e-08	DR
ENSMUSG00000040113	1	163529825	163552801	-	protein_coding	Mettl11b	-2.32	0.00568914	DR
ENSMUSG00000111740	10	92553370	92559550	-	TEC	Gm49783	-2.32	0.00566646	DR
ENSMUSG00000034570	11	3444375	3454821	-	protein_coding	Inpp5j	-2.32	0.00530908	DR
ENSMUSG00000034227	11	116221530	116226225	-	protein_coding	Foxj1	-2.32	0.00549249	DR
ENSMUSG00000040040	14	57661519	57755393	+	protein_coding	Ift88	-2.32	0.00529521	DR
ENSMUSG00000034522	14	65595838	65636379	+	protein_coding	Zfp395	-2.32	0.00555987	DR
ENSMUSG00000051329	2	90507559	90566672	+	protein_coding	Nup160	-2.32	5.8541e-09	DR
ENSMUSG00000104548	3	152096799	152099877	-	TEC	Gm43857	-2.32	0.00561882	DR
ENSMUSG00000050105	4	133978421	133981417	-	protein_coding	Fam110d	-2.33	0.00539455	DR
ENSMUSG00000025572	11	117656814	117673024	-	protein_coding	Tmc6	-2.34	0.00498105	DR
ENSMUSG00000023800	17	3376848	3581619	+	protein_coding	Tiam2	-2.34	8.11384e-07	DR
ENSMUSG00000086004	17	22183117	22183564	-	processed_pseudogene	Gm7805	-2.34	0.00505329	DR
ENSMUSG00000086158	9	72887004	72892664	-	protein_coding	Pierce2	-2.34	1.92509e-06	DR
ENSMUSG00000067860	X	57068060	57087096	+	protein_coding	Zic3	-2.34	0.00511086	DR
ENSMUSG00000046916	10	5543775	5556904	+	protein_coding	Myct1	-2.35	0.00489966	DR
ENSMUSG00000034936	11	101556367	101558658	+	protein_coding	Arl4d	-2.35	0.00422668	DR
ENSMUSG00000024526	18	67476674	67500855	+	protein_coding	Cidea	-2.35	0.00484081	DR
ENSMUSG00000118138	19	9842288	9846359	-	lncRNA	Gm50322	-2.35	0.0049493	DR
ENSMUSG00000025196	19	43944746	43974995	-	protein_coding	Cpn1	-2.35	0.00474643	DR
ENSMUSG00000096795	10	81540659	81562520	+	protein_coding	Zfp433	-2.36	1.74051e-05	DR
ENSMUSG00000041144	1	46105475	46412710	+	protein_coding	Dnah7b	-2.37	0.00386204	DR
ENSMUSG00000026173	1	74582047	74606953	+	protein_coding	Plcd4	-2.37	8.96408e-18	DR
ENSMUSG00000097386	11	69010880	69013415	-	lncRNA	9130213A22Rik	-2.37	0.00433792	DR
ENSMUSG00000004044	11	100847559	100861713	-	protein_coding	Cavin1	-2.37	0.000164651	DR
ENSMUSG00000048562	12	118810064	118816311	+	protein_coding	Sp8	-2.38	0.00412815	DR
ENSMUSG00000048004	12	119909557	119984981	+	protein_coding	Tmem196	-2.38	0.00433054	DR
ENSMUSG00000090779	14	34223672	34224641	+	lncRNA	Gm17110	-2.38	0.00418375	DR
ENSMUSG00000104965	3	57544304	57548258	-	TEC	Gm43437	-2.38	0.00422738	DR
ENSMUSG00000105939	3	126767905	126769516	-	TEC	Gm43322	-2.38	0.00203726	DR
ENSMUSG00000036863	3	145693625	145727475	+	protein_coding	Syde2	-2.38	0.00433792	DR
ENSMUSG00000030450	7	55889508	56186266	+	protein_coding	Oca2	-2.39	0.0040209	DR
ENSMUSG00000050310	15	6737860	6829882	+	protein_coding	Rictor	-2.4	0.000118714	DR
ENSMUSG00000059273	7	16134835	16171621	+	protein_coding	Zc3h4	-2.4	0.00362733	DR
ENSMUSG00000038256	3	97110978	97205233	-	protein_coding	Bcl9	-2.41	1.06351e-12	DR
ENSMUSG00000040473	5	5629278	5714239	-	protein_coding	Cfap69	-2.41	0.00367569	DR
ENSMUSG00000029754	6	6863334	6868568	+	protein_coding	Dlx6	-2.41	0.00289456	DR
ENSMUSG00000053070	9	8021673	8042824	-	protein_coding	Cfap300	-2.41	0.000306925	DR
ENSMUSG00000025278	14	14518185	14651816	-	protein_coding	Flnb	-2.42	0.00360325	DR
ENSMUSG00000110869	10	93869874	93871663	-	TEC	Gm49628	-2.43	0.00326346	DR
ENSMUSG00000022231	15	32244956	32696487	+	protein_coding	Sema5a	-2.43	1.91291e-08	DR
ENSMUSG00000027878	3	97920843	98057677	+	protein_coding	Notch2	-2.43	5.30976e-25	DR
ENSMUSG00000049939	6	28661830	28831746	-	protein_coding	Lrrc4	-2.43	2.96125e-05	DR
ENSMUSG00000053111	7	133378590	133483261	+	protein_coding	Fank1	-2.43	0.00339055	DR
ENSMUSG00000026034	1	58449348	58463225	-	protein_coding	Clk1	-2.44	0.000835904	DR
ENSMUSG00000026274	1	93236492	93271204	-	protein_coding	Pask	-2.44	0.00323883	DR
ENSMUSG00000061524	14	122712847	122717264	+	protein_coding	Zic2	-2.44	0.00310811	DR
ENSMUSG00000071042	17	75742891	75836049	+	protein_coding	Rasgrp3	-2.44	0.00312036	DR
ENSMUSG00000040998	3	132587506	132656052	-	protein_coding	Npnt	-2.44	0.00316558	DR
ENSMUSG00000106229	5	30972964	30975821	+	lncRNA	Gm19409	-2.44	0.00316558	DR
ENSMUSG00000106570	5	131911805	131914777	-	TEC	C230071H17Rik	-2.44	0.00310811	DR
ENSMUSG00000011382	7	45120411	45138229	-	protein_coding	Dhdh	-2.45	2.64467e-05	DR
ENSMUSG00000073538	1	153280573	153289981	-	lncRNA	E330020D12Rik	-2.46	0.00289947	DR
ENSMUSG00000103772	1	180204009	180207079	+	TEC	Gm36933	-2.46	0.00284715	DR
ENSMUSG00000026604	1	189460465	189608892	+	protein_coding	Ptpn14	-2.46	0.00288119	DR
ENSMUSG00000066151	4	62218579	62278785	-	protein_coding	Fkbp15	-2.46	2.38008e-09	DR
ENSMUSG00000054320	8	106140203	106190718	+	protein_coding	Lrrc36	-2.46	0.00288015	DR
ENSMUSG00000021388	13	49697919	49721041	+	protein_coding	Aspn	-2.47	0.0027731	DR
ENSMUSG00000022864	16	78337226	78373596	-	protein_coding	D16Ertd472e	-2.47	1.02757e-20	DR
ENSMUSG00000078240	18	34869412	34871067	+	protein_coding	Gm3550	-2.47	1.30499e-05	DR
ENSMUSG00000027967	3	127426784	127429280	+	protein_coding	Neurog2	-2.47	0.00275335	DR
ENSMUSG00000106751	5	130255057	130256503	+	TEC	Gm42467	-2.47	0.00279499	DR
ENSMUSG00000035032	9	105039355	105272723	-	protein_coding	Nek11	-2.47	0.00279806	DR
ENSMUSG00000074743	2	148246386	148250108	-	protein_coding	Thbd	-2.48	0.00262018	DR
ENSMUSG00000109353	7	90953903	90955399	+	TEC	Gm45183	-2.48	0.00245864	DR
ENSMUSG00000030737	7	99307011	99360547	-	protein_coding	Slco2b1	-2.48	0.00265589	DR
ENSMUSG00000102861	9	98472548	98473803	+	lncRNA	Gm37637	-2.48	0.00265118	DR
ENSMUSG00000041229	X	150303668	150416855	+	protein_coding	Phf8	-2.48	0.00144543	DR
ENSMUSG00000050157	10	75773557	75776506	-	protein_coding	Gm867	-2.49	0.00252026	DR
ENSMUSG00000112054	12	45513056	45593460	+	lncRNA	Gm33680	-2.49	0.00251274	DR
ENSMUSG00000047534	12	65179508	65219378	-	protein_coding	Mis18bp1	-2.49	6.73609e-10	DR
ENSMUSG00000026894	2	35939470	35969730	+	protein_coding	Morn5	-2.49	0.00251053	DR
ENSMUSG00000048416	3	67281430	67307336	+	protein_coding	Mlf1	-2.5	3.14404e-09	DR
ENSMUSG00000019772	10	5589218	5597617	+	protein_coding	Vip	-2.51	0.00222847	DR
ENSMUSG00000103332	18	37802006	37974923	+	protein_coding	Pcdhga2	-2.51	0.00228121	DR
ENSMUSG00000027242	2	121337204	121375341	+	protein_coding	Wdr76	-2.51	2.20145e-05	DR
ENSMUSG00000031304	X	100307984	100311861	-	protein_coding	Il2rg	-2.52	0.00220135	DR
ENSMUSG00000102950	1	181813901	181817769	-	TEC	Gm37018	-2.53	0.00206178	DR
ENSMUSG00000069516	10	117113236	117118226	-	protein_coding	Lyz2	-2.53	0.00200945	DR
ENSMUSG00000034248	14	69479297	69522561	-	protein_coding	Slc25a37	-2.53	0.00207267	DR
ENSMUSG00000033107	18	21077682	21116919	+	protein_coding	Rnf125	-2.53	0.00205548	DR
ENSMUSG00000120522	2	29735011	29736500	-	lncRNA		-2.53	0.00207267	DR
ENSMUSG00000056854	X	109857886	109860813	+	protein_coding	Pou3f4	-2.53	1.49775e-14	DR
ENSMUSG00000029182	5	30623391	30641432	+	protein_coding	Fam166c	-2.54	0.00196137	DR
ENSMUSG00000102644	5	92110248	92119925	+	transcribed_unitary_pseudogene	Thap6	-2.54	0.00188745	DR
ENSMUSG00000070604	7	43112575	43121443	+	protein_coding	Vsig10l	-2.54	0.0018071	DR
ENSMUSG00000038496	1	82990244	83016169	-	protein_coding	Slc19a3	-2.55	0.00182631	DR
ENSMUSG00000015085	2	25285886	25291333	+	protein_coding	Entpd2	-2.55	0.000500806	DR
ENSMUSG00000055053	10	81232020	81291469	-	protein_coding	Nfic	-2.56	6.17227e-07	DR
ENSMUSG00000074968	2	110485546	110781268	-	protein_coding	Ano3	-2.56	0.00156215	DR
ENSMUSG00000009772	1	132243864	132261226	+	protein_coding	Nuak2	-2.57	0.00163981	DR
ENSMUSG00000020128	11	21189281	21271136	+	protein_coding	Vps54	-2.57	2.12414e-05	DR
ENSMUSG00000102331	1	3717532	3729127	-	lncRNA	Gm19938	-2.58	0.00152591	DR
ENSMUSG00000049353	1	191709331	191720244	+	protein_coding	Rd3	-2.58	0.00156215	DR
ENSMUSG00000034059	2	84564402	84568999	+	protein_coding	Ypel4	-2.58	0.0015337	DR
ENSMUSG00000112640	10	81699768	81716915	+	protein_coding	Gm32687	-2.59	3.32311e-06	DR
ENSMUSG00000042286	14	30860970	30890598	-	protein_coding	Stab1	-2.59	0.00146128	DR
ENSMUSG00000090397	2	166785459	166786228	+	lncRNA	Gm17096	-2.59	0.00133345	DR
ENSMUSG00000028886	4	132366298	132452076	+	protein_coding	Eya3	-2.6	0.000262563	DR
ENSMUSG00000113780	13	44018145	44022065	+	lncRNA	Gm33195	-2.61	0.00134845	DR
ENSMUSG00000000532	15	101071948	101111565	+	protein_coding	Acvr1b	-2.61	1.61676e-08	DR
ENSMUSG00000036223	18	74328370	74340889	-	protein_coding	Ska1	-2.61	1.19341e-07	DR
ENSMUSG00000030681	7	126586032	126613793	-	protein_coding	Mvp	-2.61	0.00128164	DR
ENSMUSG00000049154	11	58683623	58692786	-	protein_coding	Fam183b	-2.62	0.00130143	DR
ENSMUSG00000110080	14	105858449	105881159	-	lncRNA	Gm6145	-2.62	9.2071e-14	DR
ENSMUSG00000103585	18	37853422	37974923	+	protein_coding	Pcdhgb4	-2.62	0.00124112	DR
ENSMUSG00000048572	19	24651372	24659597	+	protein_coding	Tmem252	-2.62	0.00127186	DR
ENSMUSG00000033458	7	63996506	64023843	-	protein_coding	Fan1	-2.62	0.00128598	DR
ENSMUSG00000084989	1	93096447	93158794	+	protein_coding	Crocc2	-2.63	0.00120862	DR
ENSMUSG00000055560	13	67553828	67569537	-	protein_coding	Zfp459	-2.63	0.00121134	DR
ENSMUSG00000046982	18	84029752	84105831	-	protein_coding	Tshz1	-2.63	3.10147e-10	DR
ENSMUSG00000035277	X	92330051	92341963	+	protein_coding	Arx	-2.63	1.49332e-12	DR
ENSMUSG00000118380	18	35115975	35242498	+	lncRNA	Gm36037	-2.64	0.00104224	DR
ENSMUSG00002076675	2	127314937	127315228	-	misc_RNA	Gm56334	-2.64	0.000975207	DR
ENSMUSG00000085776	6	50543623	50601379	+	lncRNA	5430402O13Rik	-2.64	0.00109259	DR
ENSMUSG00000108520	7	27374084	27377269	-	lncRNA	Gm44684	-2.64	0.00114718	DR
ENSMUSG00000103976	1	134747654	134755287	-	TEC	Gm37677	-2.65	0.0010145	DR
ENSMUSG00000008384	7	27186335	27189741	+	protein_coding	Sertad1	-2.65	0.000901475	DR
ENSMUSG00000111345	9	44664401	44665148	-	TEC	Gm48562	-2.65	0.00110053	DR
ENSMUSG00000054162	8	63404043	63810137	+	protein_coding	Spock3	-2.66	0.0010509	DR
ENSMUSG00000103663	7	79162672	79163008	+	TEC	2900037B21Rik	-2.67	2.91926e-06	DR
ENSMUSG00000102555	7	92289157	92292991	+	TEC	6430511E19Rik	-2.67	0.000996787	DR
ENSMUSG00000098041	7	92379048	92382956	+	lncRNA	Gm26981	-2.67	0.000951072	DR
ENSMUSG00000091514	8	26244496	26259733	+	lncRNA	Gm17484	-2.67	0.000800519	DR
ENSMUSG00000102277	1	137854989	137858011	+	TEC	A130050O07Rik	-2.68	0.000895327	DR
ENSMUSG00000052726	1	140173896	140539805	+	protein_coding	Kcnt2	-2.68	0.000954628	DR
ENSMUSG00000112410	12	46714100	46739775	+	lncRNA	B230217J21Rik	-2.68	0.000912019	DR
ENSMUSG00000021453	13	52000714	52002504	+	protein_coding	Gadd45g	-2.68	1.69288e-05	DR
ENSMUSG00000115379	14	95522670	95523092	-	processed_pseudogene	Gm48990	-2.69	0.00082601	DR
ENSMUSG00000104871	5	58102384	58104254	+	TEC	Gm42639	-2.69	0.000770954	DR
ENSMUSG00000031706	8	84793463	84823621	+	protein_coding	Rfx1	-2.69	0.000890376	DR
ENSMUSG00000045954	1	51328285	51342119	+	protein_coding	Cavin2	-2.7	0.000828395	DR
ENSMUSG00000002900	12	31315233	31379643	+	protein_coding	Lamb1	-2.7	5.04088e-05	DR
ENSMUSG00000024107	17	89023909	89099418	-	protein_coding	Lhcgr	-2.7	0.000839857	DR
ENSMUSG00000021423	13	37529184	37603012	+	protein_coding	Ly86	-2.72	0.00075137	DR
ENSMUSG00000028059	3	88513273	88555359	+	protein_coding	Arhgef2	-2.72	2.75645e-08	DR
ENSMUSG00000051184	7	5017414	5021487	+	protein_coding	Zfp524	-2.72	0.00066057	DR
ENSMUSG00000118462	7	45067777	45071278	+	protein_coding	Lhb	-2.72	0.000728105	DR
ENSMUSG00000102930	1	36952682	36955620	-	lncRNA	Gm38115	-2.74	0.000684527	DR
ENSMUSG00000020105	10	125802037	125851228	+	protein_coding	Lrig3	-2.75	0.000637411	DR
ENSMUSG00000015452	17	34816836	34819910	+	protein_coding	Ager	-2.75	0.000578043	DR
ENSMUSG00000107955	2	39068574	39072053	-	TEC	Gm44027	-2.75	0.000603054	DR
ENSMUSG00000009070	10	74793309	74868418	-	protein_coding	Rsph14	-2.76	0.000533551	DR
ENSMUSG00000086029	2	105366425	105500675	-	lncRNA	Pax6os1	-2.76	0.000569366	DR
ENSMUSG00000017868	2	162829250	162856047	+	protein_coding	Sgk2	-2.76	0.000577075	DR
ENSMUSG00000048218	15	97142006	97145168	-	protein_coding	Amigo2	-2.77	0.000564253	DR
ENSMUSG00000003534	17	35992459	36015513	-	protein_coding	Ddr1	-2.77	1.39243e-25	DR
ENSMUSG00000042647	5	121734838	121757001	-	protein_coding	Acad12	-2.78	0.000422098	DR
ENSMUSG00000057143	7	103987961	104002569	-	protein_coding	Trim12c	-2.78	0.000388708	DR
ENSMUSG00000111212	9	13308563	13312795	+	TEC	5330432J10Rik	-2.78	0.000469901	DR
ENSMUSG00000027831	3	65960979	66204258	-	protein_coding	Veph1	-2.79	1.26839e-09	DR
ENSMUSG00000026196	1	71066657	71142305	-	protein_coding	Bard1	-2.8	0.00040603	DR
ENSMUSG00000052609	12	76577665	76627262	+	protein_coding	Plekhg3	-2.8	0.000378756	DR
ENSMUSG00000044461	14	59862757	59869109	+	protein_coding	Shisa2	-2.8	0.000375036	DR
ENSMUSG00000039977	9	15471160	15539229	-	protein_coding	Deup1	-2.8	0.000462643	DR
ENSMUSG00000031425	X	135723420	135740482	+	protein_coding	Plp1	-2.8	8.51168e-13	DR
ENSMUSG00000107756	6	145184393	145186953	-	TEC	Gm44164	-2.82	0.000411673	DR
ENSMUSG00000034177	11	87553548	87626365	+	protein_coding	Rnf43	-2.83	0.000335374	DR
ENSMUSG00000049164	19	40883149	40906391	+	protein_coding	Zfp518a	-2.83	0.000272474	DR
ENSMUSG00000087028	2	25012615	25035408	-	lncRNA	Gm13387	-2.83	0.00038377	DR
ENSMUSG00000038782	7	43879235	43896119	-	protein_coding	1700028J19Rik	-2.83	0.000356226	DR
ENSMUSG00000113204	13	74727467	74766064	-	lncRNA	Gm46430	-2.86	1.18066e-08	DR
ENSMUSG00000020562	12	33444853	33451266	+	protein_coding	Efcab10	-2.87	0.00029176	DR
ENSMUSG00000075033	16	55660316	55715648	-	protein_coding	Nxpe3	-2.87	0.000247488	DR
ENSMUSG00000074793	2	130969200	130988241	+	protein_coding	Hspa12b	-2.87	0.000227073	DR
ENSMUSG00000035694	10	111999526	112052460	+	protein_coding	Caps2	-2.88	0.00028607	DR
ENSMUSG00000036169	12	36364138	36368451	+	protein_coding	Sostdc1	-2.88	0.000281322	DR
ENSMUSG00000024330	17	34258411	34285659	+	protein_coding	Col11a2	-2.89	0.000271688	DR
ENSMUSG00000050947	3	108093651	108099602	+	protein_coding	Amigo1	-2.89	0.000237343	DR
ENSMUSG00000108474	7	54525862	54527399	+	TEC	Gm44895	-2.89	0.000262405	DR
ENSMUSG00000026301	1	89969854	90081123	-	protein_coding	Iqca	-2.91	0.000227818	DR
ENSMUSG00000030768	1	182867830	183003086	-	protein_coding	Disp1	-2.91	0.000177328	DR
ENSMUSG00000025577	11	118913788	118922096	+	protein_coding	Cbx2	-2.91	0.000238485	DR
ENSMUSG00000113650	13	9803777	9806915	-	TEC	Gm47826	-2.91	0.000232756	DR
ENSMUSG00000039158	4	63285362	63321591	-	protein_coding	Akna	-2.91	0.000244615	DR
ENSMUSG00000030602	7	28258244	28297610	-	protein_coding	Pak4	-2.91	6.83119e-23	DR
ENSMUSG00000090336	8	13755889	13793414	+	protein_coding	Cfap97d2	-2.91	0.000228623	DR
ENSMUSG00000108238	6	134061564	134064427	+	TEC	Gm43984	-2.92	0.000221333	DR
ENSMUSG00000037791	11	77873580	77921365	+	protein_coding	Phf12	-2.93	1.28336e-06	DR
ENSMUSG00000022375	15	66251707	66372759	-	protein_coding	Lrrc6	-2.93	0.000213115	DR
ENSMUSG00000107884	2	38742990	38744949	-	TEC	Gm44144	-2.93	0.00020967	DR
ENSMUSG00000028582	4	108477137	108491320	+	protein_coding	Cc2d1b	-2.93	2.9278e-05	DR
ENSMUSG00000022146	15	6843058	6904450	-	protein_coding	Osmr	-2.94	0.000187246	DR
ENSMUSG00000036362	3	59115313	59118303	-	protein_coding	P2ry13	-2.94	0.000192621	DR
ENSMUSG00000110160	8	12440168	12441639	+	TEC	Gm45560	-2.94	0.00019347	DR
ENSMUSG00000001520	6	128376259	128393390	+	protein_coding	Nrip2	-2.95	0.000171477	DR
ENSMUSG00000030708	7	100150923	100164167	-	protein_coding	Dnajb13	-2.95	0.000187246	DR
ENSMUSG00000049624	9	78443770	78495323	-	protein_coding	Slc17a5	-2.95	1.56867e-12	DR
ENSMUSG00000032515	9	119800229	119813724	-	protein_coding	Csrnp1	-2.95	0.00015619	DR
ENSMUSG00000026546	1	172348368	172373437	+	protein_coding	Cfap45	-2.96	0.000174843	DR
ENSMUSG00000071691	19	4675762	4748696	-	protein_coding	Gm960	-2.96	0.000164938	DR
ENSMUSG00000109438	8	8692766	8697012	-	TEC	Gm45073	-2.96	0.000182535	DR
ENSMUSG00000039313	9	89469269	89505178	-	protein_coding	Minar1	-2.97	0.000112982	DR
ENSMUSG00000026107	1	51505021	51517584	-	protein_coding	Nabp1	-2.98	0.000152302	DR
ENSMUSG00000026980	2	60122447	60213647	-	protein_coding	Ly75	-2.98	0.00015448	DR
ENSMUSG00000070880	2	70383416	70432358	+	protein_coding	Gad1	-2.99	2.09771e-13	DR
ENSMUSG00000104339	3	51964706	51971665	-	TEC	C130089K02Rik	-2.99	0.000137906	DR
ENSMUSG00000019088	X	73316823	73325943	-	protein_coding	Dnase1l1	-2.99	0.000138663	DR
ENSMUSG00000015533	13	114969617	115068636	-	protein_coding	Itga2	-3	0.000131922	DR
ENSMUSG00000024292	17	33124044	33136316	-	protein_coding	Cyp4f14	-3	0.000118714	DR
ENSMUSG00000074912	2	119151656	119156675	-	lncRNA	Gm14207	-3	0.00012662	DR
ENSMUSG00000102142	1	137859779	137861022	+	lncRNA	Gm26930	-3.01	8.16767e-05	DR
ENSMUSG00000020941	11	103110588	103158298	-	protein_coding	Map3k14	-3.02	0.000118289	DR
ENSMUSG00000102267	16	77451419	77452326	+	TEC	9530003O04Rik	-3.02	9.38224e-05	DR
ENSMUSG00000004054	19	5738770	5752893	+	protein_coding	Map3k11	-3.02	0.000111238	DR
ENSMUSG00000087556	16	18235432	18240747	+	lncRNA	Gm15764	-3.03	0.000102576	DR
ENSMUSG00000041607	18	82493271	82603762	+	protein_coding	Mbp	-3.04	1.15779e-07	DR
ENSMUSG00000107468	2	38752175	38755545	+	TEC	5730507A11Rik	-3.04	0.000108715	DR
ENSMUSG00000076439	17	37321635	37334290	-	protein_coding	Mog	-3.05	9.91941e-05	DR
ENSMUSG00000111341	9	121672888	121676003	-	TEC	Gm47111	-3.05	8.00682e-05	DR
ENSMUSG00000050914	8	46449939	46458744	-	protein_coding	Ankrd37	-3.06	7.48917e-05	DR
ENSMUSG00000114624	14	10067533	10069065	+	TEC	Gm48267	-3.1	6.26661e-05	DR
ENSMUSG00000030321	6	115787690	115815373	-	protein_coding	Efcab12	-3.1	6.86543e-05	DR
ENSMUSG00000033579	8	112071767	112120456	-	protein_coding	Fa2h	-3.1	4.80613e-05	DR
ENSMUSG00000120229	X	73010067	73010654	+	lncRNA		-3.1	6.42813e-05	DR
ENSMUSG00000026043	1	45350698	45388866	+	protein_coding	Col3a1	-3.11	6.08064e-05	DR
ENSMUSG00000058152	18	59308473	59669071	+	protein_coding	Chsy3	-3.11	6.08513e-05	DR
ENSMUSG00000045259	1	171186014	171188366	-	protein_coding	Klhdc9	-3.13	5.41746e-05	DR
ENSMUSG00000027400	2	129528485	129541764	-	protein_coding	Pdyn	-3.13	5.59795e-05	DR
ENSMUSG00000064280	5	21497959	21629675	-	protein_coding	Ccdc146	-3.13	5.21947e-05	DR
ENSMUSG00000030409	7	18817774	18827746	+	protein_coding	Dmpk	-3.13	5.10435e-05	DR
ENSMUSG00000108801	7	127291102	127300814	+	lncRNA	Gm39090	-3.13	2.77869e-05	DR
ENSMUSG00000038463	1	170472101	170510358	+	protein_coding	Olfml2b	-3.14	4.67243e-05	DR
ENSMUSG00000086782	4	101203721	101213932	-	lncRNA	E130102H24Rik	-3.14	4.79845e-05	DR
ENSMUSG00000030259	6	145692474	145766805	+	protein_coding	Rassf8	-3.14	5.21947e-05	DR
ENSMUSG00000054342	7	24069688	24086115	+	protein_coding	Kcnn4	-3.14	4.95536e-05	DR
ENSMUSG00000105692	3	89117732	89120471	+	TEC	Gm43737	-3.15	2.24574e-05	DR
ENSMUSG00000058900	13	67321246	67332108	+	protein_coding	Rsl1	-3.16	6.40949e-07	DR
ENSMUSG00000047193	9	6928503	7184446	-	protein_coding	Dync2h1	-3.16	1.64034e-06	DR
ENSMUSG00000032577	9	107132126	107167076	-	protein_coding	Mapkapk3	-3.16	4.64546e-05	DR
ENSMUSG00000031145	X	7523499	7534425	+	protein_coding	Prickle3	-3.16	4.36787e-05	DR
ENSMUSG00000018372	11	106680078	106710756	+	protein_coding	Cep95	-3.17	2.78969e-05	DR
ENSMUSG00000035164	9	52022644	52079872	-	protein_coding	Zc3h12c	-3.18	3.84005e-11	DR
ENSMUSG00000050534	1	121437571	121456194	-	protein_coding	Htr5b	-3.19	3.30193e-05	DR
ENSMUSG00000044562	7	45276912	45288517	+	protein_coding	Rasip1	-3.19	1.25772e-06	DR
ENSMUSG00000120258	16	94327904	94328247	+	lncRNA		-3.21	2.78969e-05	DR
ENSMUSG00000031480	8	22717329	22751350	+	protein_coding	Thsd1	-3.21	3.2378e-05	DR
ENSMUSG00000103932	16	77336770	77339093	+	TEC	Gm36963	-3.22	2.82949e-05	DR
ENSMUSG00000041187	7	16576827	16604389	+	protein_coding	Prkd2	-3.22	2.82302e-05	DR
ENSMUSG00000097000	8	73246746	73259343	+	lncRNA	Gm17435	-3.22	2.78676e-05	DR
ENSMUSG00000026409	1	130616919	130656990	-	protein_coding	Pfkfb2	-3.23	2.47303e-05	DR
ENSMUSG00000104687	3	52990640	52993306	+	TEC	Gm42899	-3.23	2.62922e-05	DR
ENSMUSG00000038011	5	124802149	124911372	+	protein_coding	Dnah10	-3.23	2.35907e-05	DR
ENSMUSG00000104273	9	72594506	72595997	+	TEC	A530064N14Rik	-3.23	2.47303e-05	DR
ENSMUSG00000109243	7	81523952	81526268	+	TEC	Gm45867	-3.24	1.14194e-05	DR
ENSMUSG00000052688	1	131616433	131643177	+	protein_coding	Rab7b	-3.25	7.59303e-06	DR
ENSMUSG00000021990	14	60871450	61002005	+	protein_coding	Spata13	-3.25	8.00414e-12	DR
ENSMUSG00000018334	11	78904266	79037233	-	protein_coding	Ksr1	-3.26	1.95656e-05	DR
ENSMUSG00000030022	6	92749680	92920473	-	protein_coding	Adamts9	-3.26	2.15312e-05	DR
ENSMUSG00000001281	15	102124430	102140379	-	protein_coding	Itgb7	-3.27	1.96387e-05	DR
ENSMUSG00000109429	7	89781700	89786837	+	TEC	Gm45223	-3.27	1.98555e-05	DR
ENSMUSG00000103285	2	155926530	155928211	-	TEC	Gm37274	-3.28	1.8678e-05	DR
ENSMUSG00000092526	7	55552350	55553059	-	processed_pseudogene	Gm17907	-3.28	1.8181e-05	DR
ENSMUSG00000031613	8	56747620	56774078	+	protein_coding	Hpgd	-3.28	1.20833e-05	DR
ENSMUSG00000024659	19	20350792	20368308	-	protein_coding	Anxa1	-3.29	1.64268e-05	DR
ENSMUSG00000112459	12	75626639	75628473	+	lncRNA	Gm47689	-3.3	1.24708e-05	DR
ENSMUSG00000021943	14	33645544	33659940	+	protein_coding	Gdf10	-3.3	1.60761e-05	DR
ENSMUSG00000002885	8	84449880	84467955	-	protein_coding	Adgre5	-3.3	1.31309e-05	DR
ENSMUSG00000033722	1	155088217	155120190	-	protein_coding	BC034090	-3.31	1.32867e-05	DR
ENSMUSG00000040605	16	97157942	97244136	+	protein_coding	Bace2	-3.31	1.38285e-05	DR
ENSMUSG00000086075	5	117527198	117531563	+	lncRNA	Gm15728	-3.31	9.02951e-06	DR
ENSMUSG00000031586	8	34272671	34419891	-	protein_coding	Rbpms	-3.31	1.12828e-05	DR
ENSMUSG00000019732	8	73178020	73197714	-	protein_coding	Calr3	-3.31	1.26019e-05	DR
ENSMUSG00000097093	15	100511934	100513023	-	lncRNA	C330013E15Rik	-3.32	1.21964e-05	DR
ENSMUSG00000023947	17	45866629	45874095	+	protein_coding	Nfkbie	-3.32	1.40976e-05	DR
ENSMUSG00000103897	18	37858759	37974926	+	protein_coding	Pcdhga8	-3.32	1.22681e-05	DR
ENSMUSG00000096370	19	4792941	4861640	-	protein_coding	Gm21992	-3.32	1.22633e-05	DR
ENSMUSG00000105935	5	65465151	65466337	-	TEC	Gm43628	-3.32	1.43555e-05	DR
ENSMUSG00000029851	6	42599950	42622188	-	protein_coding	Tcaf2	-3.32	1.0947e-05	DR
ENSMUSG00000045655	14	78318461	78326447	-	protein_coding	Fam216b	-3.34	1.15898e-05	DR
ENSMUSG00000043020	3	145746281	145813885	-	protein_coding	Dnai3	-3.35	1.07385e-05	DR
ENSMUSG00000106448	3	158000051	158004389	+	TEC	Gm43486	-3.35	1.05096e-05	DR
ENSMUSG00000087385	4	119387505	119396726	-	protein_coding	Frg2f1	-3.36	5.77855e-06	DR
ENSMUSG00000097430	18	37292907	37311771	-	lncRNA	Gm10544	-3.37	7.14665e-06	DR
ENSMUSG00000020357	11	49500090	49543566	+	protein_coding	Flt4	-3.38	7.64612e-06	DR
ENSMUSG00000021457	13	52737209	52802828	+	protein_coding	Syk	-3.38	7.96812e-06	DR
ENSMUSG00000009731	X	7688528	7704519	+	protein_coding	Kcnd1	-3.38	7.96928e-06	DR
ENSMUSG00000048960	1	11063689	11373905	+	protein_coding	Prex2	-3.39	8.01989e-11	DR
ENSMUSG00000039164	2	32340469	32346965	+	protein_coding	Naif1	-3.39	8.10194e-06	DR
ENSMUSG00000021260	12	108272529	108297128	+	protein_coding	Hhipl1	-3.4	6.4496e-06	DR
ENSMUSG00000022759	16	17362329	17379111	-	protein_coding	Lrrc74b	-3.4	6.03698e-06	DR
ENSMUSG00000034616	19	4311696	4319208	-	protein_coding	Ssh3	-3.4	7.23661e-06	DR
ENSMUSG00000041845	19	4475487	4489460	-	protein_coding	Rhod	-3.4	7.05916e-06	DR
ENSMUSG00000031530	8	35274451	35287048	+	protein_coding	Dusp4	-3.4	6.7834e-06	DR
ENSMUSG00000020099	10	60598372	60667360	-	protein_coding	Unc5b	-3.41	6.40057e-06	DR
ENSMUSG00000085875	4	123798855	123811816	-	lncRNA	Gm12905	-3.41	6.11352e-06	DR
ENSMUSG00000050394	X	133649210	133652166	-	protein_coding	Armcx6	-3.41	3.40447e-06	DR
ENSMUSG00000072770	6	125026652	125040230	+	protein_coding	Acrbp	-3.42	6.35655e-06	DR
ENSMUSG00000040373	11	107765431	107805881	-	protein_coding	Cacng5	-3.43	3.18104e-06	DR
ENSMUSG00000036459	7	33808968	33832693	-	protein_coding	Wtip	-3.43	5.22092e-06	DR
ENSMUSG00000000901	10	75759056	75772330	-	protein_coding	Mmp11	-3.44	1.95926e-06	DR
ENSMUSG00000037169	12	12986094	12991915	-	protein_coding	Mycn	-3.44	2.77843e-20	DR
ENSMUSG00000023968	17	46739852	46742702	+	protein_coding	Crip3	-3.45	4.4954e-06	DR
ENSMUSG00000035678	17	57412325	57414757	+	protein_coding	Tnfsf9	-3.45	2.32035e-06	DR
ENSMUSG00000103906	15	75781584	75786384	+	protein_coding	Tigd5	-3.46	3.32311e-06	DR
ENSMUSG00000028581	4	130640436	130663452	+	protein_coding	Laptm5	-3.46	3.54463e-06	DR
ENSMUSG00000055923	5	77021506	77053361	-	protein_coding	Aasdh	-3.47	5.30637e-07	DR
ENSMUSG00000032269	9	48810513	48822399	-	protein_coding	Htr3a	-3.49	2.17885e-06	DR
ENSMUSG00000048732	11	100353440	100363567	-	protein_coding	Klhl11	-3.5	3.08761e-06	DR
ENSMUSG00000060268	4	117070531	117109322	-	protein_coding	Armh1	-3.51	2.59856e-06	DR
[truncated: 270 more rows]

## Sheet: Table S8, Fig 3
Supplementary Table 8. Related to Figure 3. Differentially expressed genes in Cux2 KO female neurons at E19
Filters: FDR < 0.05 , abs(Log2FC) > 0.5
Differentially expressed genes (DEGs) after DESeq2 analysis: 18 UR and 4 DR
WT n = 4, Cux2-/- n = 4, biologically independent samples
GeneID	Chr	Start	End	Strand	Gene type	Gene name	log2FC	FDR	Expression
ENSMUSG00000112903	10	16644688	16645526	+	processed_pseudogene	Gm5948	1.89	2.74846e-41	UR
ENSMUSG00000063696	8	103591477	103592430	-	processed_pseudogene	Gm8730	0.79	2.94351e-13	UR
ENSMUSG00000081434	2	152195535	152196486	+	processed_pseudogene	Gm14165	0.75	1.28248e-07	UR
ENSMUSG00000057455	18	31106542	31450343	-	protein_coding	Rit2	0.73	5.94928e-05	UR
ENSMUSG00000038530	1	169569046	169575211	-	protein_coding	Rgs4	0.67	0.00128942	UR
ENSMUSG00000097906	13	67958365	67959319	+	processed_pseudogene	Gm9625	0.67	6.16721e-09	UR
ENSMUSG00000026814	2	32536607	32572681	+	protein_coding	Eng	0.64	0.00128942	UR
ENSMUSG00000083708	4	143974347	143974838	+	processed_pseudogene	Gm13123	0.64	0.000263095	UR
ENSMUSG00000054013	12	112466623	112483181	-	protein_coding	Tmem179	0.57	0.0240965	UR
ENSMUSG00000036256	5	77497087	77555888	-	protein_coding	Igfbp7	0.56	0.0140177	UR
ENSMUSG00000028661	4	136656730	136684127	-	protein_coding	Epha8	0.55	0.0358921	UR
ENSMUSG00000078591	7	123582092	123998212	+	protein_coding	Hs3st4	0.55	0.0354621	UR
ENSMUSG00000022076	14	96340172	96756538	-	protein_coding	Klhl1	0.54	0.0136177	UR
ENSMUSG00000103081	18	37894854	37974923	+	protein_coding	Pcdhgb8	0.54	0.0318315	UR
ENSMUSG00000016382	X	74829260	74918788	-	protein_coding	Pls3	0.54	0.0141473	UR
ENSMUSG00000020598	12	44375668	44648747	+	protein_coding	Nrcam	0.53	0.00390731	UR
ENSMUSG00000103749	18	37864062	37974926	+	protein_coding	Pcdhgb5	0.53	0.037045	UR
ENSMUSG00000037010	X	47114023	47123730	-	protein_coding	Apln	0.51	0.037045	UR
ENSMUSG00000051242	18	37533908	37536962	+	protein_coding	Pcdhb9	-0.56	0.0358921	DR
ENSMUSG00000117813	18	80002221	80002754	+	processed_pseudogene	Gm5823	-0.56	0.0313331	DR
ENSMUSG00000067274	5	115697526	115701786	+	protein_coding	Rplp0	-0.57	1.13596e-05	DR
ENSMUSG00000117465	18	30400302	30405186	+	lncRNA	Gm49980	-0.71	6.37788e-07	DR

## Sheet: Table S9, Fig 3
Supplementary Table 9. Related to Figure 3. Differentially expressed genes in Cux2 KO male neurons at E19
Filters: FDR < 0.05 , abs(Log2FC) > 0.5
Differentially expressed genes (DEGs) after DESeq2 analysis: 40 UR and 24 DR
WT n = 4, Cux2-/- n = 4, biologically independent samples
GeneID	Chr	Start	End	Strand	Gene type	Gene name	log2FC	FDR	Expression
ENSMUSG00000112903	10	16644688	16645526	+	processed_pseudogene	Gm5948	2.1	3.27614e-38	UR
ENSMUSG00000114827	13	84429298	84429935	-	processed_pseudogene	Gm46432	1.98	8.64808e-34	UR
ENSMUSG00000080895	2	143348331	143348979	-	processed_pseudogene	Gm11645	1.24	8.46478e-14	UR
ENSMUSG00000103081	18	37894854	37974923	+	protein_coding	Pcdhgb8	0.86	1.72108e-05	UR
ENSMUSG00000045104	19	21914744	21915745	+	processed_pseudogene	Ldhb-ps	0.85	3.66273e-11	UR
ENSMUSG00000052942	19	28236251	28657477	-	protein_coding	Glis3	0.74	0.000749293	UR
ENSMUSG00000081434	2	152195535	152196486	+	processed_pseudogene	Gm14165	0.72	2.98821e-07	UR
ENSMUSG00000095595	12	55171254	55188889	+	protein_coding	Fam177a	0.71	1.49965e-05	UR
ENSMUSG00000020932	11	102778162	102791738	-	protein_coding	Gfap	0.69	0.00318354	UR
ENSMUSG00000063696	8	103591477	103592430	-	processed_pseudogene	Gm8730	0.68	1.30674e-07	UR
ENSMUSG00000032010	9	43978318	44006924	+	protein_coding	Usp2	0.68	0.00389637	UR
ENSMUSG00000032076	9	47441471	47769413	+	protein_coding	Cadm1	0.67	2.22185e-05	UR
ENSMUSG00000103749	18	37864062	37974926	+	protein_coding	Pcdhgb5	0.64	0.00825192	UR
ENSMUSG00000044667	3	117112788	117154525	-	protein_coding	Plppr4	0.64	0.00825192	UR
ENSMUSG00000112449	12	55201889	55236358	+	protein_coding	Srp54b	0.63	1.88892e-05	UR
ENSMUSG00000094103	12	55246377	55263953	+	protein_coding	Fam177a2	0.63	0.000472614	UR
ENSMUSG00000057969	9	107474873	107486428	-	protein_coding	Sema3b	0.63	0.0142979	UR
ENSMUSG00000020387	11	51704282	51748480	-	protein_coding	Jade2	0.61	0.0109599	UR
ENSMUSG00000040219	9	49348263	49397525	-	protein_coding	Ttc12	0.61	0.0109599	UR
ENSMUSG00000037139	4	135487026	135542875	+	protein_coding	Myom3	0.6	0.0158844	UR
ENSMUSG00000008129	8	84874654	84899219	+	protein_coding	Brme1	0.6	0.0288369	UR
ENSMUSG00000053399	8	114423758	114575370	-	protein_coding	Adamts18	0.6	0.00222087	UR
ENSMUSG00000066129	7	139474612	139521450	+	protein_coding	Kndc1	0.59	0.034469	UR
ENSMUSG00000020701	11	82279726	82337158	+	protein_coding	Tmem132e	0.58	0.043061	UR
ENSMUSG00000034706	11	114618234	114648715	+	protein_coding	Dnai2	0.58	0.0214201	UR
ENSMUSG00000036106	15	84553821	84587874	+	protein_coding	Prr5	0.58	0.0444791	UR
ENSMUSG00000108858	7	132085387	132086023	+	processed_pseudogene	Gm4587	0.58	0.0028318	UR
ENSMUSG00000097906	13	67958365	67959319	+	processed_pseudogene	Gm9625	0.57	6.00226e-06	UR
ENSMUSG00000028360	3	153679073	153977359	+	protein_coding	Slc44a5	0.57	0.0488867	UR
ENSMUSG00000049409	6	87555573	87567725	-	protein_coding	Prokr1	0.57	0.0273044	UR
ENSMUSG00000020638	12	26519203	26529836	+	protein_coding	Cmpk2	0.55	0.0158844	UR
ENSMUSG00000024247	17	83522721	83532499	+	protein_coding	Pkdcc	0.54	0.00554436	UR
ENSMUSG00000083708	4	143974347	143974838	+	processed_pseudogene	Gm13123	0.54	0.0302721	UR
ENSMUSG00000060961	5	89034345	89387512	+	protein_coding	Slc4a4	0.54	0.00361601	UR
ENSMUSG00000034845	8	71950409	71964396	-	protein_coding	Plvap	0.54	0.0329147	UR
ENSMUSG00000035578	16	32833053	32876588	-	protein_coding	Iqcg	0.53	0.0482344	UR
ENSMUSG00000027217	2	93032105	93164850	-	protein_coding	Tspan18	0.53	0.00304185	UR
ENSMUSG00000011658	7	44545503	44552055	+	protein_coding	Fuz	0.53	0.0214201	UR
ENSMUSG00000110315	8	41165718	41166324	-	processed_pseudogene	Gm8423	0.53	0.00554781	UR
ENSMUSG00000051339	5	113234189	113369102	-	protein_coding	2900026A02Rik	0.52	0.0329147	UR
ENSMUSG00000073125	X	72235813	72246536	+	protein_coding	Xlr3b	-0.51	0.0380884	DR
ENSMUSG00000109645	8	98602786	98603152	+	processed_pseudogene	Gm45246	-0.52	0.00823274	DR
ENSMUSG00000117944	19	23583262	23583643	+	processed_pseudogene	Gm50422	-0.53	0.00318354	DR
ENSMUSG00000080816	4	46327296	46327765	+	processed_pseudogene	Gm12447	-0.54	0.00389637	DR
ENSMUSG00000032478	9	109661817	109672184	+	protein_coding	Nme6	-0.56	0.0475008	DR
ENSMUSG00000035021	12	54939774	55061133	-	protein_coding	Baz1a	-0.57	0.0137458	DR
ENSMUSG00000095677	17	6914001	6923299	-	protein_coding	Dynlt1f	-0.57	0.000574445	DR
ENSMUSG00000010066	9	107276811	107406542	+	protein_coding	Cacna2d2	-0.57	0.0442085	DR
ENSMUSG00000044043	18	37580709	37589403	+	protein_coding	Pcdhb14	-0.58	0.044395	DR
ENSMUSG00000072647	5	121656639	121660134	-	protein_coding	Adam1a	-0.58	0.0405824	DR
ENSMUSG00000084129	11	41032590	41033223	+	processed_pseudogene	Hmgb1-ps1	-0.62	0.00574625	DR
ENSMUSG00000117285	17	79058424	79058925	+	processed_pseudogene	Gm49863	-0.63	0.00825192	DR
ENSMUSG00000061669	13	116290317	116290670	+	processed_pseudogene	Rpl34-ps2	-0.64	0.011293	DR
ENSMUSG00000066551	5	148983512	149121299	-	protein_coding	Hmgb1	-0.65	0.000262137	DR
ENSMUSG00000092074	17	6356615	6367775	-	protein_coding	Dynlt1a	-0.66	3.70111e-05	DR
ENSMUSG00000067274	5	115697526	115701786	+	protein_coding	Rplp0	-0.71	1.11192e-09	DR
ENSMUSG00000082691	6	135326406	135326747	-	processed_pseudogene	Dynlt1-ps1	-0.71	7.28908e-05	DR
ENSMUSG00000093880	17	6881152	6907189	-	unprocessed_pseudogene	Tmem181c-ps	-0.73	0.00146889	DR
ENSMUSG00000084215	4	10438815	10439743	-	processed_pseudogene	Gm11814	-0.79	3.39519e-05	DR
ENSMUSG00000096255	17	6697511	6703695	+	protein_coding	Dynlt1b	-0.94	2.49633e-07	DR
ENSMUSG00000082711	4	136311483	136311971	-	processed_pseudogene	Gm12987	-1.01	5.1408e-10	DR
ENSMUSG00000048758	9	106306653	106308767	+	protein_coding	Rpl29	-1.09	7.4241e-11	DR
ENSMUSG00000121395	17	6705923	6734421	-	lncRNA		-1.45	1.19264e-17	DR
ENSMUSG00000091695	18	67695464	67695905	+	processed_pseudogene	Gm17669	-1.97	8.64808e-34	DR

## Sheet: Table S10, Fig 3
Supplementary Table 10. Related to Figure 3. Differentially expressed genes in Cux2 KO female neurons at P4
Filters: FDR < 0.05 , abs(Log2FC) > 1
Differentially expressed genes (DEGs) after DESeq2 analysis: 32 UR and 8 DR
WT n = 3, Cux2-/- n = 3, biologically independent samples
GeneID	Chr	Start	End	Strand	Gene type	Gene name	log2FC	FDR	Expression
ENSMUSG00000094497	1	43228316	43228798	+	processed_pseudogene	Gm8210	2.59	1.26425e-18	UR
ENSMUSG00000059325	5	77234835	77262968	-	protein_coding	Hopx	2.39	9.48272e-17	UR
ENSMUSG00000112903	10	16644688	16645526	+	processed_pseudogene	Gm5948	2.23	1.2642e-13	UR
ENSMUSG00000039253	11	121312227	121322114	+	protein_coding	Fn3krp	2	3.85819e-12	UR
ENSMUSG00000017707	2	163465192	163487051	-	protein_coding	Serinc3	1.54	7.84932e-11	UR
ENSMUSG00000082399	2	134645869	134646348	+	processed_pseudogene	Gm14036	1.43	1.33625e-05	UR
ENSMUSG00000020928	11	102726675	102728866	+	protein_coding	Higd1b	1.35	3.15202e-05	UR
ENSMUSG00000017344	11	78389917	78393150	+	protein_coding	Vtn	1.34	4.41869e-05	UR
ENSMUSG00000032698	2	103788331	103812223	+	protein_coding	Lmo2	1.31	2.44001e-05	UR
ENSMUSG00000024077	17	78957342	79044625	-	protein_coding	Strn	1.26	2.92399e-19	UR
ENSMUSG00000025909	1	8431699	9370103	-	protein_coding	Sntg1	1.25	0.000682536	UR
ENSMUSG00000029120	5	37025857	37112422	+	protein_coding	Ppp2r2c	1.24	0.00127224	UR
ENSMUSG00000026678	1	169483070	169523382	+	protein_coding	Rgs5	1.21	7.3353e-08	UR
ENSMUSG00000041189	11	69674862	69686769	-	protein_coding	Chrnb1	1.18	0.00174235	UR
ENSMUSG00000027896	3	107198546	107219431	+	protein_coding	Slc16a4	1.16	0.00254305	UR
ENSMUSG00000073125	X	72235813	72246536	+	protein_coding	Xlr3b	1.14	0.00364318	UR
ENSMUSG00000039629	6	29917011	29959680	+	protein_coding	Strip2	1.13	0.00514232	UR
ENSMUSG00000034258	12	85793313	85860359	+	protein_coding	Flvcr2	1.12	0.00465601	UR
ENSMUSG00000086290	4	132035932	132038762	+	lncRNA	Snhg12	1.12	0.0018671	UR
ENSMUSG00000056069	15	27655155	27681665	-	protein_coding	Otulinl	1.09	0.00858814	UR
ENSMUSG00000032135	9	44045766	44054024	+	protein_coding	Mcam	1.09	0.00858814	UR
ENSMUSG00000029819	6	49799690	49806487	+	protein_coding	Npy	1.08	0.00858814	UR
ENSMUSG00000112449	12	55201889	55236358	+	protein_coding	Srp54b	1.06	1.68572e-10	UR
ENSMUSG00000024168	17	25276676	25302565	-	protein_coding	Tmem204	1.06	0.0139484	UR
ENSMUSG00000032508	9	119165000	119170477	-	protein_coding	Myd88	1.05	0.00790812	UR
ENSMUSG00000037855	10	67721933	67748492	-	protein_coding	Zfp365	1.04	0.00514232	UR
ENSMUSG00000018865	15	83960298	83989955	-	protein_coding	Sult4a1	1.04	0.0150273	UR
ENSMUSG00000057191	9	21437472	21456629	+	protein_coding	AB124611	1.04	0.0168956	UR
ENSMUSG00000027273	2	136555373	136624348	+	protein_coding	Snap25	1.03	1.71555e-06	UR
ENSMUSG00000025092	19	58784182	58932086	-	protein_coding	Hspa12a	1.02	0.00555136	UR
ENSMUSG00000034839	9	60620272	60646084	+	protein_coding	Larp6	1.02	0.0204733	UR
ENSMUSG00000095041	JH584304.1	52190	59690	-	protein_coding		1.02	9.63514e-05	UR
ENSMUSG00000052504	16	63363897	63684538	-	protein_coding	Epha3	-1.03	0.00364318	DR
ENSMUSG00000051243	9	58103580	58111602	-	protein_coding	Islr2	-1.04	0.0130784	DR
ENSMUSG00000030319	6	115751499	115782518	+	protein_coding	Cand2	-1.06	7.25446e-06	DR
ENSMUSG00000036862	7	105402197	105436861	-	protein_coding	Dchs1	-1.07	9.46177e-05	DR
ENSMUSG00000050954	13	48641123	48666927	-	protein_coding	Zfp169	-1.14	0.000740315	DR
ENSMUSG00000041548	5	116546550	116560923	-	protein_coding	Hspb8	-1.29	0.000163087	DR
ENSMUSG00000092060	5	67549490	67585653	-	protein_coding	Bend4	-1.8	1.64704e-10	DR
ENSMUSG00000107331	5	73468707	73469903	+	TEC	Gm42732	-1.81	1.36151e-10	DR

[truncated: 4 more sheets: Table S11, Fig 3, Table S12, Fig 5, Table S13, Fig 5, Table S14, Fig 5]
