# Supplementary material for: A transient sex-biased transcriptional program shapes early postnatal L2/3 neuron development
Source: Biol Sex Differ. 2026 Apr 8;17:107. doi: 10.1186/s13293-026-00885-x (PMC13173949; doi:10.1186/s13293-026-00885-x)
Supplement: Supplementary file 3 — Additional file 3. Supplementary Tables S15-21. Related to Figures 1 to 5. Overrepresentation analysis of differentially expressed genes in the different comparisons as indicated in the upper cell on each individual table-sheet. [file 13293_2026_885_MOESM3_ESM.xlsx]

## Sheet: Table S15, Fig 1
Supplementary Table 15. Related to Figure 1. Overrepresentation analysis of up-regulated genes in WT neurons at P4
Filters for up-regulated genes (URGs): FDR < 0.05 , (Log2FC) > 1
Filter: Gene count > 2
Gene Ontology (GO) terms for biological process after clusterProfiler analysis: 2
Females n = 4, Males n = 4, biologically independent samples
GO	Description	Gene count	Gene ID	p-value	p-adjust	q-value
GO:0021537	telencephalon development	3	Dbi/Neurod1/Wdr62	0.000562113	0.0622072	0.0471386
GO:0030900	forebrain development	3	Dbi/Neurod1/Wdr62	0.00188234	0.156234	0.118389

## Sheet: Table S16, Fig 1
Supplementary Table 16. Related to Figure 1. Overrepresentation analysis of down-regulated genes in WT neurons at P4
Filters for up-regulated genes (URGs): FDR < 0.05 , (Log2FC) < 1
Filter: Gene count > 2
Gene Ontology (GO) terms for biological process after clusterProfiler analysis: 49
Females n = 4, Males n = 4, biologically independent samples
GO	Description	Gene count	Gene ID	p-value	p-adjust	q-value
GO:0010811	positive regulation of cell-substrate adhesion	4	Vtn/Nid1/Ndnf/Rras	0.000442616	0.169894	0.150643
GO:1903053	regulation of extracellular matrix organization	3	Nid1/Slc2a10/Tie1	0.000482446	0.169894	0.150643
GO:0043271	negative regulation of monoatomic ion transport	4	Rgs4/Vip/Prkg2/Wnk3	0.000645939	0.169894	0.150643
GO:0030198	extracellular matrix organization	5	Vtn/Nid1/Slc2a10/Tie1/Ndnf	0.00125589	0.169894	0.150643
GO:0043062	extracellular structure organization	5	Vtn/Nid1/Slc2a10/Tie1/Ndnf	0.00129074	0.169894	0.150643
GO:0045229	external encapsulating structure organization	5	Vtn/Nid1/Slc2a10/Tie1/Ndnf	0.00129074	0.169894	0.150643
GO:0031589	cell-substrate adhesion	5	Vtn/Nid1/Ajuba/Ndnf/Rras	0.00228008	0.213181	0.189025
GO:0010810	regulation of cell-substrate adhesion	4	Vtn/Nid1/Ndnf/Rras	0.00263186	0.213181	0.189025
GO:0007160	cell-matrix adhesion	4	Vtn/Nid1/Ajuba/Rras	0.00288726	0.214693	0.190366
GO:0043266	regulation of potassium ion transport	3	Rgs4/Vip/Wnk3	0.003083	0.214693	0.190366
GO:0006813	potassium ion transport	4	Rgs4/Vip/Kcna2/Wnk3	0.00334986	0.214693	0.190366
GO:0090100	positive regulation of transmembrane receptor protein serine/threonine kinase signaling pathway	3	Lefty2/Vsir/Slc2a10	0.00347217	0.214693	0.190366
GO:0051952	regulation of amine transport	3	Rgs4/Vip/Kcna2	0.00371945	0.214693	0.190366
GO:0015837	amine transport	3	Rgs4/Vip/Kcna2	0.00424568	0.223535	0.198206
GO:0007189	adenylate cyclase-activating G protein-coupled receptor signaling pathway	3	Vip/Rit2/Pde4a	0.00564282	0.2643	0.234352
GO:0001936	regulation of endothelial cell proliferation	3	Vip/Ecm1/Tie1	0.00667043	0.2643	0.234352
GO:0015850	organic hydroxy compound transport	4	Vip/Pnlip/Kcna2/Abcg4	0.00713531	0.2643	0.234352
GO:0045765	regulation of angiogenesis	4	Cldn5/Ecm1/Tie1/Rras	0.00713531	0.2643	0.234352
GO:1901342	regulation of vasculature development	4	Cldn5/Ecm1/Tie1/Rras	0.00746395	0.2643	0.234352
GO:0001935	endothelial cell proliferation	3	Vip/Ecm1/Tie1	0.00889877	0.292825	0.259645
GO:0051099	positive regulation of binding	3	Vtn/Cldn5/Parp9	0.0139699	0.309063	0.274043
GO:0071805	potassium ion transmembrane transport	3	Rgs4/Kcna2/Wnk3	0.0153003	0.309063	0.274043
GO:0098739	import across plasma membrane	3	Rgs4/Slc2a10/Wnk3	0.0156932	0.309063	0.274043
GO:0007188	adenylate cyclase-modulating G protein-coupled receptor signaling pathway	3	Vip/Rit2/Pde4a	0.0188213	0.309063	0.274043
GO:0043393	regulation of protein binding	3	Vtn/Cldn5/Ldoc1	0.0188213	0.309063	0.274043
GO:0007178	transmembrane receptor protein serine/threonine kinase signaling pathway	4	Lefty2/Vsir/Cldn5/Slc2a10	0.0196311	0.309063	0.274043
GO:0051098	regulation of binding	4	Vtn/Cldn5/Parp9/Ldoc1	0.020101	0.309063	0.274043
GO:0015711	organic anion transport	4	Rgs4/Car4/Slc2a10/Slc16a4	0.0237599	0.309063	0.274043
GO:0098657	import into cell	3	Rgs4/Slc2a10/Wnk3	0.0290172	0.309063	0.274043
GO:0006650	glycerophospholipid metabolic process	3	Ajuba/Serinc3/Inpp4b	0.0309989	0.309063	0.274043
GO:0090092	regulation of transmembrane receptor protein serine/threonine kinase signaling pathway	3	Lefty2/Vsir/Slc2a10	0.031578	0.309063	0.274043
GO:0042391	regulation of membrane potential	4	Rgs4/Chrnb1/Kcna2/Gria3	0.0339393	0.309063	0.274043
GO:0034765	regulation of monoatomic ion transmembrane transport	4	Rgs4/Kcna2/Tpcn1/Wnk3	0.0345935	0.309063	0.274043
GO:0030336	negative regulation of cell migration	3	Cldn5/Tie1/Rras	0.0436537	0.309063	0.274043
GO:0048511	rhythmic process	3	Nhlh2/Kcna2/Prkg2	0.044345	0.309063	0.274043
GO:2000146	negative regulation of cell motility	3	Cldn5/Tie1/Rras	0.0482456	0.309063	0.274043
GO:0006338	chromatin remodeling	3	Kcnq1ot1/Kdm5d/Uty	0.0597099	0.309063	0.274043
GO:0006644	phospholipid metabolic process	3	Ajuba/Serinc3/Inpp4b	0.0613279	0.309063	0.274043
GO:0040013	negative regulation of locomotion	3	Cldn5/Tie1/Rras	0.0617355	0.309063	0.274043
GO:0046486	glycerolipid metabolic process	3	Ajuba/Serinc3/Inpp4b	0.0671516	0.311064	0.275817
GO:0042060	wound healing	3	Vtn/Ajuba/Ndnf	0.074999	0.311064	0.275817
GO:0050678	regulation of epithelial cell proliferation	3	Vip/Ecm1/Tie1	0.0899051	0.312385	0.276988
GO:0003012	muscle system process	3	Rgs4/Chrnb1/Uty	0.0952982	0.312385	0.276988
GO:1903706	regulation of hemopoiesis	3	Vsir/Lmo2/Inpp4b	0.0982955	0.312385	0.276988
GO:0006816	calcium ion transport	3	Rgs4/Tpcn1/Wnk3	0.10389	0.312651	0.277224
GO:0042692	muscle cell differentiation	3	Rgs4/Chrnb1/Nid1	0.106995	0.312651	0.277224
GO:0010959	regulation of metal ion transport	3	Rgs4/Vip/Wnk3	0.108038	0.312651	0.277224
GO:0052547	regulation of peptidase activity	3	Vsir/Vtn/Ecm1	0.110136	0.313441	0.277925
GO:0034329	cell junction assembly	3	Ajuba/Cldn5/Clstn2	0.115988	0.31889	0.282757

## Sheet: Table S17, Fig2
Supplementary Table 17. Related to Figure 2. Overrepresentation analysis of differential expressed genes in Cux1 KO neurons at E19
Filters for up-regulated genes (URGs): FDR < 0.05 , (Log2FC) > 0.5
Filter: Gene count > 2
Gene Ontology (GO) terms for biological process after clusterProfiler analysis: 12
WT n = 4, Cux1DC/DC n = 4, biologically independent samples
GO	Description	Gene count	Gene ID	p-value	p-adjust	q-value
GO:0001764	neuron migration	4	Nrp2/Spock1/Neurog2/Fat3	8.0032e-05	0.0370548	0.0277163
GO:0030900	forebrain development	4	Nrp2/Lamb1/Zic5/Neurog2	0.00118188	0.15179	0.113537
GO:0021953	central nervous system neuron differentiation	3	Nrp2/Spock1/Neurog2	0.00178876	0.15179	0.113537
GO:0016485	protein processing	3	Perp/Adamts2/Pcsk2	0.00403313	0.15179	0.113537
GO:0050807	regulation of synapse organization	3	Nrp2/Dact1/Rims3	0.00492072	0.15179	0.113537
GO:0050803	regulation of synapse structure or activity	3	Nrp2/Dact1/Rims3	0.00528754	0.15179	0.113537
GO:0030198	extracellular matrix organization	3	Adamts2/Lamb1/Ptx3	0.00571953	0.15179	0.113537
GO:0043062	extracellular structure organization	3	Adamts2/Lamb1/Ptx3	0.00581833	0.15179	0.113537
GO:0045229	external encapsulating structure organization	3	Adamts2/Lamb1/Ptx3	0.00581833	0.15179	0.113537
GO:0031589	cell-substrate adhesion	3	Lamb1/Spock1/Col26a1	0.00831799	0.15179	0.113537
GO:0051604	protein maturation	3	Perp/Adamts2/Pcsk2	0.00831799	0.15179	0.113537
GO:0007409	axonogenesis	3	Nrp2/Nrn1/Neurog2	0.0185967	0.15179	0.113537

## Sheet: Table S18, Fig 2
Supplementary Table 18. Related to Figure 2. Overrepresentation analysis of differential expressed genes in Cux1 KO male neurons at E19
Filters for up-regulated genes (URGs): FDR < 0.05 , (Log2FC) < 0.5
Filter: Gene count > 2
Gene Ontology (GO) terms for biological process after clusterProfiler analysis: 225
WT n = 4, Cux1DC/DC n = 4, biologically independent samples
GO	Description	Gene count	Gene ID	p-value	p-adjust	q-value
GO:0019886	antigen processing and presentation of exogenous peptide antigen via MHC class II	4	H2-Ab1/H2-Eb1/Cd74/Ctss	2.69253e-07	0.000437382	0.000336131
GO:0002495	antigen processing and presentation of peptide antigen via MHC class II	4	H2-Ab1/H2-Eb1/Cd74/Ctss	5.64558e-07	0.000437382	0.000336131
GO:0002504	antigen processing and presentation of peptide or polysaccharide antigen via MHC class II	4	H2-Ab1/H2-Eb1/Cd74/Ctss	7.8011e-07	0.000437382	0.000336131
GO:0002478	antigen processing and presentation of exogenous peptide antigen	4	H2-Ab1/H2-Eb1/Cd74/Ctss	1.05153e-06	0.000442168	0.00033981
GO:0019884	antigen processing and presentation of exogenous antigen	4	H2-Ab1/H2-Eb1/Cd74/Ctss	2.57162e-06	0.000865092	0.000664831
GO:0006813	potassium ion transport	7	Rgs4/Kcnc2/Ptk2b/Kcnv1/Kcna6/Abcc8/Slc9a9	4.17916e-06	0.00117156	0.000900352
GO:0071805	potassium ion transmembrane transport	6	Rgs4/Kcnc2/Kcnv1/Kcna6/Abcc8/Slc9a9	1.9719e-05	0.00473819	0.00364134
GO:0070371	ERK1 and ERK2 cascade	7	Slc30a10/Ptk2b/Cd74/Pdgfra/Npy/Spred3/Ctsh	4.22619e-05	0.00875526	0.00672849
GO:0002449	lymphocyte mediated immunity	7	Slfn2/H2-Ab1/H2-Eb1/Cd74/C1qc/Pou2f2/Ctsh	4.95709e-05	0.00875526	0.00672849
GO:0002460	adaptive immune response based on somatic recombination of immune receptors built from immunoglobulin superfamily domains	7	Slfn2/H2-Ab1/H2-Eb1/Cd74/C1qc/Pou2f2/Ctsh	5.22261e-05	0.00875526	0.00672849
GO:0048002	antigen processing and presentation of peptide antigen	4	H2-Ab1/H2-Eb1/Cd74/Ctss	5.72579e-05	0.00875526	0.00672849
GO:0045862	positive regulation of proteolysis	7	Perp/Ptk2b/S100a10/Ctss/Laptm5/Wfs1/Ctsh	7.30726e-05	0.00954852	0.00733812
GO:0016064	immunoglobulin mediated immune response	5	H2-Ab1/H2-Eb1/Cd74/C1qc/Pou2f2	7.37995e-05	0.00954852	0.00733812
GO:0019724	B cell mediated immunity	5	H2-Ab1/H2-Eb1/Cd74/C1qc/Pou2f2	8.04881e-05	0.00967007	0.00743153
GO:0031638	zymogen activation	4	Serpine2/Perp/S100a10/Ctsh	9.58799e-05	0.0107513	0.00826249
GO:0010959	regulation of metal ion transport	7	Serpine2/Rgs4/Slc30a10/Kcnc2/Ptk2b/Wfs1/Abcc8	0.000222881	0.022407	0.0172199
GO:0001558	regulation of cell growth	7	Serpine2/Sh3bp4/Rgs4/Igfbp3/Pttg1/Ptk2b/Lgi1	0.000234939	0.022407	0.0172199
GO:0070372	regulation of ERK1 and ERK2 cascade	6	Slc30a10/Ptk2b/Cd74/Pdgfra/Npy/Spred3	0.000242992	0.022407	0.0172199
GO:0002443	leukocyte mediated immunity	7	Slfn2/H2-Ab1/H2-Eb1/Cd74/C1qc/Pou2f2/Ctsh	0.000254009	0.022407	0.0172199
GO:0043266	regulation of potassium ion transport	4	Rgs4/Kcnc2/Ptk2b/Abcc8	0.000266432	0.022407	0.0172199
GO:0034765	regulation of monoatomic ion transmembrane transport	7	Rgs4/Kcnc2/Ptk2b/Kcnv1/Ctss/Kcna6/Abcc8	0.000334911	0.0266992	0.0205186
GO:0070374	positive regulation of ERK1 and ERK2 cascade	5	Slc30a10/Ptk2b/Cd74/Pdgfra/Npy	0.000362667	0.0266992	0.0205186
GO:0019882	antigen processing and presentation	4	H2-Ab1/H2-Eb1/Cd74/Ctss	0.000365091	0.0266992	0.0205186
GO:0051259	protein complex oligomerization	5	Kcnc2/Kctd12/Kcnv1/Cd74/Kcna6	0.000572029	0.0356353	0.027386
GO:0002440	production of molecular mediator of immune response	6	H2-Ab1/H2-Eb1/Cd74/Laptm5/Tril/Pou2f2	0.000712876	0.0428235	0.0329102
GO:0016485	protein processing	5	Serpine2/Perp/S100a10/Ctss/Ctsh	0.000978708	0.0498844	0.0383366
GO:0002792	negative regulation of peptide secretion	3	Vsnl1/Cd74/Abcc8	0.00103485	0.0502696	0.0386326
GO:0061045	negative regulation of wound healing	3	Serpine2/Pdgfra/Abcc8	0.00107592	0.0502696	0.0386326
GO:2001259	positive regulation of cation channel activity	3	Kcnc2/Ctss/Abcc8	0.00107592	0.0502696	0.0386326
GO:0048146	positive regulation of fibroblast proliferation	3	Cd74/Fosl2/Pdgfra	0.00125049	0.0553507	0.0425375
GO:0060326	cell chemotaxis	5	Ptk2b/Pla2g7/Cd74/Pdgfra/Cxcl2	0.00136247	0.0560847	0.0431016
GO:0030183	B cell differentiation	4	Ptk2b/H2-Ab1/Laptm5/Pou2f2	0.00138567	0.0560847	0.0431016
GO:0052547	regulation of peptidase activity	6	Serpine2/Perp/Spock1/Ctss/Laptm5/Ctsh	0.00149068	0.0565427	0.0434536
GO:0051260	protein homooligomerization	4	Kcnc2/Kctd12/Kcnv1/Kcna6	0.00153229	0.0565427	0.0434536
GO:0006874	intracellular calcium ion homeostasis	5	Ptk2b/Wfs1/Npy/Itpr2/Sv2b	0.00156954	0.0565427	0.0434536
GO:0002381	immunoglobulin production involved in immunoglobulin-mediated immune response	3	H2-Ab1/H2-Eb1/Pou2f2	0.00159697	0.0565427	0.0434536
GO:0042113	B cell activation	5	Ptk2b/H2-Ab1/Cd74/Laptm5/Pou2f2	0.00161358	0.0565427	0.0434536
GO:0032526	response to retinoic acid	3	Ptk2b/Brinp1/Ctsh	0.00165087	0.0566686	0.0435503
GO:0021675	nerve development	3	Nrp2/Serpine2/Sulf2	0.00199824	0.0659027	0.0506468
GO:1903035	negative regulation of response to wounding	3	Serpine2/Pdgfra/Abcc8	0.00199824	0.0659027	0.0506468
GO:0010952	positive regulation of peptidase activity	4	Perp/Ctss/Laptm5/Ctsh	0.00214975	0.0685242	0.0526615
GO:1901379	regulation of potassium ion transmembrane transport	3	Rgs4/Kcnc2/Abcc8	0.0021877	0.0685242	0.0526615
GO:0055074	calcium ion homeostasis	5	Ptk2b/Wfs1/Npy/Itpr2/Sv2b	0.00235964	0.0692514	0.0532203
GO:0046888	negative regulation of hormone secretion	3	Igfbp3/Vsnl1/Abcc8	0.00238798	0.0692514	0.0532203
GO:0002690	positive regulation of leukocyte chemotaxis	3	Ptk2b/Pla2g7/Cd74	0.00245717	0.0700503	0.0538343
GO:0051048	negative regulation of secretion	4	Igfbp3/Vsnl1/Cd74/Abcc8	0.00278103	0.0779616	0.0599141
GO:0051604	protein maturation	5	Serpine2/Perp/S100a10/Ctss/Ctsh	0.00307376	0.0806564	0.0619852
GO:0017157	regulation of exocytosis	4	Vsnl1/S100a10/Npy/Sv2b	0.00311503	0.0806564	0.0619852
GO:0032755	positive regulation of interleukin-6 production	3	Cd74/Laptm5/Pou2f2	0.00313623	0.0806564	0.0619852
GO:1904062	regulation of monoatomic cation transmembrane transport	5	Rgs4/Kcnc2/Ptk2b/Ctss/Abcc8	0.00314563	0.0806564	0.0619852
GO:0050866	negative regulation of cell activation	4	Serpine2/Cd74/Laptm5/Pdgfra	0.00316488	0.0806564	0.0619852
GO:0030595	leukocyte chemotaxis	4	Ptk2b/Pla2g7/Cd74/Cxcl2	0.00326621	0.08097	0.0622261
GO:0010810	regulation of cell-substrate adhesion	4	Spock1/Ptk2b/S100a10/Npy	0.00336974	0.08097	0.0622261
GO:0050920	regulation of chemotaxis	4	Ptk2b/Pla2g7/Cd74/Pdgfra	0.00347548	0.0823347	0.0632749
GO:0097529	myeloid leukocyte migration	4	Ptk2b/Pla2g7/Cd74/Cxcl2	0.00386339	0.090253	0.0693602
GO:0002764	immune response-regulating signaling pathway	5	Cd14/Laptm5/Oasl1/Tril/Ctsh	0.0043752	0.0981211	0.0754069
GO:0002688	regulation of leukocyte chemotaxis	3	Ptk2b/Pla2g7/Cd74	0.00470887	0.101543	0.0780364
GO:0048145	regulation of fibroblast proliferation	3	Cd74/Fosl2/Pdgfra	0.00470887	0.101543	0.0780364
GO:0002718	regulation of cytokine production involved in immune response	3	Cd74/Laptm5/Tril	0.00481369	0.102489	0.0787637
GO:0048565	digestive tract development	3	Dact1/Ccdc39/Pdgfra	0.00513661	0.105727	0.081252
GO:1903052	positive regulation of proteolysis involved in protein catabolic process	3	Ptk2b/Laptm5/Wfs1	0.00524708	0.105797	0.0813061
GO:0032414	positive regulation of ion transmembrane transporter activity	3	Kcnc2/Ctss/Abcc8	0.00535898	0.105797	0.0813061
GO:0019221	cytokine-mediated signaling pathway	5	Ptk2b/Cd74/Laptm5/Cxcl2/Oasl1	0.00574654	0.109659	0.0842742
GO:0061041	regulation of wound healing	3	Serpine2/Pdgfra/Abcc8	0.00582092	0.109659	0.0842742
GO:1901215	negative regulation of neuron death	4	Slc30a10/Ptk2b/Wfs1/Npy	0.00616877	0.109659	0.0842742
GO:0099175	regulation of postsynapse organization	3	Nrp2/Dact1/Ptk2b	0.00618259	0.109659	0.0842742
GO:0043270	positive regulation of monoatomic ion transport	4	Kcnc2/Ctss/Wfs1/Abcc8	0.00624781	0.109659	0.0842742
GO:0032411	positive regulation of transporter activity	3	Kcnc2/Ctss/Abcc8	0.00630607	0.109659	0.0842742
GO:0031331	positive regulation of cellular catabolic process	5	Sh3bp4/Igfbp3/Ptk2b/Laptm5/Fyco1	0.00632399	0.109659	0.0842742
GO:0010811	positive regulation of cell-substrate adhesion	3	Ptk2b/S100a10/Npy	0.00655743	0.110296	0.0847634
GO:0055123	digestive system development	3	Dact1/Ccdc39/Pdgfra	0.00668533	0.111334	0.0855611
GO:0031349	positive regulation of defense response	5	Cd14/Cd74/Ctss/Oasl1/Tril	0.00687768	0.113248	0.0870321
GO:0034341	response to type II interferon	3	H2-Ab1/H2-Eb1/Cd74	0.00694557	0.113248	0.0870321
GO:0022411	cellular component disassembly	5	Igfbp3/Ctss/C1qc/Abcc8/Fyco1	0.00706959	0.113248	0.0870321
GO:0048144	fibroblast proliferation	3	Cd74/Fosl2/Pdgfra	0.00721177	0.114436	0.087945
GO:0002367	cytokine production involved in immune response	3	Cd74/Laptm5/Tril	0.00748397	0.114919	0.0883159
GO:0032412	regulation of monoatomic ion transmembrane transporter activity	4	Kcnc2/Ptk2b/Ctss/Abcc8	0.0076055	0.114919	0.0883159
GO:0070997	neuron death	5	Slc30a10/Ptk2b/Wfs1/Cxcl2/Npy	0.00780541	0.116183	0.0892878
GO:2001257	regulation of cation channel activity	3	Kcnc2/Ctss/Abcc8	0.00790357	0.116612	0.0896176
GO:0050921	positive regulation of chemotaxis	3	Ptk2b/Pla2g7/Cd74	0.00804647	0.117688	0.0904446
GO:0043271	negative regulation of monoatomic ion transport	3	Serpine2/Rgs4/Ptk2b	0.00863332	0.118526	0.0910879
GO:0030098	lymphocyte differentiation	5	Ptk2b/H2-Ab1/Cd74/Laptm5/Pou2f2	0.00866745	0.118526	0.0910879
GO:0022898	regulation of transmembrane transporter activity	4	Kcnc2/Ptk2b/Ctss/Abcc8	0.00884217	0.119798	0.0920661
GO:0045089	positive regulation of innate immune response	4	Cd14/Cd74/Oasl1/Tril	0.00904341	0.119798	0.0920661
GO:0002253	activation of immune response	5	Cd14/Laptm5/C1qc/Oasl1/Tril	0.00904542	0.119798	0.0920661
GO:0002687	positive regulation of leukocyte migration	3	Ptk2b/Pla2g7/Cd74	0.00955971	0.124702	0.0958349
GO:0031647	regulation of protein stability	4	Dact1/Cd74/Wfs1/Ctsh	0.00966506	0.125051	0.0961027
GO:0010721	negative regulation of cell development	4	Cd74/Brinp1/C1qc/Abcc8	0.0102039	0.130022	0.0999234
GO:0032409	regulation of transporter activity	4	Kcnc2/Ptk2b/Ctss/Abcc8	0.010314	0.130437	0.100242
GO:0007162	negative regulation of cell adhesion	4	Serpine2/Spock1/Cd74/Laptm5	0.0104248	0.130556	0.100333
GO:0032675	regulation of interleukin-6 production	3	Cd74/Laptm5/Pou2f2	0.0107113	0.130556	0.100333
GO:0048015	phosphatidylinositol-mediated signaling	3	Serpine2/Car8/Pdgfra	0.0108821	0.130556	0.100333
GO:0048017	inositol lipid-mediated signaling	3	Serpine2/Car8/Pdgfra	0.011404	0.134136	0.103085
GO:1904064	positive regulation of cation transmembrane transport	3	Kcnc2/Ctss/Abcc8	0.011404	0.134136	0.103085
GO:0010675	regulation of cellular carbohydrate metabolic process	3	Igfbp3/Zfp692/Ptk2b	0.0115811	0.135273	0.103959
GO:1903034	regulation of response to wounding	3	Serpine2/Pdgfra/Abcc8	0.0117598	0.135479	0.104117
GO:0002833	positive regulation of response to biotic stimulus	4	Cd14/Cd74/Oasl1/Tril	0.0123044	0.138204	0.106211
GO:0032635	interleukin-6 production	3	Cd74/Laptm5/Pou2f2	0.0123054	0.138204	0.106211
GO:0045834	positive regulation of lipid metabolic process	3	Ptk2b/Cd74/Pdgfra	0.01344	0.148073	0.113796
GO:0071229	cellular response to acid chemical	3	Sh3bp4/S100a10/Pdgfra	0.013831	0.1489	0.114431
GO:1903531	negative regulation of secretion by cell	3	Igfbp3/Vsnl1/Abcc8	0.0140289	0.1489	0.114431
GO:0002221	pattern recognition receptor signaling pathway	3	Cd14/Oasl1/Tril	0.0142285	0.1489	0.114431
GO:0050731	positive regulation of peptidyl-tyrosine phosphorylation	3	Ptk2b/Cd74/Pdgfra	0.0144296	0.1489	0.114431
GO:0043087	regulation of GTPase activity	4	Sh3bp4/Rgs4/Ptk2b/S100a10	0.0148037	0.150908	0.115974
GO:0043524	negative regulation of neuron apoptotic process	3	Slc30a10/Ptk2b/Wfs1	0.0163131	0.157693	0.121188
GO:0002758	innate immune response-activating signaling pathway	3	Cd14/Oasl1/Tril	0.0165305	0.157979	0.121408
GO:0052548	regulation of endopeptidase activity	4	Serpine2/Perp/Spock1/Laptm5	0.0168374	0.159127	0.122291
GO:0031589	cell-substrate adhesion	4	Spock1/Ptk2b/S100a10/Npy	0.0171415	0.160079	0.123022
GO:0001764	neuron migration	3	Nrp2/Spock1/Fat3	0.0174164	0.160079	0.123022
GO:0031644	regulation of nervous system process	3	Rgs4/Ptk2b/Ctss	0.0174164	0.160079	0.123022
GO:0034612	response to tumor necrosis factor	3	Ptk2b/Cd14/Laptm5	0.0178692	0.160672	0.123478
GO:0034767	positive regulation of monoatomic ion transmembrane transport	3	Kcnc2/Ctss/Abcc8	0.0178692	0.160672	0.123478
GO:0006109	regulation of carbohydrate metabolic process	3	Igfbp3/Zfp692/Ptk2b	0.0180981	0.160672	0.123478
GO:0030308	negative regulation of cell growth	3	Serpine2/Sh3bp4/Rgs4	0.0183286	0.16105	0.123768
GO:0062012	regulation of small molecule metabolic process	4	Igfbp3/Zfp692/Ptk2b/Cd74	0.0183925	0.16105	0.123768
GO:0002700	regulation of production of molecular mediator of immune response	3	Cd74/Laptm5/Tril	0.0185607	0.16105	0.123768
GO:1903037	regulation of leukocyte cell-cell adhesion	4	H2-Ab1/H2-Eb1/Cd74/Laptm5	0.018714	0.16105	0.123768
GO:0001101	response to acid chemical	3	Sh3bp4/S100a10/Pdgfra	0.0187945	0.16105	0.123768
GO:0022408	negative regulation of cell-cell adhesion	3	Serpine2/Cd74/Laptm5	0.0190299	0.16105	0.123768
GO:0006887	exocytosis	4	Vsnl1/S100a10/Npy/Sv2b	0.0192026	0.16105	0.123768
GO:0050863	regulation of T cell activation	4	H2-Ab1/H2-Eb1/Cd74/Laptm5	0.0192026	0.16105	0.123768
GO:0031032	actomyosin structure organization	3	Ptk2b/S100a10/Pdgfra	0.0192669	0.16105	0.123768
GO:0050900	leukocyte migration	4	Ptk2b/Pla2g7/Cd74/Cxcl2	0.0193673	0.16105	0.123768
GO:0045088	regulation of innate immune response	4	Cd14/Cd74/Oasl1/Tril	0.0195328	0.16105	0.123768
GO:0002757	immune response-activating signaling pathway	4	Cd14/Laptm5/Oasl1/Tril	0.0205444	0.167746	0.128914
GO:0042060	wound healing	4	Serpine2/S100a10/Pdgfra/Abcc8	0.0208887	0.168782	0.129711
GO:0007204	positive regulation of cytosolic calcium ion concentration	3	Ptk2b/Pdgfra/Cxcl2	0.0209724	0.168782	0.129711
GO:0002285	lymphocyte activation involved in immune response	3	Slfn2/Ptk2b/Cd74	0.0219831	0.175239	0.134673
GO:1903050	regulation of proteolysis involved in protein catabolic process	3	Ptk2b/Laptm5/Wfs1	0.0227584	0.180564	0.138765
GO:1901214	regulation of neuron death	4	Slc30a10/Ptk2b/Wfs1/Npy	0.0232135	0.181075	0.139158
GO:0045216	cell-cell junction organization	3	Perp/Cgn/Abcc8	0.0235486	0.181075	0.139158
GO:0045637	regulation of myeloid cell differentiation	3	Ptk2b/Cd74/C1qc	0.0243535	0.181075	0.139158
GO:0002685	regulation of leukocyte migration	3	Ptk2b/Pla2g7/Cd74	0.0251733	0.181075	0.139158
GO:0002218	activation of innate immune response	3	Cd14/Oasl1/Tril	0.0254499	0.181075	0.139158
GO:0007159	leukocyte cell-cell adhesion	4	H2-Ab1/H2-Eb1/Cd74/Laptm5	0.0256907	0.181075	0.139158
GO:0030324	lung development	3	Ccdc39/Pdgfra/Ctsh	0.0262895	0.181075	0.139158
GO:2001233	regulation of apoptotic signaling pathway	4	Cd74/Ctss/Wfs1/Ctsh	0.0270884	0.181075	0.139158
GO:0030323	respiratory tube development	3	Ccdc39/Pdgfra/Ctsh	0.0271438	0.181075	0.139158
GO:0032102	negative regulation of response to external stimulus	4	Serpine2/Pdgfra/Npy/Abcc8	0.027496	0.181075	0.139158
GO:0099173	postsynapse organization	3	Nrp2/Dact1/Ptk2b	0.0294944	0.181075	0.139158
GO:0050870	positive regulation of T cell activation	3	H2-Ab1/H2-Eb1/Cd74	0.0297956	0.181075	0.139158
GO:0043547	positive regulation of GTPase activity	3	Rgs4/Ptk2b/S100a10	0.0322641	0.181075	0.139158
GO:0002377	immunoglobulin production	3	H2-Ab1/H2-Eb1/Pou2f2	0.03258	0.181075	0.139158
GO:0006816	calcium ion transport	4	Rgs4/Ptk2b/Wfs1/Itpr2	0.0329035	0.181075	0.139158
GO:0045926	negative regulation of growth	3	Serpine2/Sh3bp4/Rgs4	0.0348369	0.181075	0.139158
GO:0050730	regulation of peptidyl-tyrosine phosphorylation	3	Ptk2b/Cd74/Pdgfra	0.0351658	0.181075	0.139158
GO:0002791	regulation of peptide secretion	3	Vsnl1/Cd74/Abcc8	0.0358285	0.181075	0.139158
GO:0060541	respiratory system development	3	Ccdc39/Pdgfra/Ctsh	0.0358285	0.181075	0.139158
GO:0002429	immune response-activating cell surface receptor signaling pathway	3	Cd14/Laptm5/Tril	0.0361623	0.181075	0.139158
GO:0090087	regulation of peptide transport	3	Vsnl1/Cd74/Abcc8	0.0364976	0.181075	0.139158
GO:0006959	humoral immune response	3	C1qc/Cxcl2/Npy	0.0375134	0.181075	0.139158
GO:0001894	tissue homeostasis	3	Ptk2b/Ctss/Abcc8	0.0378552	0.181075	0.139158
GO:0060249	anatomical structure homeostasis	3	Ptk2b/Ctss/Abcc8	0.0378552	0.181075	0.139158
GO:0034764	positive regulation of transmembrane transport	3	Kcnc2/Ctss/Abcc8	0.0381987	0.181075	0.139158
GO:1903039	positive regulation of leukocyte cell-cell adhesion	3	H2-Ab1/H2-Eb1/Cd74	0.0381987	0.181075	0.139158
GO:0050767	regulation of neurogenesis	4	Serpine2/S100a10/Brinp1/Abcc8	0.0393999	0.181075	0.139158
GO:0110053	regulation of actin filament organization	3	Rgs4/Ptk2b/S100a10	0.0395884	0.181075	0.139158
GO:0048732	gland development	4	Serpine2/Sulf2/Ccdc39/Pdgfra	0.0399084	0.181075	0.139158
GO:0002768	immune response-regulating cell surface receptor signaling pathway	3	Cd14/Laptm5/Tril	0.0399399	0.181075	0.139158
GO:0002831	regulation of response to biotic stimulus	4	Cd14/Cd74/Oasl1/Tril	0.0404207	0.182383	0.140163
GO:0048588	developmental cell growth	3	Nrp2/Rgs4/Nrn1	0.041721	0.183076	0.140695
GO:0051924	regulation of calcium ion transport	3	Rgs4/Ptk2b/Wfs1	0.0435418	0.183974	0.141385
GO:0019932	second-messenger-mediated signaling	3	Kcnc2/Ptk2b/Ncald	0.0442812	0.183974	0.141385
GO:0043523	regulation of neuron apoptotic process	3	Slc30a10/Ptk2b/Wfs1	0.0442812	0.183974	0.141385
GO:0042593	glucose homeostasis	3	Vsnl1/Wfs1/Abcc8	0.0450269	0.183974	0.141385
GO:0033500	carbohydrate homeostasis	3	Vsnl1/Wfs1/Abcc8	0.0454022	0.183974	0.141385
GO:0044262	cellular carbohydrate metabolic process	3	Igfbp3/Zfp692/Ptk2b	0.0461573	0.183974	0.141385
GO:0045765	regulation of angiogenesis	3	Ptk2b/Abcc8/Ctsh	0.0484602	0.184115	0.141494
GO:0050807	regulation of synapse organization	3	Nrp2/Dact1/Ptk2b	0.0484602	0.184115	0.141494
GO:1901342	regulation of vasculature development	3	Ptk2b/Abcc8/Ctsh	0.0500265	0.184933	0.142123
GO:0030336	negative regulation of cell migration	3	Igfbp3/Cd74/Abcc8	0.0516175	0.188973	0.145228
GO:0050803	regulation of synapse structure or activity	3	Nrp2/Dact1/Ptk2b	0.0516175	0.188973	0.145228
GO:0002366	leukocyte activation involved in immune response	3	Slfn2/Ptk2b/Cd74	0.053233	0.19132	0.147031
GO:0002263	cell activation involved in immune response	3	Slfn2/Ptk2b/Cd74	0.0548729	0.191696	0.14732
GO:0030198	extracellular matrix organization	3	Sulf2/Ctss/Pdgfra	0.0552867	0.191989	0.147545
GO:0018108	peptidyl-tyrosine phosphorylation	3	Ptk2b/Cd74/Pdgfra	0.055702	0.191989	0.147545
GO:0045927	positive regulation of growth	3	Ptk2b/Lgi1/Wfs1	0.055702	0.191989	0.147545
GO:0097193	intrinsic apoptotic signaling pathway	3	Perp/Cd74/Wfs1	0.055702	0.191989	0.147545
GO:0043062	extracellular structure organization	3	Sulf2/Ctss/Pdgfra	0.0561188	0.192047	0.14759
GO:0045229	external encapsulating structure organization	3	Sulf2/Ctss/Pdgfra	0.0561188	0.192047	0.14759
GO:0018212	peptidyl-tyrosine modification	3	Ptk2b/Cd74/Pdgfra	0.056537	0.192047	0.14759
GO:2000146	negative regulation of cell motility	3	Igfbp3/Cd74/Abcc8	0.0569568	0.192047	0.14759
GO:0002790	peptide secretion	3	Vsnl1/Cd74/Abcc8	0.0582252	0.194315	0.149333
GO:0022409	positive regulation of cell-cell adhesion	3	H2-Ab1/H2-Eb1/Cd74	0.0582252	0.194315	0.149333
GO:0001822	kidney development	3	Sulf2/Wfs1/Pdgfra	0.0608021	0.197813	0.152021
GO:0046883	regulation of hormone secretion	3	Igfbp3/Vsnl1/Abcc8	0.061673	0.197919	0.152103
GO:0051402	neuron apoptotic process	3	Slc30a10/Ptk2b/Wfs1	0.061673	0.197919	0.152103
GO:0050806	positive regulation of synaptic transmission	3	Serpine2/Ptk2b/Lgi1	0.0629902	0.199153	0.153051
GO:0051251	positive regulation of lymphocyte activation	3	H2-Ab1/H2-Eb1/Cd74	0.0629902	0.199153	0.153051
GO:0015833	peptide transport	3	Vsnl1/Cd74/Abcc8	0.0643206	0.199412	0.15325
GO:0072001	renal system development	3	Sulf2/Wfs1/Pdgfra	0.067932	0.199412	0.15325
GO:0046651	lymphocyte proliferation	3	Slfn2/Cd74/Laptm5	0.0688492	0.199412	0.15325
GO:0050878	regulation of body fluid levels	3	Serpine2/Wfs1/Pdgfra	0.0697721	0.199412	0.15325
GO:0032943	mononuclear cell proliferation	3	Slfn2/Cd74/Laptm5	0.0716348	0.200774	0.154296
GO:0040013	negative regulation of locomotion	3	Igfbp3/Cd74/Abcc8	0.0725746	0.200774	0.154296
GO:0042742	defense response to bacterium	3	Mpeg1/Npy/Slc9a9	0.0725746	0.200774	0.154296
GO:0032956	regulation of actin cytoskeleton organization	3	Rgs4/Ptk2b/S100a10	0.07352	0.201806	0.15509
GO:0042176	regulation of protein catabolic process	3	Serpine2/Dact1/Wfs1	0.074471	0.201806	0.15509
GO:0051346	negative regulation of hydrolase activity	3	Serpine2/Sh3bp4/Spock1	0.0759078	0.202332	0.155494
GO:0043010	camera-type eye development	3	Pdgfra/Spred3/Fat3	0.080786	0.207487	0.159455
GO:1903532	positive regulation of secretion by cell	3	Vsnl1/S100a10/Abcc8	0.0852912	0.210044	0.16142
GO:0019216	regulation of lipid metabolic process	3	Ptk2b/Cd74/Pdgfra	0.0883538	0.211499	0.162539
GO:0070661	leukocyte proliferation	3	Slfn2/Cd74/Laptm5	0.089385	0.211499	0.162539
GO:1902903	regulation of supramolecular fiber organization	3	Rgs4/Ptk2b/S100a10	0.089385	0.211499	0.162539
GO:0060562	epithelial tube morphogenesis	3	Ccdc39/Pdgfra/Ctsh	0.0904213	0.212133	0.163026
GO:0046879	hormone secretion	3	Igfbp3/Vsnl1/Abcc8	0.0935609	0.213425	0.164019
GO:0002696	positive regulation of leukocyte activation	3	H2-Ab1/H2-Eb1/Cd74	0.0940886	0.213425	0.164019
GO:0009914	hormone transport	3	Igfbp3/Vsnl1/Abcc8	0.0983546	0.216252	0.166191
GO:0032970	regulation of actin filament-based process	3	Rgs4/Ptk2b/S100a10	0.0983546	0.216252	0.166191
GO:0001654	eye development	3	Pdgfra/Spred3/Fat3	0.106007	0.22276	0.171193
GO:0050867	positive regulation of cell activation	3	H2-Ab1/H2-Eb1/Cd74	0.106007	0.22276	0.171193
GO:0150063	visual system development	3	Pdgfra/Spred3/Fat3	0.107677	0.223329	0.171631
GO:0042886	amide transport	3	Vsnl1/Cd74/Abcc8	0.108796	0.223329	0.171631
GO:0048880	sensory system development	3	Pdgfra/Spred3/Fat3	0.10992	0.224922	0.172854
GO:0003012	muscle system process	3	Rgs4/Sulf2/Abcc8	0.111048	0.225797	0.173527
GO:0033674	positive regulation of kinase activity	3	Ptk2b/Cd74/Pdgfra	0.112749	0.228212	0.175383
GO:1903706	regulation of hemopoiesis	3	Ptk2b/Cd74/C1qc	0.11446	0.23029	0.17698
GO:0051047	positive regulation of secretion	3	Vsnl1/S100a10/Abcc8	0.120236	0.234009	0.179838
GO:0007015	actin filament organization	3	Rgs4/Ptk2b/S100a10	0.123753	0.235466	0.180958
GO:0002697	regulation of immune effector process	3	Cd74/Laptm5/Tril	0.125526	0.236331	0.181622
GO:0001667	ameboidal-type cell migration	3	Nrp2/Ptk2b/Ctsh	0.130298	0.241636	0.1857
GO:0034329	cell junction assembly	3	Ptk2b/S100a10/Cgn	0.134528	0.245413	0.188602
GO:0030099	myeloid cell differentiation	3	Ptk2b/Cd74/C1qc	0.135745	0.246303	0.189286
GO:0042391	regulation of membrane potential	3	Rgs4/Kcnc2/Ptk2b	0.143129	0.249022	0.191375
GO:0007409	axonogenesis	3	Nrp2/Nrn1/Lgi1	0.148755	0.251799	0.19351

## Sheet: Table S19, Fig 2
Supplementary Table 19. Related to Figure 2. Overrepresentation analysis of up-regulated genes in Cux1 KO male neurons at P4
Filters for up-regulated genes (URGs): FDR < 0.05 , (Log2FC) > 1
Filter: Gene count > 2
Gene Ontology (GO) terms for biological process after clusterProfiler analysis: 1346
WT n = 3, Cux1DC/DC n = 2, biologically independent samples
GO	Description	Gene count	Gene ID	p-value	p-adjust	q-value
GO:0002181	cytoplasmic translation	27	Rpl31/Rpl37a/Rps12/Rpl41/Rpl26/Rpl23a/Rpl19/Rpl38/Rps29/Rps23/Rpl24/Rpl10a/Rps28/Rpl36/Rpl9-ps6/Rpl12/Rps21/Rps20/Rps16/Rps17/Rpl27a/Rplp2/Rps25/Rplp1/Rpsa/Rpl39/Rpl36a	3.30494e-19	1.18317e-15	1.01966e-15
GO:0099003	vesicle-mediated transport in synapse	35	Rims1/Pip5k1c/Ppfia2/Syt1/Vamp2/Doc2b/Cplx2/Sncb/Erc2/Septin5/Pacsin1/Ap3s1/Camk2a/Rab27b/Myo5b/Sptbn2/Syt7/Pten/Ncs1/Rapgef4/Snap25/Napb/Syndig1/Syt6/Hpca/Usp46/Cplx1/Rph3a/Stx1a/Prkar1b/Npy/Snca/Ap2s1/Ppfia3/Unc13c	7.7391e-19	1.3853e-15	1.19386e-15
GO:0099504	synaptic vesicle cycle	32	Rims1/Pip5k1c/Ppfia2/Syt1/Vamp2/Doc2b/Cplx2/Sncb/Erc2/Septin5/Pacsin1/Ap3s1/Camk2a/Rab27b/Myo5b/Sptbn2/Syt7/Pten/Ncs1/Rapgef4/Snap25/Napb/Syndig1/Cplx1/Rph3a/Stx1a/Prkar1b/Npy/Snca/Ap2s1/Ppfia3/Unc13c	3.09581e-18	3.69434e-15	3.1838e-15
GO:0140236	translation at presynapse	16	Rpl37a/Rps12/Rpl26/Rpl23a/Rpl38/Rpl37/Rpl24/Rpl10a/Rps28/Rpl36/Rpl12/Rps27/Rps16/Rpl27a/Rplp2/Rpl36a	2.87348e-16	2.52628e-13	2.17716e-13
GO:0140241	translation at synapse	16	Rpl37a/Rps12/Rpl26/Rpl23a/Rpl38/Rpl37/Rpl24/Rpl10a/Rps28/Rpl36/Rpl12/Rps27/Rps16/Rpl27a/Rplp2/Rpl36a	4.23399e-16	2.52628e-13	2.17716e-13
GO:0140242	translation at postsynapse	16	Rpl37a/Rps12/Rpl26/Rpl23a/Rpl38/Rpl37/Rpl24/Rpl10a/Rps28/Rpl36/Rpl12/Rps27/Rps16/Rpl27a/Rplp2/Rpl36a	4.23399e-16	2.52628e-13	2.17716e-13
GO:0016079	synaptic vesicle exocytosis	21	Rims1/Ppfia2/Syt1/Vamp2/Doc2b/Cplx2/Erc2/Septin5/Camk2a/Sptbn2/Syt7/Ncs1/Snap25/Napb/Cplx1/Rph3a/Stx1a/Npy/Snca/Ppfia3/Unc13c	8.96189e-15	4.58336e-12	3.94997e-12
GO:0140029	exocytic process	19	Rims1/Syt1/Vamp2/Doc2b/Cplx2/Rab3c/Erc2/Dmtn/Septin5/Camk2a/Syt7/Snap25/Napb/Cplx1/Rph3a/Stx1a/Snca/Ppfia3/Unc13c	1.44125e-13	6.44958e-11	5.55828e-11
GO:0007269	neurotransmitter secretion	22	Rims1/Ppfia2/Syt1/Vamp2/Doc2b/Cplx2/Mef2c/Erc2/Septin5/Camk2a/Sptbn2/Syt7/Ncs1/Snap25/Napb/Cplx1/Rph3a/Stx1a/Npy/Snca/Ppfia3/Unc13c	2.53372e-12	9.07071e-10	7.81719e-10
GO:0099643	signal release from synapse	22	Rims1/Ppfia2/Syt1/Vamp2/Doc2b/Cplx2/Mef2c/Erc2/Septin5/Camk2a/Sptbn2/Syt7/Ncs1/Snap25/Napb/Cplx1/Rph3a/Stx1a/Npy/Snca/Ppfia3/Unc13c	2.53372e-12	9.07071e-10	7.81719e-10
GO:0006887	exocytosis	32	Rims1/Pip5k1c/Ppfia2/Syt1/Vamp2/Doc2b/Vsnl1/Syt16/Cplx2/Nkd2/Crhbp/Rab3c/Erc2/Dmtn/Septin5/Camk2a/Rab27b/Myo5b/Sptbn2/Syt7/Ncs1/Rapgef4/Snap25/Napb/Syt6/Cplx1/Rph3a/Stx1a/Npy/Snca/Ppfia3/Unc13c	5.1234e-12	1.66743e-09	1.437e-09
GO:0006836	neurotransmitter transport	24	Rims1/Slc6a15/Ppfia2/Syt1/Vamp2/Doc2b/Cplx2/Mef2c/Erc2/Septin5/Camk2a/Sptbn2/Syt7/Ncs1/Snap25/Napb/Cplx1/Nos1/Rph3a/Stx1a/Npy/Snca/Ppfia3/Unc13c	1.87768e-11	5.60174e-09	4.82761e-09
GO:0045055	regulated exocytosis	25	Rims1/Ppfia2/Syt1/Vamp2/Doc2b/Cplx2/Crhbp/Erc2/Dmtn/Septin5/Camk2a/Sptbn2/Syt7/Ncs1/Rapgef4/Snap25/Napb/Syt6/Cplx1/Rph3a/Stx1a/Npy/Snca/Ppfia3/Unc13c	3.44477e-11	9.48637e-09	8.1754e-09
GO:0001505	regulation of neurotransmitter levels	24	Rims1/Ppfia2/Syt1/Vamp2/Doc2b/Cplx2/Agtpbp1/Mef2c/Erc2/Septin5/Camk2a/Sptbn2/Syt7/Ncs1/Snap25/Napb/Cplx1/Nos1/Rph3a/Stx1a/Npy/Snca/Ppfia3/Unc13c	8.65206e-11	2.21246e-08	1.90671e-08
GO:0035418	protein localization to synapse	16	Cnih3/Kif5a/Arhgap44/Vamp2/Mapt/Camk2a/Rab27b/Neto1/Kif5c/Rapgef4/Snap25/Nbea/Cplx1/Shank1/Hras/Zdhhc2	9.99909e-11	2.38645e-08	2.05665e-08
GO:0048167	regulation of synaptic plasticity	30	Rims1/Camk2b/Adcy1/Vamp2/Neurod2/Mapt/Cplx2/Mef2c/Erc2/Jph4/Camk2a/Gnal/Neto1/Syt7/Pten/Nsmf/Snap25/Slc24a2/Nos1/Ywhag/Prkar1b/Snca/Grin2b/Ppfia3/Ptpn5/Hras/Shank2/Zdhhc2/Nrgn/Unc13c	1.43259e-10	3.20542e-08	2.76245e-08
GO:0042391	regulation of membrane potential	32	Rims1/Cnih3/Ank3/Mapt/Fkbp1b/Akap6/Mef2c/Kcnma1/Cacna1d/Cacnb3/Kcnh3/Prkce/Neto1/Cnih2/Pten/Scn2a/Rapgef4/Kcnq2/Kcnmb2/Trpc4/Mllt11/Ank2/Nos1/Cux2/Stx1a/Prkar1b/Snca/Foxp1/Grin2b/Atp1a3/Shank1/Cck	2.75689e-09	5.8057e-07	5.00338e-07
GO:0098930	axonal transport	12	Trak2/Kif1a/Ank3/Kif5a/Agtpbp1/Ap3s1/Rab27b/Neto1/Cnih2/Kif5c/Uchl1/Map6	5.90736e-09	1.17491e-06	1.01254e-06
GO:0031629	synaptic vesicle fusion to presynaptic active zone membrane	9	Rims1/Syt1/Doc2b/Cplx2/Erc2/Syt7/Snap25/Cplx1/Stx1a	7.06571e-09	1.32313e-06	1.14028e-06
GO:1902414	protein localization to cell junction	16	Cnih3/Kif5a/Arhgap44/Vamp2/Mapt/Camk2a/Rab27b/Neto1/Kif5c/Rapgef4/Snap25/Nbea/Cplx1/Shank1/Hras/Zdhhc2	7.39181e-09	1.32313e-06	1.14028e-06
GO:0015986	proton motive force-driven ATP synthesis	12	Atp5g1/Ndufb1/Ndufs6/Ndufb9/Ndufb4/Atp5e/Atp5k/Ndufa5/Atp5l/ND3/ND5/Ndufa1	8.38304e-09	1.42911e-06	1.23161e-06
GO:0099500	vesicle fusion to plasma membrane	9	Rims1/Syt1/Doc2b/Cplx2/Erc2/Syt7/Snap25/Cplx1/Stx1a	9.54885e-09	1.55386e-06	1.33912e-06
GO:0031503	protein-containing complex localization	21	Cnih3/Pip5k1c/Kif5a/Arhgap44/Vamp2/Akap6/Pacsin1/Camk2a/Myo5b/Neto1/Cnih2/Kif5c/Rapgef4/Snap25/Nbea/Hpca/Usp46/Cplx1/Ap2s1/Tub/Hras	1.07908e-08	1.67961e-06	1.44749e-06
GO:0097120	receptor localization to synapse	13	Cnih3/Kif5a/Arhgap44/Vamp2/Camk2a/Neto1/Cnih2/Kif5c/Rapgef4/Snap25/Nbea/Cplx1/Hras	1.17896e-08	1.75861e-06	1.51558e-06
GO:0008088	axo-dendritic transport	13	Trak2/Kif1a/Ank3/Kif5a/Mapt/Agtpbp1/Ap3s1/Rab27b/Neto1/Cnih2/Kif5c/Uchl1/Map6	1.36181e-08	1.95011e-06	1.68061e-06
GO:0007613	memory	17	Adcy1/Serpinf1/Mapt/Neto1/Pten/Scn2a/Pak6/Snap25/Slc24a2/B4galt2/Camk2n1/Cux2/Grin2b/Atp1a3/Shank1/Shank2/Cck	2.01751e-08	2.75029e-06	2.37021e-06
GO:0036465	synaptic vesicle recycling	13	Pip5k1c/Syt1/Vamp2/Sncb/Pacsin1/Ap3s1/Rab27b/Myo5b/Syt7/Napb/Stx1a/Snca/Ap2s1	2.07424e-08	2.75029e-06	2.37021e-06
GO:0048499	synaptic vesicle membrane organization	9	Rims1/Syt1/Doc2b/Cplx2/Erc2/Syt7/Snap25/Cplx1/Stx1a	2.21313e-08	2.82964e-06	2.4386e-06
GO:0007611	learning or memory	24	Adcy1/Serpinf1/Neurod2/Thra/Mapt/Prkar2b/Mef2c/Jph4/Neto1/Pten/Scn2a/Pak6/Snap25/Slc24a2/B4galt2/Camk2n1/Cux2/Prkar1b/Grin2b/Atp1a3/Shank1/Deaf1/Shank2/Cck	2.73084e-08	3.37118e-06	2.9053e-06
GO:0016082	synaptic vesicle priming	8	Rims1/Erc2/Snap25/Napb/Rph3a/Stx1a/Snca/Unc13c	3.14066e-08	3.74785e-06	3.22992e-06
GO:0048488	synaptic vesicle endocytosis	12	Pip5k1c/Syt1/Vamp2/Sncb/Pacsin1/Ap3s1/Rab27b/Syt7/Napb/Stx1a/Snca/Ap2s1	3.52544e-08	4.07131e-06	3.50868e-06
GO:0009206	purine ribonucleoside triphosphate biosynthetic process	14	Nme2/Atp5g1/Ndufb1/Ndufs6/Ndufb9/Ndufb4/Atp5e/Atp5k/Ndufa5/Impdh1/Atp5l/ND3/ND5/Ndufa1	4.4181e-08	4.94275e-06	4.25969e-06
GO:0009145	purine nucleoside triphosphate biosynthetic process	14	Nme2/Atp5g1/Ndufb1/Ndufs6/Ndufb9/Ndufb4/Atp5e/Atp5k/Ndufa5/Impdh1/Atp5l/ND3/ND5/Ndufa1	4.94826e-08	5.36811e-06	4.62627e-06
GO:0099072	regulation of postsynaptic membrane neurotransmitter receptor levels	15	Cnih3/Pip5k1c/Arhgap44/Vamp2/Pacsin1/Camk2a/Neto1/Rapgef4/Snap25/Nbea/Hpca/Usp46/Cplx1/Ap2s1/Hras	5.24806e-08	5.52589e-06	4.76224e-06
GO:0140238	presynaptic endocytosis	12	Pip5k1c/Syt1/Vamp2/Sncb/Pacsin1/Ap3s1/Rab27b/Syt7/Napb/Stx1a/Snca/Ap2s1	5.44594e-08	5.57042e-06	4.80062e-06
GO:0031630	regulation of synaptic vesicle fusion to presynaptic active zone membrane	7	Rims1/Syt1/Doc2b/Cplx2/Erc2/Syt7/Cplx1	6.35182e-08	6.06087e-06	5.22329e-06
GO:1901632	regulation of synaptic vesicle membrane organization	7	Rims1/Syt1/Doc2b/Cplx2/Erc2/Syt7/Cplx1	6.35182e-08	6.06087e-06	5.22329e-06
GO:1903539	protein localization to postsynaptic membrane	11	Cnih3/Arhgap44/Vamp2/Camk2a/Neto1/Rapgef4/Snap25/Nbea/Cplx1/Hras/Zdhhc2	6.57355e-08	6.06087e-06	5.22329e-06
GO:0008089	anterograde axonal transport	10	Trak2/Kif1a/Ank3/Kif5a/Agtpbp1/Ap3s1/Rab27b/Neto1/Cnih2/Kif5c	6.60262e-08	6.06087e-06	5.22329e-06
GO:2000463	positive regulation of excitatory postsynaptic potential	9	Rims1/Cacnb3/Neto1/Pten/Cux2/Stx1a/Prkar1b/Grin2b/Shank1	7.55451e-08	6.56855e-06	5.66081e-06
GO:0009201	ribonucleoside triphosphate biosynthetic process	14	Nme2/Atp5g1/Ndufb1/Ndufs6/Ndufb9/Ndufb4/Atp5e/Atp5k/Ndufa5/Impdh1/Atp5l/ND3/ND5/Ndufa1	7.69372e-08	6.56855e-06	5.66081e-06
GO:0062237	protein localization to postsynapse	11	Cnih3/Arhgap44/Vamp2/Camk2a/Neto1/Rapgef4/Snap25/Nbea/Cplx1/Hras/Zdhhc2	7.70612e-08	6.56855e-06	5.66081e-06
GO:0017157	regulation of exocytosis	19	Rims1/Ppfia2/Syt1/Vamp2/Doc2b/Vsnl1/Rab3c/Septin5/Rab27b/Myo5b/Syt7/Ncs1/Rapgef4/Syt6/Cplx1/Rph3a/Stx1a/Npy/Snca	1.01968e-07	8.48944e-06	7.31625e-06
GO:0016081	synaptic vesicle docking	6	Rims1/Vamp2/Septin5/Camk2a/Ppfia3/Unc13c	1.3955e-07	1.13543e-05	9.78522e-06
GO:0006164	purine nucleotide biosynthetic process	19	Adcy1/Nme2/Atp5g1/Ndufb1/Ndufs6/Ndufb9/Ndufb4/Atp5e/Gucy1b1/Hpca/Atp5k/Nos1/Ndufa5/Impdh1/Snca/Atp5l/ND3/ND5/Ndufa1	1.54232e-07	1.227e-05	1.05744e-05
GO:0017156	calcium-ion regulated exocytosis	11	Rims1/Syt1/Vamp2/Doc2b/Syt7/Rapgef4/Snap25/Syt6/Rph3a/Stx1a/Unc13c	1.89173e-07	1.47226e-05	1.2688e-05
GO:0009142	nucleoside triphosphate biosynthetic process	14	Nme2/Atp5g1/Ndufb1/Ndufs6/Ndufb9/Ndufb4/Atp5e/Atp5k/Ndufa5/Impdh1/Atp5l/ND3/ND5/Ndufa1	1.94771e-07	1.48357e-05	1.27855e-05
GO:0050890	cognition	24	Adcy1/Serpinf1/Neurod2/Thra/Mapt/Prkar2b/Mef2c/Jph4/Neto1/Pten/Scn2a/Pak6/Snap25/Slc24a2/B4galt2/Camk2n1/Cux2/Prkar1b/Grin2b/Atp1a3/Shank1/Deaf1/Shank2/Cck	2.06709e-07	1.5417e-05	1.32865e-05
GO:0072522	purine-containing compound biosynthetic process	19	Adcy1/Nme2/Atp5g1/Ndufb1/Ndufs6/Ndufb9/Ndufb4/Atp5e/Gucy1b1/Hpca/Atp5k/Nos1/Ndufa5/Impdh1/Snca/Atp5l/ND3/ND5/Ndufa1	2.62095e-07	1.9149e-05	1.65027e-05
GO:0031338	regulation of vesicle fusion	8	Rims1/Syt1/Doc2b/Cplx2/Erc2/Syt7/Cplx1/Snca	2.90392e-07	2.07921e-05	1.79187e-05
GO:0009152	purine ribonucleotide biosynthetic process	17	Adcy1/Nme2/Atp5g1/Ndufb1/Ndufs6/Ndufb9/Ndufb4/Atp5e/Gucy1b1/Atp5k/Ndufa5/Impdh1/Snca/Atp5l/ND3/ND5/Ndufa1	3.5269e-07	2.47575e-05	2.13361e-05
GO:0042776	proton motive force-driven mitochondrial ATP synthesis	10	Ndufb1/Ndufs6/Ndufb9/Ndufb4/Atp5e/Atp5k/Ndufa5/ND3/ND5/Ndufa1	4.92041e-07	3.38751e-05	2.91938e-05
GO:0016358	dendrite development	22	Trak2/Kif1a/Palm/Ppfia2/Camk2b/Arhgap44/Hecw1/Phactr1/Mef2c/Sult4a1/Pacsin1/Camk2a/Myo5b/Pten/Nsmf/Rapgef4/Bmp7/Cux2/Actl6b/Shank1/Map6/Parp6	5.17465e-07	3.47063e-05	2.99101e-05
GO:0099173	postsynapse organization	19	Kif1a/Abhd17a/Ppfia2/Camk2b/Arhgap44/Rac3/Gap43/Myo5b/Sptbn2/Pten/Psd/Rapgef4/Dgkz/Rph3a/Cux2/Grin2b/Shank1/Shank2/Zdhhc2	5.23503e-07	3.47063e-05	2.99101e-05
GO:0022898	regulation of transmembrane transporter activity	21	Cnih3/Ank3/Vamp2/Fkbp1b/Akap6/Hecw1/Mef2c/Crhbp/Cacna1d/Cacnb3/Ifngr2/Neto1/Cnih2/Pten/Ank2/Hpca/Rph3a/Snca/Fxyd7/Shank1/Fxyd2	6.09416e-07	3.96674e-05	3.41856e-05
GO:0006754	ATP biosynthetic process	12	Atp5g1/Ndufb1/Ndufs6/Ndufb9/Ndufb4/Atp5e/Atp5k/Ndufa5/Atp5l/ND3/ND5/Ndufa1	8.00087e-07	5.09857e-05	4.39397e-05
GO:0009260	ribonucleotide biosynthetic process	17	Adcy1/Nme2/Atp5g1/Ndufb1/Ndufs6/Ndufb9/Ndufb4/Atp5e/Gucy1b1/Atp5k/Ndufa5/Impdh1/Snca/Atp5l/ND3/ND5/Ndufa1	8.11783e-07	5.09857e-05	4.39397e-05
GO:0030705	cytoskeleton-dependent intracellular transport	17	Trak2/Kif1a/Ank3/Ppfia2/Kif5a/Mapt/Agtpbp1/Ap3s1/Rab27b/Myo5b/Neto1/Cnih2/Borcs7/Kif5c/Uchl1/Map6/Tub	9.90171e-07	6.11174e-05	5.26713e-05
GO:0030534	adult behavior	16	Mapt/Agtpbp1/Crhbp/Kcnma1/Septin5/Sptbn2/Pten/Uchl1/Usp46/Nos1/Npy/Snca/Atp1a3/Shank1/Homer2/Shank2	1.1572e-06	6.90464e-05	5.95046e-05
GO:0048813	dendrite morphogenesis	16	Trak2/Kif1a/Ppfia2/Camk2b/Arhgap44/Hecw1/Phactr1/Sult4a1/Camk2a/Myo5b/Pten/Nsmf/Cux2/Shank1/Map6/Parp6	1.1572e-06	6.90464e-05	5.95046e-05
GO:0009165	nucleotide biosynthetic process	19	Adcy1/Nme2/Atp5g1/Ndufb1/Ndufs6/Ndufb9/Ndufb4/Atp5e/Gucy1b1/Hpca/Atp5k/Nos1/Ndufa5/Impdh1/Snca/Atp5l/ND3/ND5/Ndufa1	1.19298e-06	7.00142e-05	6.03386e-05
GO:0032412	regulation of monoatomic ion transmembrane transporter activity	20	Cnih3/Ank3/Vamp2/Fkbp1b/Akap6/Hecw1/Mef2c/Crhbp/Cacna1d/Cacnb3/Ifngr2/Neto1/Cnih2/Pten/Ank2/Hpca/Rph3a/Fxyd7/Shank1/Fxyd2	1.21849e-06	7.03577e-05	6.06347e-05
GO:0006906	vesicle fusion	13	Rims1/Syt1/Vamp2/Doc2b/Vti1b/Cplx2/Nkd2/Erc2/Syt7/Snap25/Cplx1/Stx1a/Snca	1.25029e-06	7.07649e-05	6.09855e-05
GO:0032409	regulation of transporter activity	21	Cnih3/Ank3/Vamp2/Fkbp1b/Akap6/Hecw1/Mef2c/Crhbp/Cacna1d/Cacnb3/Ifngr2/Neto1/Cnih2/Pten/Ank2/Hpca/Rph3a/Snca/Fxyd7/Shank1/Fxyd2	1.26507e-06	7.07649e-05	6.09855e-05
GO:0046390	ribose phosphate biosynthetic process	17	Adcy1/Nme2/Atp5g1/Ndufb1/Ndufs6/Ndufb9/Ndufb4/Atp5e/Gucy1b1/Atp5k/Ndufa5/Impdh1/Snca/Atp5l/ND3/ND5/Ndufa1	1.45716e-06	7.98308e-05	6.87986e-05
GO:1901293	nucleoside phosphate biosynthetic process	19	Adcy1/Nme2/Atp5g1/Ndufb1/Ndufs6/Ndufb9/Ndufb4/Atp5e/Gucy1b1/Hpca/Atp5k/Nos1/Ndufa5/Impdh1/Snca/Atp5l/ND3/ND5/Ndufa1	1.49329e-06	7.98308e-05	6.87986e-05
GO:0090174	organelle membrane fusion	13	Rims1/Syt1/Vamp2/Doc2b/Vti1b/Cplx2/Nkd2/Erc2/Syt7/Snap25/Cplx1/Stx1a/Snca	1.49404e-06	7.98308e-05	6.87986e-05
GO:0031340	positive regulation of vesicle fusion	6	Rims1/Syt1/Doc2b/Erc2/Syt7/Snca	1.63074e-06	8.58537e-05	7.39892e-05
GO:0048168	regulation of neuronal synaptic plasticity	10	Rims1/Camk2b/Camk2a/Neto1/Nsmf/Snca/Grin2b/Ppfia3/Hras/Zdhhc2	1.68904e-06	8.7634e-05	7.55235e-05
GO:1902683	regulation of receptor localization to synapse	7	Arhgap44/Camk2a/Cnih2/Rapgef4/Nbea/Cplx1/Hras	2.25276e-06	0.000115213	9.92909e-05
GO:0010970	transport along microtubule	15	Trak2/Kif1a/Ank3/Kif5a/Mapt/Agtpbp1/Ap3s1/Rab27b/Neto1/Cnih2/Borcs7/Kif5c/Uchl1/Map6/Tub	2.31601e-06	0.000116779	0.000100641
GO:0060079	excitatory postsynaptic potential	11	Rims1/Mef2c/Cacnb3/Neto1/Pten/Cux2/Stx1a/Prkar1b/Snca/Grin2b/Shank1	2.44897e-06	0.000121768	0.00010494
GO:1990778	protein localization to cell periphery	23	Dpp10/Cnih3/Ank3/Palm/Camk2b/Arhgap44/Vamp2/Vti1b/Nkd2/Rab3c/Cacnb3/Pacsin1/Camk2a/Myo5b/Neto1/Rapgef4/Snap25/Nbea/Ank2/Cplx1/Tub/Hras/Zdhhc2	2.65627e-06	0.000130266	0.000112264
GO:0031644	regulation of nervous system process	16	Rims1/Cacnb3/Neto1/Cnih2/Pten/Rapgef4/Fabp5/Rnf10/Nos1/Cux2/Stx1a/Prkar1b/Wasf3/Grin2b/Shank1/Cck	2.7487e-06	0.000131204	0.000113073
GO:1905475	regulation of protein localization to membrane	16	Dpp10/Ank3/Camk2b/Arhgap44/Vti1b/Nkd2/Dmtn/Cacnb3/Camk2a/Myo5b/Rapgef4/Nbea/Hpca/Cplx1/Hras/Zdhhc2	2.7487e-06	0.000131204	0.000113073
GO:0010257	NADH dehydrogenase complex assembly	9	Ndufb1/Ndufs6/Ndufb9/Ndufb4c/Ndufb4/Ndufb4b/Ndufa5/ND5/Ndufa1	3.04596e-06	0.000139315	0.000120062
GO:0032981	mitochondrial respiratory chain complex I assembly	9	Ndufb1/Ndufs6/Ndufb9/Ndufb4c/Ndufb4/Ndufb4b/Ndufa5/ND5/Ndufa1	3.04596e-06	0.000139315	0.000120062
GO:0031632	positive regulation of synaptic vesicle fusion to presynaptic active zone membrane	5	Rims1/Syt1/Doc2b/Erc2/Syt7	3.11318e-06	0.000139315	0.000120062
GO:0099502	calcium-dependent activation of synaptic vesicle fusion	5	Rims1/Syt1/Doc2b/Erc2/Syt7	3.11318e-06	0.000139315	0.000120062
GO:1901634	positive regulation of synaptic vesicle membrane organization	5	Rims1/Syt1/Doc2b/Erc2/Syt7	3.11318e-06	0.000139315	0.000120062
GO:0098815	modulation of excitatory postsynaptic potential	9	Rims1/Cacnb3/Neto1/Pten/Cux2/Stx1a/Prkar1b/Grin2b/Shank1	3.493e-06	0.000154382	0.000133047
GO:0050803	regulation of synapse structure or activity	20	Kif1a/Abhd17a/Ppfia2/Camk2b/Arhgap44/Neurod2/Lrfn5/Mef2c/2610042L04Rik/Myo5b/Pten/Psd/Rapgef4/Syndig1/Cux2/Snca/Grin2b/Shank2/Vstm5/Camkv	3.91138e-06	0.000168712	0.000145397
GO:0071277	cellular response to calcium ion	10	Syt1/Neurod2/Mef2c/Crhbp/Dmtn/Cpne8/Rasgrp2/Syt7/Syt6/Hpca	3.91149e-06	0.000168712	0.000145397
GO:0048278	vesicle docking	9	Rims1/Syt1/Vamp2/Rab3c/Septin5/Camk2a/Stx1a/Ppfia3/Unc13c	3.99526e-06	0.000170274	0.000146743
GO:0048284	organelle fusion	14	Rims1/Syt1/Thg1l/Vamp2/Doc2b/Vti1b/Cplx2/Nkd2/Erc2/Syt7/Snap25/Cplx1/Stx1a/Snca	5.71613e-06	0.00024075	0.00020748
GO:0006119	oxidative phosphorylation	13	Ndufb1/Ndufs6/Ndufb9/Ndufb4/Uqcc2/Atp5e/Atp5k/Ndufa5/Snca/Cox6a2/ND3/ND5/Ndufa1	5.96994e-06	0.000248516	0.000214172
GO:0051588	regulation of neurotransmitter transport	12	Rims1/Ppfia2/Syt1/Cplx2/Mef2c/Camk2a/Ncs1/Cplx1/Nos1/Stx1a/Npy/Snca	6.26784e-06	0.000257918	0.000222275
GO:0046928	regulation of neurotransmitter secretion	11	Rims1/Ppfia2/Syt1/Cplx2/Mef2c/Camk2a/Ncs1/Cplx1/Stx1a/Npy/Snca	6.56392e-06	0.000267032	0.00023013
GO:0048791	calcium ion-regulated exocytosis of neurotransmitter	6	Rims1/Syt1/Doc2b/Syt7/Snap25/Unc13c	6.85972e-06	0.00027593	0.000237798
GO:0006813	potassium ion transport	17	Kcnq5/Dpp10/Ank3/Vamp2/Akap6/Kcnma1/Cacna1d/Kcnh3/Neto1/Pten/Kcnq2/Kcnmb2/Ank2/Slc24a2/Nos1/Atp1a3/Fxyd2	7.44632e-06	0.000296198	0.000255265
GO:0031279	regulation of cyclase activity	8	Palm/Gng7/Adcy1/Akap6/Cacna1d/Gnal/Hpca/Nos1	8.04543e-06	0.000316512	0.000272772
GO:0072384	organelle transport along microtubule	10	Trak2/Kif1a/Kif5a/Mapt/Agtpbp1/Ap3s1/Cnih2/Borcs7/Uchl1/Map6	8.32577e-06	0.000323981	0.000279209
GO:0050807	regulation of synapse organization	19	Kif1a/Abhd17a/Ppfia2/Camk2b/Arhgap44/Neurod2/Lrfn5/Mef2c/Myo5b/Pten/Psd/Rapgef4/Syndig1/Cux2/Snca/Grin2b/Shank2/Vstm5/Camkv	9.77369e-06	0.000376235	0.000324241
GO:0098840	protein transport along microtubule	5	Kif1a/Kif5a/Rab27b/Neto1/Kif5c	1.00668e-05	0.000379358	0.000326933
GO:0099118	microtubule-based protein transport	5	Kif1a/Kif5a/Rab27b/Neto1/Kif5c	1.00668e-05	0.000379358	0.000326933
GO:0060078	regulation of postsynaptic membrane potential	12	Rims1/Mef2c/Cacnb3/Neto1/Pten/Nos1/Cux2/Stx1a/Prkar1b/Snca/Grin2b/Shank1	1.09853e-05	0.000409661	0.000353048
GO:0051339	regulation of lyase activity	8	Palm/Gng7/Adcy1/Akap6/Cacna1d/Gnal/Hpca/Nos1	1.22526e-05	0.00045221	0.000389717
GO:0050806	positive regulation of synaptic transmission	20	Rims1/Syt1/Camk2b/Adcy1/Vamp2/Prkce/Pten/Ncs1/Snap25/Slc24a2/Nos1/Stx1a/Prkar1b/Snca/Grin2b/Ptpn5/Kctd13/Shank2/Zdhhc2/Nrgn	1.32953e-05	0.000485685	0.000418566
GO:0071805	potassium ion transmembrane transport	15	Kcnq5/Dpp10/Ank3/Vamp2/Akap6/Kcnma1/Cacna1d/Kcnh3/Neto1/Pten/Kcnq2/Ank2/Slc24a2/Atp1a3/Fxyd2	1.54131e-05	0.000557361	0.000480337
GO:0051592	response to calcium ion	12	Syt1/Neurod2/Mef2c/Crhbp/Kcnma1/Dmtn/Cpne8/Rasgrp2/Syt7/Kcnmb2/Syt6/Hpca	1.60323e-05	0.000573957	0.000494639
GO:0099565	chemical synaptic transmission, postsynaptic	11	Rims1/Mef2c/Cacnb3/Neto1/Pten/Cux2/Stx1a/Prkar1b/Snca/Grin2b/Shank1	1.70996e-05	0.000604498	0.00052096
GO:1902473	regulation of protein localization to synapse	6	Arhgap44/Mapt/Camk2a/Rapgef4/Nbea/Hras	1.72231e-05	0.000604498	0.00052096
GO:0007409	axonogenesis	25	Trak2/Ank3/Pip5k1c/Kif5a/Adcy1/Mapt/Rac3/Evl/Mef2c/Gap43/Rpl24/Tnfrsf12a/Apc/Myo5b/Pten/Kif5c/Chn1/Bmp7/Bhlhe22/Efna3/Uchl1/Lmtk2/Foxp1/Map6/Cck	1.78093e-05	0.000617085	0.000531807
GO:0045761	regulation of adenylate cyclase activity	7	Palm/Gng7/Adcy1/Akap6/Cacna1d/Gnal/Hpca	1.79265e-05	0.000617085	0.000531807
GO:0106027	neuron projection organization	11	Kif1a/Ppfia2/Camk2b/Arhgap44/Myo5b/Pten/Rph3a/Cux2/Grin2b/Atp1a3/Shank1	1.85485e-05	0.000632415	0.000545019
GO:0007612	learning	14	Neurod2/Prkar2b/Jph4/Neto1/Pak6/Snap25/Slc24a2/B4galt2/Grin2b/Atp1a3/Shank1/Deaf1/Shank2/Cck	2.32074e-05	0.000783796	0.00067548
GO:0006904	vesicle docking involved in exocytosis	7	Rims1/Vamp2/Rab3c/Septin5/Camk2a/Ppfia3/Unc13c	2.44118e-05	0.000816768	0.000703895
GO:0140056	organelle localization by membrane tethering	9	Rims1/Syt1/Vamp2/Rab3c/Septin5/Camk2a/Stx1a/Ppfia3/Unc13c	2.55572e-05	0.000844379	0.00072769
GO:1900273	positive regulation of long-term synaptic potentiation	6	Adcy1/Nos1/Prkar1b/Ptpn5/Zdhhc2/Nrgn	2.58294e-05	0.000844379	0.00072769
GO:0033108	mitochondrial respiratory chain complex assembly	10	Ndufb1/Ndufs6/Ndufb9/Ndufb4c/Ndufb4/Uqcc2/Ndufb4b/Ndufa5/ND5/Ndufa1	2.59446e-05	0.000844379	0.00072769
GO:0042596	fear response	8	Gng7/Neurod2/Mef2c/Usp46/Prkar1b/Grin2b/Deaf1/Cck	2.63362e-05	0.000849402	0.000732019
GO:0071257	cellular response to electrical stimulus	4	Palm/Neurod2/Pten/Nsmf	2.72563e-05	0.000871228	0.000750829
GO:0099111	microtubule-based transport	15	Trak2/Kif1a/Ank3/Kif5a/Mapt/Agtpbp1/Ap3s1/Rab27b/Neto1/Cnih2/Borcs7/Kif5c/Uchl1/Map6/Tub	2.82333e-05	0.000888791	0.000765965
GO:0045921	positive regulation of exocytosis	10	Syt1/Doc2b/Vsnl1/Septin5/Rab27b/Myo5b/Syt7/Ncs1/Stx1a/Snca	2.83023e-05	0.000888791	0.000765965
GO:0061025	membrane fusion	13	Rims1/Syt1/Vamp2/Doc2b/Vti1b/Cplx2/Nkd2/Erc2/Syt7/Snap25/Cplx1/Stx1a/Snca	3.2621e-05	0.00101551	0.000875168
GO:0000028	ribosomal small subunit assembly	5	Rpl38/Rps28/Rps27/Rps25/Rpsa	3.35021e-05	0.00103395	0.000891059
GO:1904375	regulation of protein localization to cell periphery	12	Dpp10/Camk2b/Arhgap44/Vti1b/Nkd2/Camk2a/Myo5b/Rapgef4/Nbea/Cplx1/Hras/Zdhhc2	3.70952e-05	0.00113505	0.000978192
GO:0099637	neurotransmitter receptor transport	6	Arhgap44/Vamp2/Myo5b/Neto1/Snap25/Cplx1	3.75944e-05	0.00114057	0.000982953
GO:0009205	purine ribonucleoside triphosphate metabolic process	16	Nme2/Atp5g1/Ndufb1/Ndufs6/Ndufb9/Ndufb4/Kif5c/Atp5e/Atp5k/Ndufa5/Impdh1/Eno2/Atp5l/ND3/ND5/Ndufa1	4.07229e-05	0.00121964	0.00105109
GO:0010959	regulation of metal ion transport	23	Mettl21c/Dpp10/Akt3/Ank3/Vamp2/Fkbp1b/Akap6/Hecw1/Cacna1d/Jph4/Cacnb3/Prkce/Camk2a/Neto1/Pten/Trpc4/Ank2/Hpca/Nos1/Snca/Fxyd7/Homer2/Fxyd2	4.08818e-05	0.00121964	0.00105109
GO:0034765	regulation of monoatomic ion transmembrane transport	24	Kcnq5/Mettl21c/Dpp10/Ank3/Vamp2/Fkbp1b/Akap6/Hecw1/Kcnma1/Cacna1d/Cacnb3/Kcnh3/Ifngr2/Prkce/Neto1/Pten/Scn2a/Kcnq2/Ank2/Hpca/Nos1/Snca/Fxyd7/Fxyd2	4.13183e-05	0.00122248	0.00105354
GO:0099640	axo-dendritic protein transport	4	Kif5a/Rab27b/Neto1/Kif5c	4.21718e-05	0.0012375	0.00106648
GO:1902074	response to salt	19	Syt1/Neurod2/Mef2c/Crhbp/Kcnma1/Dmtn/Ly6h/Pdxp/Cpne8/Prkce/Rasgrp2/Syt7/Kcnmb2/Syt6/Hpca/Nos1/Snca/Homer2/Cib2	4.38523e-05	0.00127405	0.00109799
GO:0042886	amide transport	22	Gnaz/Doc2b/Rasl10b/Nr1d1/Fkbp1b/Vsnl1/Crhbp/Cacna1d/Uqcc2/Prkce/Syt7/Apba1/Rapgef4/Snap25/Camk2n1/Cplx1/Nos1/Stx1a/Snca/Slc25a18/Grin2b/Cck	4.41292e-05	0.00127405	0.00109799
GO:0022406	membrane docking	9	Rims1/Syt1/Vamp2/Rab3c/Septin5/Camk2a/Stx1a/Ppfia3/Unc13c	4.57258e-05	0.00130959	0.00112861
GO:0017158	regulation of calcium ion-dependent exocytosis	7	Syt1/Vamp2/Doc2b/Syt7/Syt6/Rph3a/Stx1a	4.94118e-05	0.00140392	0.00120991
GO:0097061	dendritic spine organization	10	Kif1a/Ppfia2/Camk2b/Arhgap44/Myo5b/Pten/Rph3a/Cux2/Grin2b/Shank1	5.05471e-05	0.00142487	0.00122796
GO:0001508	action potential	12	Ank3/Fkbp1b/Kcnma1/Cacna1d/Cacnb3/Scn2a/Rapgef4/Kcnmb2/Trpc4/Ank2/Foxp1/Grin2b	5.12858e-05	0.0014344	0.00123617
GO:1901016	regulation of potassium ion transmembrane transporter activity	8	Ank3/Vamp2/Akap6/Cacna1d/Neto1/Pten/Ank2/Fxyd2	5.20022e-05	0.00144316	0.00124373
GO:0009144	purine nucleoside triphosphate metabolic process	16	Nme2/Atp5g1/Ndufb1/Ndufs6/Ndufb9/Ndufb4/Kif5c/Atp5e/Atp5k/Ndufa5/Impdh1/Eno2/Atp5l/ND3/ND5/Ndufa1	5.39004e-05	0.00148433	0.00127921
GO:0009199	ribonucleoside triphosphate metabolic process	16	Nme2/Atp5g1/Ndufb1/Ndufs6/Ndufb9/Ndufb4/Kif5c/Atp5e/Atp5k/Ndufa5/Impdh1/Eno2/Atp5l/ND3/ND5/Ndufa1	5.64281e-05	0.00154208	0.00132897
GO:0061669	spontaneous neurotransmitter secretion	4	Rims1/Syt1/Doc2b/Rph3a	6.22842e-05	0.00167652	0.00144484
GO:0099011	neuronal dense core vesicle exocytosis	4	Rims1/Snap25/Syt6/Unc13c	6.22842e-05	0.00167652	0.00144484
GO:0060996	dendritic spine development	11	Kif1a/Palm/Ppfia2/Camk2b/Arhgap44/Mef2c/Camk2a/Myo5b/Pten/Cux2/Shank1	6.53965e-05	0.00174716	0.00150571
GO:0048169	regulation of long-term neuronal synaptic plasticity	6	Rims1/Camk2b/Neto1/Snca/Grin2b/Hras	7.388e-05	0.00195919	0.00168844
GO:0099601	regulation of neurotransmitter receptor activity	8	Cnih3/Mef2c/Crhbp/Ifngr2/Neto1/Cnih2/Rph3a/Shank1	7.86792e-05	0.00207111	0.0017849
GO:1903532	positive regulation of secretion by cell	20	Mif/Syt1/Doc2b/Rasl10b/Vsnl1/Cacna1d/Septin5/Pcp4/Prkce/Rab27b/Myo5b/Syt7/Ncs1/Rapgef4/Snap25/Camk2n1/Stx1a/Snca/Grin2b/Cck	8.22828e-05	0.00215016	0.00185302
GO:0098877	neurotransmitter receptor transport to plasma membrane	5	Arhgap44/Vamp2/Myo5b/Snap25/Cplx1	8.61253e-05	0.00223427	0.0019255
GO:0042274	ribosomal small subunit biogenesis	8	Rpl38/Rps28/Rps21/Rps27/Rps16/Rps17/Rps25/Rpsa	8.68779e-05	0.00223757	0.00192835
GO:0007416	synapse assembly	14	Mapt/Lrfn5/Mef2c/2610042L04Rik/Gap43/Sptbn2/Pten/Psd/Syndig1/Cux2/Snca/Shank2/Zdhhc2/Vstm5	8.94413e-05	0.00228714	0.00197107
GO:0099175	regulation of postsynapse organization	11	Kif1a/Abhd17a/Ppfia2/Camk2b/Arhgap44/Pten/Psd/Rapgef4/Cux2/Grin2b/Shank2	9.11257e-05	0.00231369	0.00199395
GO:0043266	regulation of potassium ion transport	10	Dpp10/Ank3/Vamp2/Akap6/Cacna1d/Neto1/Pten/Ank2/Nos1/Fxyd2	9.27544e-05	0.00233846	0.00201529
GO:0001662	behavioral fear response	7	Gng7/Neurod2/Mef2c/Usp46/Grin2b/Deaf1/Cck	0.000103764	0.00259773	0.00223874
GO:0034643	establishment of mitochondrion localization, microtubule-mediated	5	Trak2/Mapt/Agtpbp1/Uchl1/Map6	0.000105942	0.00261566	0.00225419
GO:0047497	mitochondrion transport along microtubule	5	Trak2/Mapt/Agtpbp1/Uchl1/Map6	0.000105942	0.00261566	0.00225419
GO:1901379	regulation of potassium ion transmembrane transport	9	Dpp10/Ank3/Vamp2/Akap6/Cacna1d/Neto1/Pten/Ank2/Fxyd2	0.000108638	0.00266385	0.00229572
GO:0033555	multicellular organismal response to stress	10	Gng7/Neurod2/Mef2c/Pten/Usp46/Nos1/Prkar1b/Grin2b/Deaf1/Cck	0.000114884	0.00279502	0.00240877
GO:0060997	dendritic spine morphogenesis	8	Kif1a/Ppfia2/Camk2b/Arhgap44/Myo5b/Pten/Cux2/Shank1	0.000115829	0.00279502	0.00240877
GO:0002209	behavioral defense response	7	Gng7/Neurod2/Mef2c/Usp46/Grin2b/Deaf1/Cck	0.000116329	0.00279502	0.00240877
GO:0009141	nucleoside triphosphate metabolic process	16	Nme2/Atp5g1/Ndufb1/Ndufs6/Ndufb9/Ndufb4/Kif5c/Atp5e/Atp5k/Ndufa5/Impdh1/Eno2/Atp5l/ND3/ND5/Ndufa1	0.000118554	0.00282149	0.00243158
GO:0009060	aerobic respiration	13	Ndufb1/Ndufs6/Ndufb9/Ndufb4/Uqcc2/Atp5e/Atp5k/Ndufa5/Snca/Cox6a2/ND3/ND5/Ndufa1	0.000119007	0.00282149	0.00243158
GO:0010038	response to metal ion	17	Ank3/Syt1/Camk2b/Neurod2/Mapt/Mef2c/Crhbp/Kcnma1/Dmtn/Cpne8/Rasgrp2/Syt7/Kcnmb2/Syt6/Hpca/Snca/Lcat	0.000132203	0.0031103	0.00268047
GO:0099633	protein localization to postsynaptic specialization membrane	6	Cnih3/Camk2a/Neto1/Rapgef4/Nbea/Hras	0.000133795	0.0031103	0.00268047
GO:0099645	neurotransmitter receptor localization to postsynaptic specialization membrane	6	Cnih3/Camk2a/Neto1/Rapgef4/Nbea/Hras	0.000133795	0.0031103	0.00268047
GO:0045333	cellular respiration	15	Ndufb1/Ndufs6/Ndufb9/Ndufb4/Uqcc2/Norad/Atp5e/Atp5k/Ndufa5/Snca/Slc25a18/Cox6a2/ND3/ND5/Ndufa1	0.0001383	0.00318382	0.00274384
GO:1902075	cellular response to salt	13	Syt1/Neurod2/Mef2c/Crhbp/Dmtn/Ly6h/Pdxp/Cpne8/Rasgrp2/Syt7/Syt6/Hpca/Cib2	0.000138736	0.00318382	0.00274384
GO:0008306	associative learning	10	Neurod2/Neto1/Snap25/B4galt2/Grin2b/Atp1a3/Shank1/Deaf1/Shank2/Cck	0.00014132	0.00322246	0.00277713
GO:0060291	long-term synaptic potentiation	15	Rims1/Camk2b/Adcy1/Vamp2/Pten/Snap25/Slc24a2/Nos1/Prkar1b/Snca/Grin2b/Ptpn5/Shank2/Zdhhc2/Nrgn	0.000150836	0.00341768	0.00294537
GO:1904181	positive regulation of membrane depolarization	4	Ank3/Cacna1d/Mllt11/Cck	0.000163955	0.00366849	0.00316153
GO:1990504	dense core granule exocytosis	4	Rims1/Snap25/Syt6/Unc13c	0.000163955	0.00366849	0.00316153
GO:0022904	respiratory electron transport chain	9	Ndufs6/Ndufb9/Norad/Ndufa5/Snca/Slc25a18/Cox6a2/ND3/ND5	0.000173208	0.00385145	0.0033192
GO:0010469	regulation of signaling receptor activity	11	Cnih3/Cnrip1/Mef2c/Crhbp/Ifngr2/Neto1/Cnih2/Ppp2r5b/Pten/Rph3a/Shank1	0.000179438	0.0039434	0.00339845
GO:0097479	synaptic vesicle localization	7	Kif5a/Ap3s1/Cnih2/Pten/Kif5c/Syndig1/Snca	0.000179546	0.0039434	0.00339845
GO:0046034	ATP metabolic process	14	Atp5g1/Ndufb1/Ndufs6/Ndufb9/Ndufb4/Kif5c/Atp5e/Atp5k/Ndufa5/Eno2/Atp5l/ND3/ND5/Ndufa1	0.000181837	0.00396938	0.00342083
GO:0071248	cellular response to metal ion	12	Ank3/Syt1/Neurod2/Mef2c/Crhbp/Dmtn/Cpne8/Rasgrp2/Syt7/Syt6/Hpca/Snca	0.000183545	0.00398238	0.00343203
GO:2000310	regulation of NMDA receptor activity	5	Mef2c/Crhbp/Ifngr2/Cnih2/Rph3a	0.000186763	0.00402778	0.00347116
GO:0009914	hormone transport	20	Gnaz/Selenom/Vamp2/Doc2b/Rasl10b/Nr1d1/Fkbp1b/Vsnl1/Crhbp/Cacna1d/Slc7a8/Uqcc2/Prkce/Syt7/Rapgef4/Snap25/Camk2n1/Cplx1/Nos1/Stx1a	0.000190224	0.00407785	0.00351431
GO:0035249	synaptic transmission, glutamatergic	10	Cnih3/Syt1/Mef2c/Cnih2/Dgkz/Napb/Grin2b/Shank2/Plat/Unc13c	0.000196745	0.00419253	0.00361315
GO:0042255	ribosome assembly	7	Rpl23a/Rpl38/Rpl24/Rps28/Rps27/Rps25/Rpsa	0.000199045	0.00421647	0.00363377
GO:0030072	peptide hormone secretion	17	Gnaz/Doc2b/Rasl10b/Nr1d1/Fkbp1b/Vsnl1/Crhbp/Cacna1d/Uqcc2/Prkce/Syt7/Rapgef4/Snap25/Camk2n1/Cplx1/Nos1/Stx1a	0.000207842	0.00437692	0.00377205
GO:0099590	neurotransmitter receptor internalization	6	Pip5k1c/Pacsin1/Snap25/Hpca/Usp46/Ap2s1	0.000226957	0.0047515	0.00409487
GO:0030073	insulin secretion	15	Gnaz/Doc2b/Nr1d1/Fkbp1b/Vsnl1/Cacna1d/Uqcc2/Prkce/Syt7/Rapgef4/Snap25/Camk2n1/Cplx1/Nos1/Stx1a	0.000238968	0.00497388	0.00428651
GO:0060998	regulation of dendritic spine development	8	Kif1a/Palm/Ppfia2/Camk2b/Mef2c/Pten/Cux2/Shank1	0.000275221	0.00560592	0.00483121
GO:0002790	peptide secretion	17	Gnaz/Doc2b/Rasl10b/Nr1d1/Fkbp1b/Vsnl1/Crhbp/Cacna1d/Uqcc2/Prkce/Syt7/Rapgef4/Snap25/Camk2n1/Cplx1/Nos1/Stx1a	0.000277127	0.00560592	0.00483121
GO:0019896	axonal transport of mitochondrion	4	Trak2/Agtpbp1/Uchl1/Map6	0.000277164	0.00560592	0.00483121
GO:0035493	SNARE complex assembly	4	Vamp2/Snap25/Stx1a/Snca	0.000277164	0.00560592	0.00483121
GO:2000479	regulation of cAMP-dependent protein kinase activity	4	Prkar2b/Akap6/Pkia/Prkar1b	0.000277164	0.00560592	0.00483121
GO:0031346	positive regulation of cell projection organization	21	Palm/Camk2b/Serpinf1/Nme2/Mien1/Mapt/Fkbp1b/Pcp4/Tnfrsf12a/Pacsin1/Apc/Myo5b/Ppp2r5b/Bmp7/Stmn2/Cux2/Ptpn5/Map6/Hras/Trim67/Parp6	0.000286973	0.00577171	0.00497409
GO:1903305	regulation of regulated secretory pathway	11	Rims1/Ppfia2/Syt1/Vamp2/Doc2b/Syt7/Ncs1/Syt6/Rph3a/Stx1a/Npy	0.000297891	0.00595782	0.00513448
GO:0098814	spontaneous synaptic transmission	4	Rims1/Syt1/Doc2b/Rph3a	0.000350891	0.00695667	0.0059953
GO:0009150	purine ribonucleotide metabolic process	20	Adcy1/Nme2/Atp5g1/Ndufb1/Ndufs6/Ndufb9/Ndufb4/Kif5c/Atp5e/Gucy1b1/Atp5k/Ndufa5/Impdh1/Snca/Eno2/Nudt19/Atp5l/ND3/ND5/Ndufa1	0.00035172	0.00695667	0.0059953
GO:0051654	establishment of mitochondrion localization	5	Trak2/Mapt/Agtpbp1/Uchl1/Map6	0.00035893	0.00706027	0.00608458
GO:0046879	hormone secretion	19	Gnaz/Selenom/Vamp2/Doc2b/Rasl10b/Nr1d1/Fkbp1b/Vsnl1/Crhbp/Cacna1d/Uqcc2/Prkce/Syt7/Rapgef4/Snap25/Camk2n1/Cplx1/Nos1/Stx1a	0.000392719	0.0076827	0.00662099
GO:1904062	regulation of monoatomic cation transmembrane transport	18	Mettl21c/Dpp10/Ank3/Vamp2/Fkbp1b/Akap6/Hecw1/Cacna1d/Cacnb3/Prkce/Neto1/Pten/Ank2/Hpca/Nos1/Snca/Fxyd7/Fxyd2	0.000395595	0.00769691	0.00663324
GO:0022900	electron transport chain	9	Ndufs6/Ndufb9/Norad/Ndufa5/Snca/Slc25a18/Cox6a2/ND3/ND5	0.000399414	0.0077292	0.00666106
GO:1901798	positive regulation of signal transduction by p53 class mediator	5	Rpl26/Rpl37/Rps20/Chd5/Rpl37rt	0.000416312	0.00801288	0.00690554
GO:0045956	positive regulation of calcium ion-dependent exocytosis	4	Syt1/Doc2b/Syt7/Stx1a	0.000437653	0.00833403	0.00718231
GO:0098696	regulation of neurotransmitter receptor localization to postsynaptic specialization membrane	4	Camk2a/Rapgef4/Nbea/Hras	0.000437653	0.00833403	0.00718231
GO:0015833	peptide transport	17	Gnaz/Doc2b/Rasl10b/Nr1d1/Fkbp1b/Vsnl1/Crhbp/Cacna1d/Uqcc2/Prkce/Syt7/Rapgef4/Snap25/Camk2n1/Cplx1/Nos1/Stx1a	0.000447196	0.0084707	0.00730009
GO:0031281	positive regulation of cyclase activity	5	Adcy1/Cacna1d/Gnal/Hpca/Nos1	0.000480347	0.00900337	0.00775915
GO:0090313	regulation of protein targeting to membrane	5	Ank3/Dmtn/Cacnb3/Hpca/Hras	0.000480347	0.00900337	0.00775915
GO:0015980	energy derivation by oxidation of organic compounds	17	Nr1d1/Ndufb1/Ndufs6/Ndufb9/Ppp1r1a/Ndufb4/Uqcc2/Norad/Atp5e/Atp5k/Ndufa5/Snca/Slc25a18/Cox6a2/ND3/ND5/Ndufa1	0.000509888	0.00950729	0.00819343
GO:0099518	vesicle cytoskeletal trafficking	7	Trak2/Kif1a/Ppfia2/Kif5a/Ap3s1/Myo5b/Cnih2	0.000548963	0.0101775	0.00877106
GO:0051349	positive regulation of lyase activity	5	Adcy1/Cacna1d/Gnal/Hpca/Nos1	0.00055152	0.0101775	0.00877106
GO:0090150	establishment of protein localization to membrane	14	Ank3/Sec61g/Arhgap44/Vamp2/Dmtn/Cacnb3/Myo5b/Golga7b/Snap25/Romo1/Hpca/Cplx1/Hras/Zdhhc2	0.000581315	0.0106723	0.00919749
GO:0009259	ribonucleotide metabolic process	20	Adcy1/Nme2/Atp5g1/Ndufb1/Ndufs6/Ndufb9/Ndufb4/Kif5c/Atp5e/Gucy1b1/Atp5k/Ndufa5/Impdh1/Snca/Eno2/Nudt19/Atp5l/ND3/ND5/Ndufa1	0.000605105	0.0109963	0.00947669
GO:0051047	positive regulation of secretion	20	Mif/Syt1/Doc2b/Rasl10b/Vsnl1/Cacna1d/Septin5/Pcp4/Prkce/Rab27b/Myo5b/Syt7/Ncs1/Rapgef4/Snap25/Camk2n1/Stx1a/Snca/Grin2b/Cck	0.000605105	0.0109963	0.00947669
GO:1903533	regulation of protein targeting	6	Ank3/Dmtn/Cacnb3/Hpca/Ptpn5/Hras	0.000621003	0.0112282	0.00967655
GO:0016050	vesicle organization	17	Rims1/Syt1/Vamp2/Doc2b/Vti1b/Cplx2/Nkd2/Erc2/Ap3s1/Syt7/Usp50/Snap25/Cplx1/Stx1a/Snca/Trappc2l/Unc13c	0.000658252	0.0118419	0.0102054
GO:0090276	regulation of peptide hormone secretion	14	Gnaz/Doc2b/Rasl10b/Nr1d1/Fkbp1b/Vsnl1/Crhbp/Cacna1d/Uqcc2/Prkce/Syt7/Rapgef4/Camk2n1/Nos1	0.000755404	0.0135217	0.0116531
GO:0098969	neurotransmitter receptor transport to postsynaptic membrane	4	Arhgap44/Vamp2/Snap25/Cplx1	0.000788629	0.0140462	0.0121051
GO:0099525	presynaptic dense core vesicle exocytosis	3	Rims1/Snap25/Unc13c	0.00079728	0.01413	0.0121773
GO:0098884	postsynaptic neurotransmitter receptor internalization	5	Pip5k1c/Pacsin1/Hpca/Usp46/Ap2s1	0.000812872	0.0141998	0.0122375
GO:0140239	postsynaptic endocytosis	5	Pip5k1c/Pacsin1/Hpca/Usp46/Ap2s1	0.000812872	0.0141998	0.0122375
GO:0019693	ribose phosphate metabolic process	20	Adcy1/Nme2/Atp5g1/Ndufb1/Ndufs6/Ndufb9/Ndufb4/Kif5c/Atp5e/Gucy1b1/Atp5k/Ndufa5/Impdh1/Snca/Eno2/Nudt19/Atp5l/ND3/ND5/Ndufa1	0.000814448	0.0141998	0.0122375
GO:0010976	positive regulation of neuron projection development	13	Camk2b/Serpinf1/Nme2/Mapt/Fkbp1b/Pcp4/Pacsin1/Ppp2r5b/Bmp7/Stmn2/Cux2/Ptpn5/Trim67	0.000818028	0.0141998	0.0122375
GO:0098876	vesicle-mediated transport to the plasma membrane	10	Ank3/Arhgap44/Vamp2/Rab11fip4/Myo5b/Pla2g4e/Snap25/Cplx1/Lmtk2/Zdhhc2	0.00082105	0.0141998	0.0122375
GO:1900271	regulation of long-term synaptic potentiation	6	Adcy1/Nos1/Prkar1b/Ptpn5/Zdhhc2/Nrgn	0.000830781	0.014299	0.012323
GO:0007626	locomotory behavior	14	Gng7/Mapt/Agtpbp1/Kcnma1/Prkce/Apba1/Pten/Pak6/Snap25/B4galt2/Uchl1/Snca/Atp1a3/Shank2	0.000842497	0.0144313	0.012437
GO:1904063	negative regulation of cation transmembrane transport	8	Ank3/Fkbp1b/Hecw1/Cacnb3/Prkce/Pten/Nos1/Fxyd2	0.000868506	0.014806	0.0127599
GO:0002791	regulation of peptide secretion	14	Gnaz/Doc2b/Rasl10b/Nr1d1/Fkbp1b/Vsnl1/Crhbp/Cacna1d/Uqcc2/Prkce/Syt7/Rapgef4/Camk2n1/Nos1	0.000905147	0.0153575	0.0132352
GO:0060074	synapse maturation	5	Palm/Camk2b/Neurod2/Pten/Shank1	0.000917658	0.0154963	0.0133548
GO:0010738	regulation of protein kinase A signaling	4	Akap12/Mif/Akap6/Grin2b	0.000940069	0.0157264	0.0135531
GO:1903540	establishment of protein localization to postsynaptic membrane	4	Arhgap44/Vamp2/Snap25/Cplx1	0.000940069	0.0157264	0.0135531
GO:0042254	ribosome biogenesis	15	Rpl26/Rpl23a/Rpl38/Rpl24/Rps28/Pten/Rps21/Rps27/Rps16/Rps17/Rps25/Rpp25/Rps27rt/Rpsa/Pin4	0.000963282	0.0160398	0.0138232
GO:0090087	regulation of peptide transport	14	Gnaz/Doc2b/Rasl10b/Nr1d1/Fkbp1b/Vsnl1/Crhbp/Cacna1d/Uqcc2/Prkce/Syt7/Rapgef4/Camk2n1/Nos1	0.000971678	0.0161047	0.0138791
GO:0043254	regulation of protein-containing complex assembly	19	Rims1/Thra/Mapt/H3f3b/Cyria/Evl/Dmtn/Prkce/Fhod3/Apc/Ppp2r5b/Usp50/Napb/Stmn2/Stx1a/Snca/Lcat/Cryab/Cck	0.000982489	0.0162088	0.0139688
GO:0061001	regulation of dendritic spine morphogenesis	6	Kif1a/Ppfia2/Camk2b/Arhgap44/Pten/Cux2	0.000998398	0.0163957	0.0141299
GO:0051648	vesicle localization	12	Trak2/Kif1a/Ppfia2/Kif5a/Ap3s1/Myo5b/Cnih2/Pten/Kif5c/Syndig1/Snca/Trappc2l	0.00101974	0.0166697	0.0143661
GO:0060292	long-term synaptic depression	5	Mapt/Gnal/Pten/Slc24a2/Shank2	0.00103216	0.0167961	0.014475
GO:0045664	regulation of neuron differentiation	13	Bend6/Mmd/Neurod2/Rac3/Rgs6/Mef2c/Pcp4/Pten/Bmp7/Efna3/Ywhag/Wdr62/Bex1	0.00106763	0.0172881	0.014899
GO:0010807	regulation of synaptic vesicle priming	3	Rims1/Napb/Stx1a	0.00108045	0.0172881	0.014899
GO:1903367	positive regulation of fear response	3	Mef2c/Prkar1b/Cck	0.00108045	0.0172881	0.014899
GO:1901214	regulation of neuron death	18	Serpinf1/Mapt/Sncb/Mef2c/Kcnma1/Faim2/Pcp4/Nsmf/Bag1/Nos1/Npy/Snca/Eno2/Grin2b/Ptpn5/Rras2/Hras/Nqo1	0.00108923	0.0172881	0.014899
GO:0031109	microtubule polymerization or depolymerization	9	Apc2/Tubg2/Mapt/Bmerb1/Apc/Stmn3/Stmn2/Snca/Cryab	0.00109091	0.0172881	0.014899
GO:0031646	positive regulation of nervous system process	6	Rims1/Rapgef4/Rnf10/Prkar1b/Wasf3/Cck	0.00109137	0.0172881	0.014899
GO:0072659	protein localization to plasma membrane	15	Dpp10/Ank3/Palm/Camk2b/Arhgap44/Vamp2/Vti1b/Nkd2/Rab3c/Cacnb3/Pacsin1/Camk2a/Myo5b/Ank2/Zdhhc2	0.0010984	0.0172907	0.0149013
GO:0002115	store-operated calcium entry	4	Jph4/Trpc4/Orai2/Homer2	0.00111086	0.0172907	0.0149013
GO:0010763	positive regulation of fibroblast migration	4	Akap12/Dmtn/Prkce/Apc	0.00111086	0.0172907	0.0149013
GO:0051602	response to electrical stimulus	4	Palm/Neurod2/Pten/Nsmf	0.00111086	0.0172907	0.0149013
GO:0014059	regulation of dopamine secretion	5	Syt1/Pcp4/Syt7/Syt6/Snca	0.00129253	0.0200314	0.0172632
GO:0071901	negative regulation of protein serine/threonine kinase activity	8	Prkar2b/Apc/Pten/Bmp7/Pkia/Uchl1/Prkar1b/Ptpn5	0.00133755	0.0206398	0.0177875
GO:1901796	regulation of signal transduction by p53 class mediator	7	Smyd2/Mif/Rpl26/Rpl37/Rps20/Chd5/Rpl37rt	0.00136243	0.0209334	0.0180405
GO:0050796	regulation of insulin secretion	12	Gnaz/Doc2b/Nr1d1/Fkbp1b/Vsnl1/Cacna1d/Uqcc2/Prkce/Syt7/Rapgef4/Camk2n1/Nos1	0.00139804	0.0213889	0.0184331
GO:0099519	dense core granule cytoskeletal transport	3	Kif1a/Ppfia2/Kif5a	0.00141983	0.0216298	0.0186407
GO:0007411	axon guidance	13	Ank3/Kif5a/Rac3/Evl/Mef2c/Gap43/Rpl24/Kif5c/Chn1/Bmp7/Efna3/Lmtk2/Foxp1	0.00147925	0.0224394	0.0193384
GO:1905477	positive regulation of protein localization to membrane	8	Dpp10/Ank3/Nkd2/Cacnb3/Myo5b/Hpca/Hras/Zdhhc2	0.00150315	0.022702	0.0195647
GO:0045762	positive regulation of adenylate cyclase activity	4	Adcy1/Cacna1d/Gnal/Hpca	0.00151558	0.022702	0.0195647
GO:2000311	regulation of AMPA receptor activity	4	Cnih3/Mef2c/Cnih2/Shank1	0.00151558	0.022702	0.0195647
GO:0035725	sodium ion transmembrane transport	10	Ank3/Slc6a15/Hecw1/Neto1/Scn2a/Slc24a2/Nos1/Atp1a3/Fxyd7/Fxyd2	0.00153001	0.0227601	0.0196148
GO:0097485	neuron projection guidance	13	Ank3/Kif5a/Rac3/Evl/Mef2c/Gap43/Rpl24/Kif5c/Chn1/Bmp7/Efna3/Lmtk2/Foxp1	0.00153217	0.0227601	0.0196148
GO:0071900	regulation of protein serine/threonine kinase activity	16	Tpd52l1/Mif/Prkar2b/Akap6/Mef2c/Apc/Pten/Bmp7/Pkia/Uchl1/Ccni/Prkar1b/Snca/Map3k10/Ptpn5/Hras	0.00160949	0.0238098	0.0205194
GO:0043087	regulation of GTPase activity	16	Agap1/Apc2/Tbc1d9b/Arhgap44/Arhgap27/Tbc1d16/Rgs6/Rapgef5/Rasgrp2/Garnl3/Rapgef4/Chn1/Stmn3/Adap1/Hras/Ocrl	0.00165656	0.0244053	0.0210326
GO:0006605	protein targeting	14	Trak2/Ank3/Sec61g/Dmtn/Cacnb3/Golga7b/Romo1/Nbea/Hpca/Pex10/Ywhag/Ptpn5/Hras/Zdhhc2	0.00166746	0.0244652	0.0210842
GO:0014046	dopamine secretion	5	Syt1/Pcp4/Syt7/Syt6/Snca	0.00176985	0.0258615	0.0222876
GO:0034766	negative regulation of monoatomic ion transmembrane transport	8	Ank3/Fkbp1b/Hecw1/Cacnb3/Prkce/Pten/Nos1/Fxyd2	0.00188294	0.0274022	0.0236153
GO:0051924	regulation of calcium ion transport	14	Mettl21c/Fkbp1b/Akap6/Cacna1d/Jph4/Cacnb3/Prkce/Camk2a/Trpc4/Ank2/Hpca/Nos1/Snca/Homer2	0.00189478	0.0274629	0.0236676
GO:0070997	neuron death	19	Serpinf1/Mapt/Sncb/Mef2c/Kcnma1/Faim2/Pcp4/Nsmf/Scn2a/Bag1/Nos1/Npy/Snca/Eno2/Grin2b/Ptpn5/Rras2/Hras/Nqo1	0.00191224	0.0276041	0.0237894
GO:0007264	small GTPase mediated signal transduction	18	Rabif/Arhgap44/Rac3/Rapgef5/Arhgdig/Rasgrp2/Psd/Garnl3/Rapgef4/Chn1/Dgkz/Usp50/Stmn3/Rras2/Kctd13/Hras/Mcf2l/Trim67	0.00195301	0.0279867	0.0241191
GO:0048489	synaptic vesicle transport	5	Kif5a/Ap3s1/Cnih2/Kif5c/Snca	0.00195438	0.0279867	0.0241191
GO:0090314	positive regulation of protein targeting to membrane	4	Ank3/Cacnb3/Hpca/Hras	0.00201293	0.0285963	0.0246445
GO:0099149	regulation of postsynaptic neurotransmitter receptor internalization	4	Pip5k1c/Pacsin1/Hpca/Usp46	0.00201293	0.0285963	0.0246445
GO:0018105	peptidyl-serine phosphorylation	15	Akt3/Mif/Camk2b/Dmtn/Prkce/Camk2a/Pten/Nos1/Lmtk2/Snca/Map3k10/Sbk1/Mast3/Camkv/Dclk3	0.00203782	0.0288356	0.0248507
GO:0045666	positive regulation of neuron differentiation	8	Bend6/Mmd/Neurod2/Rgs6/Mef2c/Pcp4/Pten/Bmp7	0.00209926	0.0294274	0.0253607
GO:1903076	regulation of protein localization to plasma membrane	8	Dpp10/Camk2b/Arhgap44/Vti1b/Nkd2/Camk2a/Myo5b/Zdhhc2	0.00209926	0.0294274	0.0253607
GO:0050773	regulation of dendrite development	9	Camk2b/Hecw1/Pacsin1/Myo5b/Nsmf/Rapgef4/Bmp7/Cux2/Parp6	0.00210431	0.0294274	0.0253607
GO:0050433	regulation of catecholamine secretion	6	Syt1/Pcp4/Syt7/Syt6/Stx1a/Snca	0.00225694	0.0314201	0.027078
GO:0032253	dense core granule localization	3	Kif1a/Ppfia2/Kif5a	0.00228205	0.0314201	0.027078
GO:0098935	dendritic transport	3	Trak2/Kif5a/Kif5c	0.00228205	0.0314201	0.027078
GO:1901950	dense core granule transport	3	Kif1a/Ppfia2/Kif5a	0.00228205	0.0314201	0.027078
GO:0006120	mitochondrial electron transport, NADH to ubiquinone	4	Ndufs6/Ndufb9/ND3/ND5	0.00229946	0.0314201	0.027078
GO:0021895	cerebral cortex neuron differentiation	4	Rac3/Lhx6/Chd5/Emx1	0.00229946	0.0314201	0.027078
GO:0047496	vesicle transport along microtubule	5	Trak2/Kif1a/Kif5a/Ap3s1/Cnih2	0.00236502	0.0321931	0.0277441
GO:0051480	regulation of cytosolic calcium ion concentration	6	Fkbp1b/Erc2/Ncs1/Trpc4/Npy/Grin2b	0.00242873	0.032761	0.0282336
GO:0031110	regulation of microtubule polymerization or depolymerization	7	Apc2/Mapt/Bmerb1/Apc/Stmn3/Stmn2/Snca	0.0024342	0.032761	0.0282336
GO:0032410	negative regulation of transporter activity	7	Ank3/Fkbp1b/Hecw1/Cacnb3/Pten/Snca/Fxyd2	0.0024342	0.032761	0.0282336
GO:0009306	protein secretion	18	Gnaz/Doc2b/Nr1d1/Fkbp1b/Vsnl1/Rab3c/Cacna1d/Dmtn/Uqcc2/Prkce/Syt7/Rapgef4/Snap25/Svbp/Camk2n1/Cplx1/Nos1/Stx1a	0.00256649	0.034372	0.029622
GO:1901879	regulation of protein depolymerization	7	Apc2/Evl/Dmtn/Pdxp/Bmerb1/Apc/Stmn2	0.00258475	0.034372	0.029622
GO:0006612	protein targeting to membrane	8	Ank3/Sec61g/Dmtn/Cacnb3/Golga7b/Hpca/Hras/Zdhhc2	0.00259027	0.034372	0.029622
GO:0031111	negative regulation of microtubule polymerization or depolymerization	5	Apc2/Bmerb1/Apc/Stmn2/Snca	0.00259231	0.034372	0.029622
GO:0098900	regulation of action potential	6	Ank3/Cacnb3/Rapgef4/Trpc4/Ank2/Foxp1	0.00261016	0.0343901	0.0296375
GO:0060004	reflex	4	Kcnma1/Satb1/Usp46/Shank1	0.00261288	0.0343901	0.0296375
GO:0035592	establishment of protein localization to extracellular region	18	Gnaz/Doc2b/Nr1d1/Fkbp1b/Vsnl1/Rab3c/Cacna1d/Dmtn/Uqcc2/Prkce/Syt7/Rapgef4/Snap25/Svbp/Camk2n1/Cplx1/Nos1/Stx1a	0.00262948	0.0344819	0.0297167
GO:1902904	negative regulation of supramolecular fiber organization	10	Apc2/Evl/Dmtn/Bmerb1/Fhod3/Apc/Stmn2/Snca/Shank1/Cryab	0.0026708	0.0348958	0.0300734
GO:0032386	regulation of intracellular transport	15	Ank3/Arhgap44/Vamp2/Mapt/Dnajc27/Dmtn/Cacnb3/Cnih2/Pla2g4e/Pkia/Hpca/Ptpn5/Hras/Zdhhc2/Cryab	0.00271471	0.0352126	0.0303464
GO:0046883	regulation of hormone secretion	15	Gnaz/Doc2b/Rasl10b/Nr1d1/Fkbp1b/Vsnl1/Crhbp/Cacna1d/Uqcc2/Prkce/Syt7/Rapgef4/Snap25/Camk2n1/Nos1	0.00271471	0.0352126	0.0303464
GO:1902305	regulation of sodium ion transmembrane transport	6	Ank3/Hecw1/Neto1/Nos1/Fxyd7/Fxyd2	0.00280157	0.0362067	0.0312031
GO:1903365	regulation of fear response	3	Mef2c/Prkar1b/Cck	0.00281158	0.0362067	0.0312031
GO:0007265	Ras protein signal transduction	15	Arhgap44/Rac3/Rapgef5/Arhgdig/Rasgrp2/Psd/Rapgef4/Dgkz/Usp50/Stmn3/Rras2/Kctd13/Hras/Mcf2l/Trim67	0.00287022	0.0368293	0.0317397
GO:0034763	negative regulation of transmembrane transport	9	Ank3/Fkbp1b/Hecw1/Cacnb3/Prkce/Pten/Fabp5/Nos1/Fxyd2	0.00290026	0.0370819	0.0319574
GO:0050767	regulation of neurogenesis	19	Trak2/Camk2b/Hes7/Serpinf1/Nr1d1/Mapt/Tnfrsf12a/Myo5b/Pten/Bmp7/Bag1/Smarcd3/Rnf10/Nos1/Cux2/Wdr62/Map6/Parp6/Bex1	0.00292251	0.0372334	0.0320879
GO:0051261	protein depolymerization	8	Apc2/Evl/Dmtn/Pdxp/Bmerb1/Apc/Stmn3/Stmn2	0.00301414	0.0381262	0.0328573
GO:0051952	regulation of amine transport	8	Syt1/Pcp4/Syt7/Syt6/Stx1a/Snca/Grin2b/Cck	0.00301414	0.0381262	0.0328573
GO:0031623	receptor internalization	9	Pip5k1c/Pacsin1/Snap25/Napb/Hpca/Usp46/Snca/Ap2s1/Ptpn5	0.00303112	0.0381262	0.0328573
GO:0071692	protein localization to extracellular region	18	Gnaz/Doc2b/Nr1d1/Fkbp1b/Vsnl1/Rab3c/Cacna1d/Dmtn/Uqcc2/Prkce/Syt7/Rapgef4/Snap25/Svbp/Camk2n1/Cplx1/Nos1/Stx1a	0.00303518	0.0381262	0.0328573
GO:0071241	cellular response to inorganic substance	12	Ank3/Syt1/Neurod2/Mef2c/Crhbp/Dmtn/Cpne8/Rasgrp2/Syt7/Syt6/Hpca/Snca	0.00338905	0.0424224	0.0365599
GO:0031280	negative regulation of cyclase activity	3	Palm/Akap6/Hpca	0.00341073	0.042545	0.0366655
GO:0050805	negative regulation of synaptic transmission	6	Mapt/Gnal/Pten/Rapgef4/Slc24a2/Shank2	0.00343905	0.0427493	0.0368416
GO:0018209	peptidyl-serine modification	15	Akt3/Mif/Camk2b/Dmtn/Prkce/Camk2a/Pten/Nos1/Lmtk2/Snca/Map3k10/Sbk1/Mast3/Camkv/Dclk3	0.00347348	0.0430279	0.0370816
GO:0055074	calcium ion homeostasis	15	Mettl21c/Fkbp1b/Akap6/Erc2/Prkce/Ncs1/Trpc4/Ank2/Slc24a2/Camk2n1/Npy/Snca/Grin2b/Cib2/Pth1r	0.00356758	0.043958	0.0378832
GO:0006816	calcium ion transport	18	Mettl21c/Camk2b/Fkbp1b/Akap6/Cacna1d/Jph4/Cacnb3/Prkce/Camk2a/Trpc4/Ank2/Slc24a2/Hpca/Nos1/Orai2/Snca/Grin2b/Homer2	0.00357312	0.043958	0.0378832
GO:0019226	transmission of nerve impulse	7	Ank3/Fkbp1b/Kcnma1/Scn2a/Rapgef4/Kcnq2/Kcnmb2	0.00364371	0.0446729	0.0384993
GO:0050432	catecholamine secretion	6	Syt1/Pcp4/Syt7/Syt6/Stx1a/Snca	0.00367376	0.0448876	0.0386844
GO:0008045	motor neuron axon guidance	4	Rac3/Kif5c/Chn1/Foxp1	0.00372638	0.0453756	0.0391049
GO:0042775	mitochondrial ATP synthesis coupled electron transport	6	Ndufs6/Ndufb9/Snca/Cox6a2/ND3/ND5	0.00392016	0.0475734	0.0409991
GO:0015837	amine transport	8	Syt1/Pcp4/Syt7/Syt6/Stx1a/Snca/Grin2b/Cck	0.00402244	0.0486497	0.0419266
GO:0002028	regulation of sodium ion transport	7	Akt3/Ank3/Hecw1/Neto1/Nos1/Fxyd7/Fxyd2	0.00406128	0.0489541	0.0421889
GO:2001256	regulation of store-operated calcium entry	3	Jph4/Trpc4/Homer2	0.00408221	0.0490413	0.0422641
GO:0060306	regulation of membrane repolarization	4	Akap6/Cacna1d/Cacnb3/Ank2	0.00415918	0.0496329	0.0427739
GO:0099010	modification of postsynaptic structure	4	Arhgap44/Myo5b/Wasf3/Camkv	0.00415918	0.0496329	0.0427739
GO:0046847	filopodium assembly	6	Palm/Arhgap44/Mien1/Dmtn/Gap43/Vstm5	0.00417858	0.0496987	0.0428306
GO:0001933	negative regulation of protein phosphorylation	15	Prkar2b/2610042L04Rik/Dmtn/Pcp4/Apc/Pten/Bmp7/Pkia/Bag1/Camk2n1/Uchl1/Nos1/Prkar1b/Snca/Ptpn5	0.0042865	0.0504768	0.0435012
GO:0007019	microtubule depolymerization	5	Apc2/Bmerb1/Apc/Stmn3/Stmn2	0.0043004	0.0504768	0.0435012
GO:0046580	negative regulation of Ras protein signal transduction	5	Arhgap44/Dgkz/Stmn3/Kctd13/Trim67	0.0043004	0.0504768	0.0435012
GO:0051646	mitochondrion localization	5	Trak2/Mapt/Agtpbp1/Uchl1/Map6	0.0043004	0.0504768	0.0435012
GO:0010563	negative regulation of phosphorus metabolic process	18	Mapt/Fkbp1b/Prkar2b/2610042L04Rik/Dmtn/Pcp4/Apc/Pten/Bmp7/Pkia/Bag1/Hpca/Camk2n1/Uchl1/Nos1/Prkar1b/Snca/Ptpn5	0.00437871	0.0510612	0.0440048
GO:0045936	negative regulation of phosphate metabolic process	18	Mapt/Fkbp1b/Prkar2b/2610042L04Rik/Dmtn/Pcp4/Apc/Pten/Bmp7/Pkia/Bag1/Hpca/Camk2n1/Uchl1/Nos1/Prkar1b/Snca/Ptpn5	0.00437871	0.0510612	0.0440048
GO:0042773	ATP synthesis coupled electron transport	6	Ndufs6/Ndufb9/Snca/Cox6a2/ND3/ND5	0.00444938	0.0517168	0.0445698
GO:0051650	establishment of vesicle localization	10	Trak2/Kif1a/Ppfia2/Kif5a/Ap3s1/Myo5b/Cnih2/Kif5c/Snca/Trappc2l	0.00457308	0.0529826	0.0456607
GO:0070507	regulation of microtubule cytoskeleton organization	9	Apc2/Mapt/Bmerb1/Apc/Stmn3/Stmn2/Map9/Snca/Map6	0.00461227	0.0530653	0.045732
GO:0072331	signal transduction by p53 class mediator	9	Phlda3/Smyd2/Mif/Rpl26/Rpl37/Rps20/Chd5/Rpl37rt/Aen	0.00461227	0.0530653	0.045732
GO:0014047	glutamate secretion	4	Apba1/Snca/Grin2b/Cck	0.00462469	0.0530653	0.045732
GO:0051954	positive regulation of amine transport	5	Syt1/Pcp4/Stx1a/Grin2b/Cck	0.00464793	0.0531616	0.045815
GO:0097553	calcium ion transmembrane import into cytosol	10	Mettl21c/Fkbp1b/Akap6/Cacna1d/Cacnb3/Prkce/Ank2/Slc24a2/Snca/Grin2b	0.00474167	0.0540611	0.0465901
GO:0051350	negative regulation of lyase activity	3	Palm/Akap6/Hpca	0.00482847	0.0546986	0.0471396
GO:0007188	adenylate cyclase-modulating G protein-coupled receptor signaling pathway	11	Akap12/Gnaz/Palm/Adcy1/Nme2/Cacna1d/Gnal/Rapgef4/Rxfp1/Nos1/Pth1r	0.00484342	0.0546986	0.0471396
GO:0033157	regulation of intracellular protein transport	11	Ank3/Arhgap44/Vamp2/Dnajc27/Dmtn/Cacnb3/Pkia/Hpca/Ptpn5/Hras/Zdhhc2	0.00484342	0.0546986	0.0471396
GO:0006814	sodium ion transport	12	Akt3/Ank3/Slc6a15/Hecw1/Klhl3/Neto1/Scn2a/Slc24a2/Nos1/Atp1a3/Fxyd7/Fxyd2	0.00494418	0.0556609	0.0479689
GO:1902903	regulation of supramolecular fiber organization	16	Apc2/Mapt/Cyria/Evl/Mef2c/Dmtn/Pdxp/Bmerb1/Prkce/Fhod3/Apc/Stmn2/Wasf3/Snca/Shank1/Cryab	0.00497593	0.0558427	0.0481255
GO:0019228	neuronal action potential	5	Ank3/Kcnma1/Scn2a/Rapgef4/Kcnmb2	0.00501496	0.0559177	0.0481901
GO:2001222	regulation of neuron migration	5	Camk2b/Phactr1/Camk2a/Nsmf/Wdr62	0.00501496	0.0559177	0.0481901
GO:1901880	negative regulation of protein depolymerization	6	Apc2/Evl/Dmtn/Bmerb1/Apc/Stmn2	0.00502947	0.0559177	0.0481901
GO:0043547	positive regulation of GTPase activity	12	Agap1/Apc2/Tbc1d9b/Arhgap27/Tbc1d16/Rgs6/Rapgef5/Rasgrp2/Garnl3/Rapgef4/Chn1/Hras	0.00509592	0.0564811	0.0486757
GO:0007026	negative regulation of microtubule depolymerization	4	Apc2/Bmerb1/Apc/Stmn2	0.00512398	0.0566168	0.0487927
GO:0043279	response to alkaloid	6	Crhbp/Prkce/Gnal/Nos1/Snca/Homer2	0.00533945	0.0584564	0.050378
GO:0045471	response to ethanol	6	Eef1b2/Crhbp/Prkce/Pten/Usp46/Grin2b	0.00533945	0.0584564	0.050378
GO:0051279	regulation of release of sequestered calcium ion into cytosol	6	Mettl21c/Fkbp1b/Akap6/Prkce/Ank2/Snca	0.00533945	0.0584564	0.050378
GO:0033673	negative regulation of kinase activity	11	Mapt/Prkar2b/Pcp4/Apc/Pten/Bmp7/Pkia/Camk2n1/Uchl1/Prkar1b/Ptpn5	0.00551476	0.0601916	0.0518734
GO:0033605	positive regulation of catecholamine secretion	3	Syt1/Pcp4/Stx1a	0.00565175	0.0610671	0.0526279
GO:0035235	ionotropic glutamate receptor signaling pathway	3	Camk2a/Grin2b/Atp1a3	0.00565175	0.0610671	0.0526279
GO:1902259	regulation of delayed rectifier potassium channel activity	3	Ank3/Vamp2/Akap6	0.00565175	0.0610671	0.0526279
GO:0002090	regulation of receptor internalization	6	Pip5k1c/Pacsin1/Napb/Hpca/Usp46/Ptpn5	0.0056632	0.0610671	0.0526279
GO:0051489	regulation of filopodium assembly	5	Palm/Arhgap44/Mien1/Dmtn/Gap43	0.00580982	0.0622729	0.0536671
GO:2000300	regulation of synaptic vesicle exocytosis	5	Rims1/Ppfia2/Syt1/Ncs1/Npy	0.00580982	0.0622729	0.0536671
GO:2000649	regulation of sodium ion transmembrane transporter activity	5	Ank3/Hecw1/Neto1/Fxyd7/Fxyd2	0.00623877	0.066671	0.0574574
GO:0042326	negative regulation of phosphorylation	16	Mapt/Prkar2b/2610042L04Rik/Dmtn/Pcp4/Apc/Pten/Bmp7/Pkia/Bag1/Camk2n1/Uchl1/Nos1/Prkar1b/Snca/Ptpn5	0.00628113	0.0669239	0.0576754
GO:0032413	negative regulation of ion transmembrane transporter activity	6	Ank3/Fkbp1b/Hecw1/Cacnb3/Pten/Fxyd2	0.00635335	0.0674926	0.0581655
GO:0008344	adult locomotory behavior	7	Mapt/Agtpbp1/Kcnma1/Uchl1/Snca/Atp1a3/Shank2	0.00640339	0.0676228	0.0582777
GO:0015844	monoamine transport	7	Syt1/Pcp4/Syt7/Syt6/Nos1/Stx1a/Snca	0.00640339	0.0676228	0.0582777
GO:0006091	generation of precursor metabolites and energy	18	Nr1d1/Ndufb1/Ndufs6/Ndufb9/Ppp1r1a/Ndufb4/Uqcc2/Norad/Atp5e/Atp5k/Ndufa5/Snca/Slc25a18/Eno2/Cox6a2/ND3/ND5/Ndufa1	0.00644074	0.0678173	0.0584453
GO:0032252	secretory granule localization	3	Kif1a/Ppfia2/Kif5a	0.00655406	0.0682079	0.0587819
GO:0048148	behavioral response to cocaine	3	Nos1/Snca/Homer2	0.00655406	0.0682079	0.0587819
GO:0099509	regulation of presynaptic cytosolic calcium ion concentration	3	Erc2/Ncs1/Npy	0.00655406	0.0682079	0.0587819
GO:2001135	regulation of endocytic recycling	3	Arhgap44/Pla2g4e/Zdhhc2	0.00655406	0.0682079	0.0587819
GO:0015872	dopamine transport	5	Syt1/Pcp4/Syt7/Syt6/Snca	0.00668948	0.0692148	0.0596497
GO:0051931	regulation of sensory perception	5	Cacnb3/Fabp5/Nos1/Prkar1b/Cck	0.00668948	0.0692148	0.0596497
GO:0032456	endocytic recycling	6	Arhgap44/Rab11fip4/Myo5b/Pla2g4e/Lmtk2/Zdhhc2	0.00672045	0.0693349	0.0597532
GO:0021680	cerebellar Purkinje cell layer development	4	Agtpbp1/Faim2/Sptbn2/B4galt2	0.00683507	0.069913	0.0602514
GO:0031114	regulation of microtubule depolymerization	4	Apc2/Bmerb1/Apc/Stmn2	0.00683507	0.069913	0.0602514
GO:0033032	regulation of myeloid cell apoptotic process	4	Mif/Thra/Mef2c/Pten	0.00683507	0.069913	0.0602514
GO:0051058	negative regulation of small GTPase mediated signal transduction	5	Arhgap44/Dgkz/Stmn3/Kctd13/Trim67	0.00716249	0.0729244	0.0628467
GO:0006469	negative regulation of protein kinase activity	10	Prkar2b/Pcp4/Apc/Pten/Bmp7/Pkia/Camk2n1/Uchl1/Prkar1b/Ptpn5	0.00717022	0.0729244	0.0628467
GO:0032970	regulation of actin filament-based process	16	Arhgap44/Rac3/Cyria/Akap6/Evl/Mef2c/Dmtn/Pdxp/Prkce/Fhod3/Ank2/Ccl27a/Nos1/Wasf3/Shank1/Hras	0.00734968	0.0745378	0.0642371
GO:0018107	peptidyl-threonine phosphorylation	7	Akt3/Dmtn/Camk2a/Bmp7/Lmtk2/Map3k10/Sbk1	0.00737186	0.0745516	0.064249
GO:0043267	negative regulation of potassium ion transport	4	Ank3/Pten/Nos1/Fxyd2	0.00747984	0.0749531	0.064595
GO:0001956	positive regulation of neurotransmitter secretion	3	Syt1/Stx1a/Snca	0.00753719	0.0749531	0.064595
GO:0006656	phosphatidylcholine biosynthetic process	3	Fabp5/Fabp3/Lcat	0.00753719	0.0749531	0.064595
GO:0071625	vocalization behavior	3	Foxp1/Shank1/Shank2	0.00753719	0.0749531	0.064595
GO:0097154	GABAergic neuron differentiation	3	Rac3/Lhx6/Bhlhe22	0.00753719	0.0749531	0.064595
GO:0099638	endosome to plasma membrane protein transport	3	Arhgap44/Myo5b/Zdhhc2	0.00753719	0.0749531	0.064595
GO:0042551	neuron maturation	5	Ank3/Rac3/Kcnma1/Lhx6/Actl6b	0.00765836	0.0759471	0.0654516
GO:0032984	protein-containing complex disassembly	11	Apc2/Evl/Dmtn/Pdxp/Bmerb1/Apc/Napb/Map1lc3a/Stmn3/Stmn2/Smarcd3	0.00774401	0.0765844	0.0660009
GO:0051494	negative regulation of cytoskeleton organization	9	Apc2/Evl/Dmtn/Bmerb1/Fhod3/Apc/Stmn2/Snca/Shank1	0.00782508	0.077173	0.0665081
GO:0010737	protein kinase A signaling	4	Akap12/Mif/Akap6/Grin2b	0.0081634	0.0802077	0.0691235
GO:0019646	aerobic electron transport chain	5	Ndufs6/Ndufb9/Cox6a2/ND3/ND5	0.0081776	0.0802077	0.0691235
GO:0061178	regulation of insulin secretion involved in cellular response to glucose stimulus	6	Nr1d1/Fkbp1b/Vsnl1/Cacna1d/Prkce/Camk2n1	0.0083436	0.0816123	0.0703339
GO:0021987	cerebral cortex development	7	Ccdc85c/Phactr1/Bmerb1/Lhx6/Bhlhe22/Emx1/Wdr62	0.00844468	0.0823759	0.070992
GO:0043242	negative regulation of protein-containing complex disassembly	6	Apc2/Evl/Dmtn/Bmerb1/Apc/Stmn2	0.00878978	0.0855092	0.0736923
GO:0099563	modification of synaptic structure	4	Arhgap44/Myo5b/Wasf3/Camkv	0.00888665	0.0862173	0.0743025
GO:0006364	rRNA processing	10	Rpl26/Rps28/Rps21/Rps27/Rps16/Rps17/Rps25/Rpp25/Rps27rt/Pin4	0.0089761	0.0868498	0.0748476
GO:0006874	intracellular calcium ion homeostasis	13	Mettl21c/Fkbp1b/Akap6/Erc2/Prkce/Ncs1/Trpc4/Ank2/Slc24a2/Npy/Snca/Grin2b/Pth1r	0.00953361	0.0919955	0.0792822
GO:0007616	long-term memory	4	Adcy1/Snap25/Camk2n1/Shank1	0.00965045	0.0928727	0.0800382
GO:0051937	catecholamine transport	6	Syt1/Pcp4/Syt7/Syt6/Stx1a/Snca	0.00973294	0.0933495	0.0804491
GO:0010880	regulation of release of sequestered calcium ion into cytosol by sarcoplasmic reticulum	3	Mettl21c/Fkbp1b/Ank2	0.00975215	0.0933495	0.0804491
GO:2001257	regulation of cation channel activity	8	Ank3/Vamp2/Fkbp1b/Akap6/Cacnb3/Neto1/Ank2/Hpca	0.0100611	0.0960504	0.0827767
GO:0042220	response to cocaine	4	Crhbp/Nos1/Snca/Homer2	0.0104557	0.0994336	0.0856924
GO:0021695	cerebellar cortex development	5	Neurod2/Agtpbp1/Faim2/Sptbn2/B4galt2	0.0104989	0.0994336	0.0856924
GO:0061951	establishment of protein localization to plasma membrane	5	Ank3/Arhgap44/Vamp2/Myo5b/Zdhhc2	0.0104989	0.0994336	0.0856924
GO:0018210	peptidyl-threonine modification	7	Akt3/Dmtn/Camk2a/Bmp7/Lmtk2/Map3k10/Sbk1	0.0109283	0.103228	0.0889624
GO:0008090	retrograde axonal transport	3	Kif1a/Kif5a/Agtpbp1	0.0109866	0.103234	0.0889675
GO:1901017	negative regulation of potassium ion transmembrane transporter activity	3	Ank3/Pten/Fxyd2	0.0109866	0.103234	0.0889675
GO:0032387	negative regulation of intracellular transport	5	Mapt/Dmtn/Cnih2/Pkia/Cryab	0.0111428	0.104427	0.0899956
GO:0042771	intrinsic apoptotic signaling pathway in response to DNA damage by p53 class mediator	4	Phlda3/Mif/Rpl26/Aen	0.0113031	0.105377	0.0908148
GO:0086009	membrane repolarization	4	Akap6/Cacna1d/Cacnb3/Ank2	0.0113031	0.105377	0.0908148
GO:0043271	negative regulation of monoatomic ion transport	8	Ank3/Fkbp1b/Hecw1/Cacnb3/Prkce/Pten/Nos1/Fxyd2	0.0120703	0.112238	0.0967276
GO:0002931	response to ischemia	4	Mef2c/Faim2/Camk2a/Uchl1	0.0121934	0.112685	0.0971125
GO:0033028	myeloid cell apoptotic process	4	Mif/Thra/Mef2c/Pten	0.0121934	0.112685	0.0971125
GO:0000027	ribosomal large subunit assembly	3	Rpl23a/Rpl38/Rpl24	0.0123072	0.112685	0.0971125
GO:0014808	release of sequestered calcium ion into cytosol by sarcoplasmic reticulum	3	Mettl21c/Fkbp1b/Ank2	0.0123072	0.112685	0.0971125
GO:0021692	cerebellar Purkinje cell layer morphogenesis	3	Agtpbp1/Faim2/Sptbn2	0.0123072	0.112685	0.0971125
GO:2000773	negative regulation of cellular senescence	3	Akt3/Mif/Pten	0.0123072	0.112685	0.0971125
GO:0006892	post-Golgi vesicle-mediated transport	6	Rabif/Ank3/Vamp2/Vti1b/Ap3s1/Nbea	0.0124024	0.112813	0.0972227
GO:0048814	regulation of dendrite morphogenesis	6	Camk2b/Hecw1/Myo5b/Nsmf/Cux2/Parp6	0.0124024	0.112813	0.0972227
GO:0015800	acidic amino acid transport	5	Apba1/Snca/Slc25a18/Grin2b/Cck	0.0125103	0.112813	0.0972227
GO:0050885	neuromuscular process controlling balance	5	Camk2b/Rac3/Kcnma1/Jph4/Shank1	0.0125103	0.112813	0.0972227
GO:0071868	cellular response to monoamine stimulus	5	Gnaz/Palm/Akap6/Gnal/Nos1	0.0125103	0.112813	0.0972227
GO:0071870	cellular response to catecholamine stimulus	5	Gnaz/Palm/Akap6/Gnal/Nos1	0.0125103	0.112813	0.0972227
GO:0007628	adult walking behavior	4	Mapt/Agtpbp1/Kcnma1/Uchl1	0.0131274	0.118081	0.101763
GO:0090278	negative regulation of peptide hormone secretion	5	Gnaz/Fkbp1b/Vsnl1/Crhbp/Nos1	0.0132348	0.118748	0.102338
GO:0010565	regulation of cellular ketone metabolic process	8	Nr1d1/Kcnma1/Prkce/Apc/Fabp5/Fabp3/Snca/Dkkl1	0.0134092	0.120012	0.103427
GO:0035773	insulin secretion involved in cellular response to glucose stimulus	6	Nr1d1/Fkbp1b/Vsnl1/Cacna1d/Prkce/Camk2n1	0.0136015	0.12143	0.104649
GO:0014048	regulation of glutamate secretion	3	Snca/Grin2b/Cck	0.0137148	0.121532	0.104737
GO:0051291	protein heterooligomerization	3	Syt1/Krt1/Grin2b	0.0137148	0.121532	0.104737
GO:1903514	release of sequestered calcium ion into cytosol by endoplasmic reticulum	3	Mettl21c/Fkbp1b/Ank2	0.0137148	0.121532	0.104737
GO:0010633	negative regulation of epithelial cell migration	5	Serpinf1/Evl/Mef2c/Pten/Svbp	0.0139871	0.123639	0.106553
GO:0002792	negative regulation of peptide secretion	5	Gnaz/Fkbp1b/Vsnl1/Crhbp/Nos1	0.0147676	0.129578	0.111671
GO:0071867	response to monoamine	5	Gnaz/Palm/Akap6/Gnal/Nos1	0.0147676	0.129578	0.111671
GO:0071869	response to catecholamine	5	Gnaz/Palm/Akap6/Gnal/Nos1	0.0147676	0.129578	0.111671
GO:0007215	glutamate receptor signaling pathway	4	Camk2a/Grin2b/Atp1a3/Homer2	0.0151293	0.129578	0.111671
GO:0010762	regulation of fibroblast migration	4	Akap12/Dmtn/Prkce/Apc	0.0151293	0.129578	0.111671
GO:0099068	postsynapse assembly	4	Gap43/Sptbn2/Pten/Psd	0.0151293	0.129578	0.111671
GO:0051590	positive regulation of neurotransmitter transport	3	Syt1/Stx1a/Snca	0.0152102	0.129578	0.111671
GO:0009755	hormone-mediated signaling pathway	8	Mettl21c/Thra/Nr1d1/Crhbp/Bmp7/Rxfp1/Foxp1/Lmo3	0.015359	0.129578	0.111671
GO:0050905	neuromuscular process	9	Camk2b/Rac3/Agtpbp1/Kcnma1/Jph4/Pten/Uchl1/Grin2b/Shank1	0.0155239	0.130103	0.112123
GO:0008542	visual learning	5	Neto1/B4galt2/Atp1a3/Deaf1/Cck	0.0155768	0.130103	0.112123
GO:0043244	regulation of protein-containing complex disassembly	7	Apc2/Evl/Dmtn/Pdxp/Bmerb1/Apc/Stmn2	0.0155905	0.130103	0.112123
GO:1901216	positive regulation of neuron death	7	Mapt/Kcnma1/Nos1/Snca/Grin2b/Ptpn5/Nqo1	0.0155905	0.130103	0.112123
GO:0032886	regulation of microtubule-based process	11	Apc2/Mapt/Bmerb1/Apc/Cnih2/Stmn3/Stmn2/Map9/Snca/Wdr62/Map6	0.01659	0.137801	0.118757
GO:0051348	negative regulation of transferase activity	11	Mapt/Prkar2b/Pcp4/Apc/Pten/Bmp7/Pkia/Camk2n1/Uchl1/Prkar1b/Ptpn5	0.01659	0.137801	0.118757
GO:0071480	cellular response to gamma radiation	3	Rpl26/Hras/Cryab	0.0167938	0.139171	0.119938
GO:0051656	establishment of organelle localization	16	Trak2/Kif1a/Ppfia2/Kif5a/Mapt/Cplx2/Agtpbp1/Ap3s1/Myo5b/Cnih2/Borcs7/Kif5c/Uchl1/Snca/Map6/Trappc2l	0.0168701	0.13948	0.120205
GO:0006865	amino acid transport	8	Slc6a15/Slc7a8/Apba1/Trpc4/Snca/Slc25a18/Grin2b/Cck	0.0169507	0.139823	0.120501
GO:0051962	positive regulation of nervous system development	14	Camk2b/Serpinf1/Mapt/Tnfrsf12a/Myo5b/Syndig1/Bag1/Smarcd3/Cux2/Wdr62/Map6/Vstm5/Parp6/Bex1	0.0170186	0.140061	0.120706
GO:0003254	regulation of membrane depolarization	4	Ank3/Cacna1d/Mllt11/Cck	0.0173136	0.141513	0.121957
GO:0060043	regulation of cardiac muscle cell proliferation	4	Mef2c/Apc/Pten/Foxp1	0.0173136	0.141513	0.121957
GO:0090659	walking behavior	4	Mapt/Agtpbp1/Kcnma1/Uchl1	0.0173136	0.141513	0.121957
GO:0051222	positive regulation of protein transport	13	Ank3/Vamp2/Doc2b/Vsnl1/Cacna1d/Cacnb3/Prkce/Rapgef4/Hpca/Camk2n1/Ptpn5/Hras/Zdhhc2	0.0173716	0.141664	0.122086
GO:0051056	regulation of small GTPase mediated signal transduction	10	Arhgap44/Psd/Garnl3/Chn1/Dgkz/Stmn3/Kctd13/Hras/Mcf2l/Trim67	0.0174187	0.141725	0.122139
GO:1903169	regulation of calcium ion transmembrane transport	9	Mettl21c/Fkbp1b/Akap6/Cacna1d/Cacnb3/Prkce/Ank2/Hpca/Snca	0.0174654	0.141783	0.122189
GO:0022613	ribonucleoprotein complex biogenesis	15	Rpl26/Rpl23a/Rpl38/Rpl24/Rps28/Pten/Rps21/Rps27/Rps16/Rps17/Rps25/Rpp25/Rps27rt/Rpsa/Pin4	0.0175225	0.141925	0.122311
GO:0008277	regulation of G protein-coupled receptor signaling pathway	7	Camk2b/Rgs6/Camk2a/Nos1/Snca/Homer2/Tub	0.0180593	0.145942	0.125774
GO:1901380	negative regulation of potassium ion transmembrane transport	3	Ank3/Pten/Fxyd2	0.0184663	0.146042	0.12586
GO:1990000	amyloid fibril formation	3	Mapt/Snca/Cryab	0.0184663	0.146042	0.12586
GO:1901215	negative regulation of neuron death	11	Serpinf1/Sncb/Mef2c/Faim2/Pcp4/Bag1/Nos1/Npy/Snca/Eno2/Hras	0.0187496	0.147201	0.126859
GO:0001764	neuron migration	9	Camk2b/Mapt/Phactr1/Mef2c/Camk2a/Nsmf/Lhx6/Wdr62/Cck	0.0190337	0.148779	0.128218
GO:0051495	positive regulation of cytoskeleton organization	9	Mapt/Evl/Pdxp/Prkce/Apc/Stmn2/Ccl27a/Wasf3/Hras	0.0190337	0.148779	0.128218
GO:0007632	visual behavior	5	Neto1/B4galt2/Atp1a3/Deaf1/Cck	0.0191081	0.149035	0.128439
GO:0043270	positive regulation of monoatomic ion transport	11	Akt3/Ank3/Akap6/Cacna1d/Cacnb3/Ifngr2/Camk2a/Trpc4/Ank2/Nos1/Snca	0.0192055	0.149165	0.128551
GO:0042116	macrophage activation	6	Nr1d1/Lrfn5/Ifngr2/Prkce/Snca/Foxp1	0.0192081	0.149165	0.128551
GO:0001881	receptor recycling	4	Tbc1d16/Pex10/Lmtk2/Snca	0.019685	0.15188	0.130891
GO:0030850	prostate gland development	4	Serpinf1/Apc/Pten/Bmp7	0.019685	0.15188	0.130891
GO:0031103	axon regeneration	4	Fkbp1b/Gap43/Pten/Bex1	0.019685	0.15188	0.130891
GO:0021543	pallium development	8	Ccdc85c/Phactr1/Bmerb1/Pten/Lhx6/Bhlhe22/Emx1/Wdr62	0.019862	0.152916	0.131784
GO:1903036	positive regulation of response to wounding	5	Fkbp1b/Dmtn/Prkce/Hras/Plat	0.0200664	0.153953	0.132678
GO:0051963	regulation of synapse assembly	7	Lrfn5/Mef2c/Psd/Syndig1/Cux2/Snca/Vstm5	0.0200827	0.153953	0.132678
GO:0032271	regulation of protein polymerization	9	Mapt/Cyria/Evl/Dmtn/Prkce/Fhod3/Apc/Stmn2/Snca	0.0201344	0.15402	0.132735
GO:0022604	regulation of cell morphogenesis	11	Rims1/Palm/Syt1/Camk2b/Rac3/Dmtn/Myo5b/Pten/Cux2/Wasf3/Parp6	0.0211114	0.161149	0.138879
GO:0031334	positive regulation of protein-containing complex assembly	9	Rims1/Mapt/Evl/Prkce/Apc/Ppp2r5b/Usp50/Snca/Cck	0.0212804	0.162093	0.139693
GO:0042180	cellular ketone metabolic process	10	Nr1d1/Kcnma1/Prkce/Apc/Coq4/Fabp5/Fabp3/Snca/Dkkl1/Nqo1	0.02196	0.165704	0.142805
GO:0033137	negative regulation of peptidyl-serine phosphorylation	3	Dmtn/Pten/Nos1	0.0220785	0.165704	0.142805
GO:0086010	membrane depolarization during action potential	3	Ank3/Cacna1d/Scn2a	0.0220785	0.165704	0.142805
GO:0006414	translational elongation	4	Eef1b2/Eef1a2/Rplp2/Rplp1	0.0222473	0.166274	0.143296
GO:0099084	postsynaptic specialization organization	4	Gap43/Sptbn2/Pten/Dgkz	0.0222473	0.166274	0.143296
GO:0050769	positive regulation of neurogenesis	12	Camk2b/Serpinf1/Mapt/Tnfrsf12a/Myo5b/Bag1/Smarcd3/Cux2/Wdr62/Map6/Parp6/Bex1	0.0223773	0.166897	0.143833
GO:0007189	adenylate cyclase-activating G protein-coupled receptor signaling pathway	7	Adcy1/Nme2/Gnal/Rapgef4/Rxfp1/Nos1/Pth1r	0.0230195	0.171256	0.147589
GO:0019722	calcium-mediated signaling	8	Neurod2/Mapt/Fkbp1b/Akap6/Cacna1d/Dmtn/Ank2/Homer2	0.023113	0.171256	0.147589
GO:0032272	negative regulation of protein polymerization	5	Evl/Dmtn/Fhod3/Stmn2/Snca	0.0231283	0.171256	0.147589
GO:0051258	protein polymerization	11	Gpx4/Tubg2/Mapt/Cyria/Evl/Dmtn/Prkce/Fhod3/Apc/Stmn2/Snca	0.023153	0.171256	0.147589
GO:0090316	positive regulation of intracellular protein transport	7	Ank3/Vamp2/Cacnb3/Hpca/Ptpn5/Hras/Zdhhc2	0.0237976	0.175124	0.150923
GO:0048011	neurotrophin TRK receptor signaling pathway	3	Ppp2r5b/Lmtk2/Bex1	0.0240185	0.175124	0.150923
GO:0055022	negative regulation of cardiac muscle tissue growth	3	Apc/Pten/Foxp1	0.0240185	0.175124	0.150923
GO:0061117	negative regulation of heart growth	3	Apc/Pten/Foxp1	0.0240185	0.175124	0.150923
GO:0070296	sarcoplasmic reticulum calcium ion transport	3	Mettl21c/Fkbp1b/Ank2	0.0240185	0.175124	0.150923
GO:0140058	neuron projection arborization	3	Phactr1/Sult4a1/Pak6	0.0240185	0.175124	0.150923
GO:1990806	ligand-gated ion channel signaling pathway	3	Camk2a/Grin2b/Atp1a3	0.0240185	0.175124	0.150923
GO:1904951	positive regulation of establishment of protein localization	13	Ank3/Vamp2/Doc2b/Vsnl1/Cacna1d/Cacnb3/Prkce/Rapgef4/Hpca/Camk2n1/Ptpn5/Hras/Zdhhc2	0.0241788	0.17522	0.151005
GO:0055021	regulation of cardiac muscle tissue growth	5	Akap6/Mef2c/Apc/Pten/Foxp1	0.0242124	0.17522	0.151005
GO:0060191	regulation of lipase activity	5	Camk2b/Pnlip/Hpca/Snca/Hras	0.0242124	0.17522	0.151005
GO:0016072	rRNA metabolic process	10	Rpl26/Rps28/Rps21/Rps27/Rps16/Rps17/Rps25/Rpp25/Rps27rt/Pin4	0.0242326	0.17522	0.151005
GO:0014074	response to purine-containing compound	6	Akap6/Crhbp/Dmtn/Pdxp/Gnal/Cib2	0.0243252	0.17522	0.151005
GO:0032024	positive regulation of insulin secretion	6	Doc2b/Vsnl1/Cacna1d/Prkce/Rapgef4/Camk2n1	0.0243252	0.17522	0.151005
GO:0034329	cell junction assembly	16	Mapt/Lrfn5/Mef2c/2610042L04Rik/Dmtn/Gap43/Sptbn2/Pten/Psd/Syndig1/Cux2/Snca/Shank2/Zdhhc2/Cdh15/Vstm5	0.0249082	0.179027	0.154286
GO:0031113	regulation of microtubule polymerization	4	Mapt/Apc/Stmn2/Snca	0.0250038	0.179027	0.154286
GO:0065002	intracellular protein transmembrane transport	4	Sec61g/Romo1/Pex10/Rtn2	0.0250038	0.179027	0.154286
GO:1903859	regulation of dendrite extension	3	Rims1/Syt1/Pten	0.0260477	0.183204	0.157886
GO:0051262	protein tetramerization	5	Thg1l/Evl/Krt1/Snca/Grin2b	0.0264772	0.185859	0.160175
GO:0032956	regulation of actin cytoskeleton organization	13	Arhgap44/Rac3/Cyria/Evl/Mef2c/Dmtn/Pdxp/Prkce/Fhod3/Ccl27a/Wasf3/Shank1/Hras	0.0266644	0.186483	0.160712
GO:0051259	protein complex oligomerization	10	Mif/Syt1/Thg1l/Mapt/Evl/Krt1/Snca/Grin2b/Kctd13/Vstm5	0.0266701	0.186483	0.160712
GO:0090277	positive regulation of peptide hormone secretion	7	Doc2b/Rasl10b/Vsnl1/Cacna1d/Prkce/Rapgef4/Camk2n1	0.0270908	0.189055	0.162928
GO:0007018	microtubule-based movement	15	Trak2/Kif1a/Ank3/Kif5a/Mapt/Agtpbp1/Ap3s1/Rab27b/Neto1/Cnih2/Borcs7/Kif5c/Uchl1/Map6/Tub	0.0276466	0.192558	0.165948
GO:0051928	positive regulation of calcium ion transport	7	Akap6/Cacna1d/Cacnb3/Camk2a/Trpc4/Ank2/Snca	0.0279602	0.194364	0.167504
GO:0032535	regulation of cellular component size	14	Akt3/Mapt/Cyria/Evl/Kcnma1/Dmtn/Pdxp/Tnfrsf12a/Prkce/Fhod3/Myo5b/Pten/Borcs7/Pex11a	0.0285623	0.198165	0.17078
GO:0051966	regulation of synaptic transmission, glutamatergic	5	Syt1/Mef2c/Dgkz/Grin2b/Shank2	0.0288729	0.199932	0.172303
GO:0051930	regulation of sensory perception of pain	4	Fabp5/Nos1/Prkar1b/Cck	0.0295086	0.199997	0.172358
GO:0019233	sensory perception of pain	7	Cacnb3/Fabp5/Uchl1/Nos1/Prkar1b/Grin2b/Cck	0.0297552	0.200988	0.173212
GO:0046785	microtubule polymerization	5	Tubg2/Mapt/Apc/Stmn2/Snca	0.0301205	0.202453	0.174475
GO:0006979	response to oxidative stress	14	Gpx4/Thg1l/Atox1/Mapt/Ndufb4c/Ndufb4/Ndufb4b/Endog/Romo1/Snca/Foxp1/Nqo1/Cryab/ND3	0.0301326	0.202453	0.174475
GO:0043523	regulation of neuron apoptotic process	11	Sncb/Mef2c/Kcnma1/Faim2/Pcp4/Nsmf/Bag1/Nos1/Snca/Hras/Nqo1	0.0301417	0.202453	0.174475
GO:0002052	positive regulation of neuroblast proliferation	3	Smarcd3/Wdr62/Bex1	0.0303729	0.202864	0.174829
GO:0002902	regulation of B cell apoptotic process	3	Mif/Pten/Foxp1	0.0303729	0.202864	0.174829
GO:2000272	negative regulation of signaling receptor activity	3	Cnrip1/Crhbp/Pten	0.0303729	0.202864	0.174829
GO:0002793	positive regulation of peptide secretion	7	Doc2b/Rasl10b/Vsnl1/Cacna1d/Prkce/Rapgef4/Camk2n1	0.0306812	0.204314	0.176079
GO:0032388	positive regulation of intracellular transport	8	Ank3/Vamp2/Cacnb3/Pla2g4e/Hpca/Ptpn5/Hras/Zdhhc2	0.0307041	0.204314	0.176079
GO:0046676	negative regulation of insulin secretion	4	Gnaz/Fkbp1b/Vsnl1/Nos1	0.0311099	0.20663	0.178075
GO:0031333	negative regulation of protein-containing complex assembly	7	Thra/Evl/Dmtn/Fhod3/Stmn2/Snca/Cryab	0.0316264	0.209671	0.180696
GO:1904950	negative regulation of establishment of protein localization	7	Gnaz/Mapt/Fkbp1b/Vsnl1/Dmtn/Pkia/Nos1	0.0325909	0.214417	0.184786
GO:0055075	potassium ion homeostasis	3	Klhl3/Kcnma1/Atp1a3	0.0326683	0.214417	0.184786
GO:0070316	regulation of G0 to G1 transition	3	Ppp2r5b/Smarcd3/Actl6b	0.0326683	0.214417	0.184786
GO:0060420	regulation of heart growth	5	Akap6/Mef2c/Apc/Pten/Foxp1	0.0327161	0.214417	0.184786
GO:0035176	social behavior	4	Septin5/Pten/Shank1/Shank2	0.0327615	0.214417	0.184786
GO:0071806	protein transmembrane transport	4	Sec61g/Romo1/Pex10/Rtn2	0.0327615	0.214417	0.184786
GO:1903307	positive regulation of regulated secretory pathway	4	Syt1/Doc2b/Syt7/Stx1a	0.0327615	0.214417	0.184786
GO:0050708	regulation of protein secretion	12	Gnaz/Doc2b/Nr1d1/Fkbp1b/Vsnl1/Cacna1d/Uqcc2/Prkce/Syt7/Rapgef4/Camk2n1/Nos1	0.0329703	0.21539	0.185624
GO:0051402	neuron apoptotic process	12	Sncb/Mef2c/Kcnma1/Faim2/Pcp4/Nsmf/Scn2a/Bag1/Nos1/Snca/Hras/Nqo1	0.0336125	0.216385	0.186482
GO:0010517	regulation of phospholipase activity	4	Camk2b/Hpca/Snca/Hras	0.0344634	0.219146	0.188861
GO:0031102	neuron projection regeneration	4	Fkbp1b/Gap43/Pten/Bex1	0.0344634	0.219146	0.188861
GO:0050775	positive regulation of dendrite morphogenesis	4	Camk2b/Myo5b/Cux2/Parp6	0.0344634	0.219146	0.188861
GO:0060193	positive regulation of lipase activity	4	Camk2b/Pnlip/Hpca/Hras	0.0344634	0.219146	0.188861
GO:0090303	positive regulation of wound healing	4	Dmtn/Prkce/Hras/Plat	0.0344634	0.219146	0.188861
GO:1903078	positive regulation of protein localization to plasma membrane	4	Dpp10/Nkd2/Myo5b/Zdhhc2	0.0344634	0.219146	0.188861
GO:0070588	calcium ion transmembrane transport	12	Mettl21c/Fkbp1b/Akap6/Cacna1d/Cacnb3/Prkce/Trpc4/Ank2/Slc24a2/Hpca/Snca/Grin2b	0.0349238	0.220923	0.190393
GO:0031112	positive regulation of microtubule polymerization or depolymerization	3	Mapt/Apc/Stmn2	0.0350515	0.220923	0.190393
GO:0043516	regulation of DNA damage response, signal transduction by p53 class mediator	3	Smyd2/Mif/Rpl26	0.0350515	0.220923	0.190393
GO:0045023	G0 to G1 transition	3	Ppp2r5b/Smarcd3/Actl6b	0.0350515	0.220923	0.190393
GO:1903421	regulation of synaptic vesicle recycling	3	Pip5k1c/Vamp2/Syt7	0.0350515	0.220923	0.190393
GO:0046887	positive regulation of hormone secretion	8	Doc2b/Rasl10b/Vsnl1/Cacna1d/Prkce/Rapgef4/Snap25/Camk2n1	0.0359986	0.226494	0.195194
GO:0050873	brown fat cell differentiation	4	Scd1/Bmp7/Fabp3/Pex11a	0.0362158	0.22746	0.196027
GO:0051899	membrane depolarization	5	Ank3/Cacna1d/Scn2a/Mllt11/Cck	0.0368637	0.231124	0.199184
GO:0030808	regulation of nucleotide biosynthetic process	3	Hpca/Nos1/Snca	0.0375221	0.231475	0.199486
GO:0098698	postsynaptic specialization assembly	3	Gap43/Sptbn2/Pten	0.0375221	0.231475	0.199486
GO:1900371	regulation of purine nucleotide biosynthetic process	3	Hpca/Nos1/Snca	0.0375221	0.231475	0.199486
GO:0015850	organic hydroxy compound transport	11	Syt1/Selenom/Pcp4/Syt7/Pnlip/Syt6/Abcb4/Nos1/Stx1a/Snca/Lcat	0.0377689	0.231475	0.199486
GO:0051703	biological process involved in intraspecies interaction between organisms	4	Septin5/Pten/Shank1/Shank2	0.0380187	0.231475	0.199486
GO:0060038	cardiac muscle cell proliferation	4	Mef2c/Apc/Pten/Foxp1	0.0380187	0.231475	0.199486
GO:0006835	dicarboxylic acid transport	5	Apba1/Snca/Slc25a18/Grin2b/Cck	0.0383147	0.232305	0.200202
GO:0046683	response to organophosphorus	5	Akap6/Crhbp/Dmtn/Pdxp/Cib2	0.0383147	0.232305	0.200202
GO:0051209	release of sequestered calcium ion into cytosol	6	Mettl21c/Fkbp1b/Akap6/Prkce/Ank2/Snca	0.0383498	0.232305	0.200202
GO:0000082	G1/S transition of mitotic cell cycle	9	Camk2b/Rpl26/Apc/Camk2a/Pten/Dgkz/Smarcd3/Actl6b/Pim2	0.0388811	0.235126	0.202633
GO:0030048	actin filament-based movement	6	Akap6/Evl/Cacna1d/Myo5b/Ank2/Nos1	0.0396037	0.238689	0.205703
GO:0051283	negative regulation of sequestering of calcium ion	6	Mettl21c/Fkbp1b/Akap6/Prkce/Ank2/Snca	0.0396037	0.238689	0.205703
GO:1901019	regulation of calcium ion transmembrane transporter activity	5	Fkbp1b/Akap6/Cacnb3/Ank2/Hpca	0.0398001	0.2391	0.206058
GO:0010770	positive regulation of cell morphogenesis involved in differentiation	4	Camk2b/Myo5b/Cux2/Parp6	0.0398723	0.2391	0.206058
GO:0060999	positive regulation of dendritic spine development	4	Palm/Camk2b/Cux2/Shank1	0.0398723	0.2391	0.206058
GO:0032892	positive regulation of organic acid transport	4	Mif/Fabp3/Grin2b/Cck	0.0417765	0.249099	0.214675
GO:0043405	regulation of MAP kinase activity	8	Tpd52l1/Mif/Mef2c/Bmp7/Uchl1/Map3k10/Ptpn5/Hras	0.0418773	0.249099	0.214675
GO:0043524	negative regulation of neuron apoptotic process	8	Sncb/Mef2c/Faim2/Pcp4/Bag1/Nos1/Snca/Hras	0.0418773	0.249099	0.214675
GO:0051282	regulation of sequestering of calcium ion	6	Mettl21c/Fkbp1b/Akap6/Prkce/Ank2/Snca	0.0421888	0.249099	0.214675
GO:1903828	negative regulation of protein localization	9	Gnaz/Abhd17a/Mapt/Fkbp1b/Vsnl1/Dmtn/Pkia/Nos1/Dclk3	0.0425605	0.249099	0.214675
GO:0001835	blastocyst hatching	3	Arhgdig/Stmn3/Necab1	0.0427225	0.249099	0.214675
GO:0035188	hatching	3	Arhgdig/Stmn3/Necab1	0.0427225	0.249099	0.214675
GO:0035640	exploration behavior	3	Prkce/Ptpn5/Shank2	0.0427225	0.249099	0.214675
GO:0071320	cellular response to cAMP	3	Akap6/Crhbp/Dmtn	0.0427225	0.249099	0.214675
GO:0071684	organism emergence from protective structure	3	Arhgdig/Stmn3/Necab1	0.0427225	0.249099	0.214675
GO:1903321	negative regulation of protein modification by small protein conjugation or removal	5	Cops9/Rpl37/Prkce/Svbp/Rpl37rt	0.0428749	0.24958	0.21509
GO:0006898	receptor-mediated endocytosis	10	Pip5k1c/Arhgap27/Pacsin1/Snap25/Napb/Hpca/Usp46/Snca/Ap2s1/Ptpn5	0.0432651	0.251443	0.216695
GO:0048259	regulation of receptor-mediated endocytosis	6	Pip5k1c/Pacsin1/Napb/Hpca/Usp46/Ptpn5	0.0435202	0.252516	0.21762
GO:0051932	synaptic transmission, GABAergic	4	Rac3/Prkce/Pten/Usp46	0.0437314	0.252921	0.217969
GO:2000134	negative regulation of G1/S transition of mitotic cell cycle	4	Rpl26/Apc/Pten/Dgkz	0.0437314	0.252921	0.217969
GO:0046888	negative regulation of hormone secretion	5	Gnaz/Fkbp1b/Vsnl1/Crhbp/Nos1	0.0444644	0.256452	0.221012
GO:0016197	endosomal transport	9	Arhgap44/Rab11fip4/Vti1b/Myo5b/Pla2g4e/Snap25/Lmtk2/Zdhhc2/Rab6b	0.0444852	0.256452	0.221012
GO:0051208	sequestering of calcium ion	6	Mettl21c/Fkbp1b/Akap6/Prkce/Ank2/Snca	0.0448777	0.258299	0.222604
GO:0006636	unsaturated fatty acid biosynthetic process	3	Mif/Scd1/Fabp5	0.0454509	0.259901	0.223984
GO:0033238	regulation of amine metabolic process	3	Apc/Npy/Snca	0.0454509	0.259901	0.223984
GO:0038179	neurotrophin signaling pathway	3	Ppp2r5b/Lmtk2/Bex1	0.0454509	0.259901	0.223984
GO:0048520	positive regulation of behavior	3	Mef2c/Npy/Cck	0.0454509	0.259901	0.223984
GO:0016482	cytosolic transport	7	Kif1a/Ppfia2/Kif5a/Vti1b/Syt7/Lmtk2/Rab6b	0.0457174	0.259901	0.223984
GO:0001655	urogenital system development	4	Serpinf1/Apc/Pten/Bmp7	0.0457368	0.259901	0.223984
GO:0010769	regulation of cell morphogenesis involved in differentiation	4	Camk2b/Myo5b/Cux2/Parp6	0.0457368	0.259901	0.223984
GO:0042273	ribosomal large subunit biogenesis	4	Rpl26/Rpl23a/Rpl38/Rpl24	0.0457368	0.259901	0.223984
GO:0021954	central nervous system neuron development	5	Rac3/Agtpbp1/Pten/Lhx6/Bhlhe22	0.0460887	0.261312	0.2252
GO:0046578	regulation of Ras protein signal transduction	8	Arhgap44/Psd/Dgkz/Stmn3/Kctd13/Hras/Mcf2l/Trim67	0.0461311	0.261312	0.2252
GO:0048193	Golgi vesicle transport	10	Rabif/Ank3/Vamp2/Vti1b/Nkd2/Arf3/Ap3s1/Nbea/Trappc2l/Rab6b	0.0469012	0.263313	0.226925
GO:0022618	ribonucleoprotein complex assembly	7	Rpl23a/Rpl38/Rpl24/Rps28/Rps27/Rps25/Rpsa	0.0469439	0.263313	0.226925
GO:1901888	regulation of cell junction assembly	9	Lrfn5/Mef2c/Dmtn/Pten/Psd/Syndig1/Cux2/Snca/Vstm5	0.0485074	0.270072	0.23275
GO:0090630	activation of GTPase activity	5	Agap1/Apc2/Tbc1d9b/Tbc1d16/Garnl3	0.0494423	0.274323	0.236413
GO:0034767	positive regulation of monoatomic ion transmembrane transport	8	Ank3/Akap6/Cacna1d/Cacnb3/Ifngr2/Ank2/Nos1/Snca	0.0495007	0.274323	0.236413
GO:0120032	regulation of plasma membrane bounded cell projection assembly	8	Palm/Arhgap44/Mien1/Evl/Dmtn/Gap43/Apc/Hras	0.0495007	0.274323	0.236413
GO:0010761	fibroblast migration	4	Akap12/Dmtn/Prkce/Apc	0.0498992	0.275253	0.237215
GO:0070050	neuron cellular homeostasis	4	Erc2/Ncs1/Slc24a2/Npy	0.0498992	0.275253	0.237215
GO:1904377	positive regulation of protein localization to cell periphery	4	Dpp10/Nkd2/Myo5b/Zdhhc2	0.0498992	0.275253	0.237215
GO:0061041	regulation of wound healing	6	Dmtn/Tnfrsf12a/Prkce/Pten/Hras/Plat	0.05057	0.278524	0.240034
GO:0010765	positive regulation of sodium ion transport	3	Akt3/Ank3/Nos1	0.0511595	0.281338	0.242459
GO:0060491	regulation of cell projection assembly	8	Palm/Arhgap44/Mien1/Evl/Dmtn/Gap43/Apc/Hras	0.0530262	0.28894	0.24901
GO:1990138	neuron projection extension	8	Rims1/Syt1/Mapt/Tnfrsf12a/Myo5b/Pten/Pak6/Emx1	0.0530262	0.28894	0.24901
GO:0030100	regulation of endocytosis	9	Ank3/Pip5k1c/Pacsin1/Syt7/Napb/Hpca/Usp46/Snca/Ptpn5	0.0538644	0.293062	0.252562
GO:0032228	regulation of synaptic transmission, GABAergic	3	Prkce/Pten/Usp46	0.0541378	0.293213	0.252692
GO:0046621	negative regulation of organ growth	3	Apc/Pten/Foxp1	0.0541378	0.293213	0.252692
GO:0097484	dendrite extension	3	Rims1/Syt1/Pten	0.0541378	0.293213	0.252692
GO:1904064	positive regulation of cation transmembrane transport	7	Ank3/Akap6/Cacna1d/Cacnb3/Ank2/Nos1/Snca	0.0547434	0.296044	0.255132
GO:0010632	regulation of epithelial cell migration	9	Akt3/Serpinf1/Evl/Mef2c/Prkce/Apc/Pten/Svbp/Foxp1	0.0549802	0.296877	0.25585
GO:0048588	developmental cell growth	10	Rims1/Syt1/Mapt/Akap6/Tnfrsf12a/Myo5b/Pten/Pak6/Emx1/Foxp1	0.0558211	0.300963	0.259372
GO:0048678	response to axon injury	4	Fkbp1b/Gap43/Pten/Bex1	0.0565197	0.30227	0.260498
GO:0051926	negative regulation of calcium ion transport	4	Fkbp1b/Cacnb3/Prkce/Nos1	0.0565197	0.30227	0.260498
GO:0046942	carboxylic acid transport	12	Mif/Slc6a15/Slc7a8/Apba1/Fabp5/Trpc4/Fabp3/Abcb4/Snca/Slc25a18/Grin2b/Cck	0.0572456	0.30227	0.260498
GO:0071826	ribonucleoprotein complex subunit organization	7	Rpl23a/Rpl38/Rpl24/Rps28/Rps27/Rps25/Rpsa	0.0575124	0.302786	0.260942
GO:1903034	regulation of response to wounding	7	Fkbp1b/Dmtn/Tnfrsf12a/Prkce/Pten/Hras/Plat	0.0575124	0.302786	0.260942
GO:0021953	central nervous system neuron differentiation	8	Rac3/Agtpbp1/Faim2/Pten/Lhx6/Bhlhe22/Chd5/Emx1	0.0579718	0.304756	0.262641
GO:2001259	positive regulation of cation channel activity	4	Ank3/Akap6/Cacnb3/Ank2	0.0588264	0.308795	0.266121
GO:0000910	cytokinesis	7	Ank3/Rab11fip4/Pdxp/Septin5/Prkce/Apc/Map9	0.0589288	0.30888	0.266195
GO:0015849	organic acid transport	12	Mif/Slc6a15/Slc7a8/Apba1/Fabp5/Trpc4/Fabp3/Abcb4/Snca/Slc25a18/Grin2b/Cck	0.0591377	0.309522	0.266748
GO:0001783	B cell apoptotic process	3	Mif/Pten/Foxp1	0.0603373	0.314421	0.27097
GO:0021696	cerebellar cortex morphogenesis	3	Agtpbp1/Faim2/Sptbn2	0.0603373	0.314421	0.27097
GO:0048854	brain morphogenesis	3	Akt3/Pten/Emx1	0.0603373	0.314421	0.27097
GO:0042982	amyloid precursor protein metabolic process	4	Tmcc2/Efna3/Necab1/Rtn2	0.0611825	0.318363	0.274367
GO:0021549	cerebellum development	5	Neurod2/Agtpbp1/Faim2/Sptbn2/B4galt2	0.0622828	0.321411	0.276993
GO:1904427	positive regulation of calcium ion transmembrane transport	5	Akap6/Cacna1d/Cacnb3/Ank2/Snca	0.0622828	0.321411	0.276993
GO:0019932	second-messenger-mediated signaling	10	Neurod2/Mapt/Fkbp1b/Akap6/Cacna1d/Dmtn/Gucy1b1/Ank2/Nos1/Homer2	0.0634837	0.324743	0.279866
GO:0001774	microglial cell activation	3	Nr1d1/Ifngr2/Snca	0.0635561	0.324743	0.279866
GO:0042417	dopamine metabolic process	3	Sncb/Npy/Snca	0.0635561	0.324743	0.279866
GO:1903115	regulation of actin filament-based movement	3	Akap6/Ank2/Nos1	0.0635561	0.324743	0.279866
GO:0010611	regulation of cardiac muscle hypertrophy	4	Akap6/Mef2c/Foxp1/Mlip	0.063588	0.324743	0.279866
GO:0150076	neuroinflammatory response	4	Adcy1/Nr1d1/Ifngr2/Snca	0.063588	0.324743	0.279866
GO:0032890	regulation of organic acid transport	5	Mif/Fabp3/Snca/Grin2b/Cck	0.064257	0.327693	0.282407
GO:0030900	forebrain development	13	Kif1a/Rac3/Ccdc85c/Phactr1/Agtpbp1/Bmerb1/Pten/Lhx6/Bhlhe22/Pou3f1/Chd5/Emx1/Wdr62	0.0644945	0.328436	0.283048
GO:0007015	actin filament organization	14	Rac3/Cyria/Evl/Phactr1/Dmtn/Pdxp/Pacsin1/Prkce/Fhod3/Myo5b/Wasf3/Shank1/Kctd13/Pdlim3	0.0654103	0.332626	0.286659
GO:1902807	negative regulation of cell cycle G1/S phase transition	4	Rpl26/Apc/Pten/Dgkz	0.0660425	0.335365	0.289019
GO:1902905	positive regulation of supramolecular fiber organization	7	Mapt/Evl/Pdxp/Prkce/Apc/Stmn2/Wasf3	0.0663319	0.336357	0.289874
GO:0018198	peptidyl-cysteine modification	3	Golga7b/Nos1/Zdhhc2	0.0668528	0.337564	0.290915
GO:0035774	positive regulation of insulin secretion involved in cellular response to glucose stimulus	3	Vsnl1/Cacna1d/Camk2n1	0.0668528	0.337564	0.290915
GO:2001258	negative regulation of cation channel activity	3	Ank3/Fkbp1b/Cacnb3	0.0668528	0.337564	0.290915
GO:2000242	negative regulation of reproductive process	4	Serpinf1/Apc/Bmp7/Plat	0.0685457	0.343688	0.296192
GO:0021700	developmental maturation	12	Ank3/Palm/Camk2b/Neurod2/Rac3/Kcnma1/Pten/Lhx6/Actl6b/Shank1/Unc13c/Pth1r	0.069222	0.346594	0.298697
GO:0044843	cell cycle G1/S phase transition	9	Camk2b/Rpl26/Apc/Camk2a/Pten/Dgkz/Smarcd3/Actl6b/Pim2	0.0695463	0.347732	0.299677
GO:0030490	maturation of SSU-rRNA	3	Rps28/Rps21/Rps16	0.0702261	0.349489	0.301191
GO:0045663	positive regulation of myoblast differentiation	3	Mef2c/Smarcd3/Actl6b	0.0702261	0.349489	0.301191
GO:2000772	regulation of cellular senescence	3	Akt3/Mif/Pten	0.0702261	0.349489	0.301191
GO:0010639	negative regulation of organelle organization	12	Apc2/Mapt/H3f3b/Evl/Dmtn/Bmerb1/Fhod3/Apc/Bmp7/Stmn2/Snca/Shank1	0.0702883	0.349489	0.301191
GO:0043409	negative regulation of MAPK cascade	7	Apc/Pten/Bmp7/Uchl1/Lmo3/Ptpn5/Dusp8	0.0710311	0.352532	0.303814
GO:0014743	regulation of muscle hypertrophy	4	Akap6/Mef2c/Foxp1/Mlip	0.0710972	0.352532	0.303814
GO:0002274	myeloid leukocyte activation	9	Vamp2/Nr1d1/Lrfn5/Cplx2/Ifngr2/Prkce/Npy/Snca/Foxp1	0.0721874	0.356909	0.307586
GO:0010332	response to gamma radiation	3	Rpl26/Hras/Cryab	0.0736747	0.356909	0.307586
GO:0030219	megakaryocyte differentiation	3	Mef2c/Mturn/Maf	0.0736747	0.356909	0.307586
GO:0030865	cortical cytoskeleton organization	3	Rac3/Fhod3/Epb41l1	0.0736747	0.356909	0.307586
GO:0043647	inositol phosphate metabolic process	3	Pten/Snca/Pth1r	0.0736747	0.356909	0.307586
GO:0046456	icosanoid biosynthetic process	3	Mgst3/Mif/Fabp5	0.0736747	0.356909	0.307586
GO:1901021	positive regulation of calcium ion transmembrane transporter activity	3	Akap6/Cacnb3/Ank2	0.0736747	0.356909	0.307586
GO:0050770	regulation of axonogenesis	7	Trak2/Mapt/Tnfrsf12a/Myo5b/Pten/Chn1/Map6	0.0742714	0.359313	0.309658
GO:0055017	cardiac muscle tissue growth	5	Akap6/Mef2c/Apc/Pten/Foxp1	0.0746488	0.360651	0.310811
GO:0051224	negative regulation of protein transport	6	Gnaz/Fkbp1b/Vsnl1/Dmtn/Pkia/Nos1	0.0756997	0.365236	0.314762
GO:0002269	leukocyte activation involved in inflammatory response	3	Nr1d1/Ifngr2/Snca	0.0771973	0.370961	0.319696
GO:0010518	positive regulation of phospholipase activity	3	Camk2b/Hpca/Hras	0.0771973	0.370961	0.319696
GO:0016601	Rac protein signal transduction	3	Arhgap44/Rac3/Stmn3	0.0771973	0.370961	0.319696
GO:0050728	negative regulation of inflammatory response	6	Serpinf1/Nr1d1/Lrfn5/Krt1/Npy/Nlrx1	0.0775878	0.372338	0.320883
GO:0014855	striated muscle cell proliferation	4	Mef2c/Apc/Pten/Foxp1	0.0817797	0.387777	0.334188
GO:0140694	non-membrane-bounded organelle assembly	12	Rpl23a/Rpl38/Mef2c/Rps23/Rpl24/Rps28/Fhod3/Map9/Rps27/Wdr62/Rps25/Rpsa	0.082721	0.391721	0.337587
GO:0042755	eating behavior	3	Uchl1/Npy/Cck	0.0844589	0.396481	0.34169
GO:0099054	presynapse assembly	3	Lrfn5/Pten/Snca	0.0844589	0.396481	0.34169
GO:0043112	receptor metabolic process	4	Tbc1d16/Pex10/Lmtk2/Snca	0.0845674	0.396481	0.34169
GO:0002429	immune response-activating cell surface receptor signaling pathway	9	Nr1d1/Mef2c/Cacnb3/Prkce/Pten/Dgkz/Usp46/Foxp1/Hras	0.0848337	0.396481	0.34169
GO:0071333	cellular response to glucose stimulus	6	Nr1d1/Fkbp1b/Vsnl1/Cacna1d/Prkce/Camk2n1	0.0874235	0.408052	0.351662
GO:0006650	glycerophospholipid metabolic process	9	Pip5k1c/Pten/Dgkz/Pla2g4e/Fabp5/Dpm3/Fabp3/Lcat/Ocrl	0.0878135	0.408807	0.352312
GO:0021537	telencephalon development	9	Ccdc85c/Phactr1/Agtpbp1/Bmerb1/Pten/Lhx6/Bhlhe22/Emx1/Wdr62	0.0878135	0.408807	0.352312
GO:0031397	negative regulation of protein ubiquitination	4	Rpl37/Prkce/Svbp/Rpl37rt	0.0902803	0.413042	0.355962
GO:0032465	regulation of cytokinesis	4	Rab11fip4/Pdxp/Prkce/Map9	0.0902803	0.413042	0.355962
GO:0050848	regulation of calcium-mediated signaling	4	Neurod2/Mapt/Akap6/Homer2	0.0902803	0.413042	0.355962
GO:0071331	cellular response to hexose stimulus	6	Nr1d1/Fkbp1b/Vsnl1/Cacna1d/Prkce/Camk2n1	0.0915407	0.416411	0.358865
GO:0030834	regulation of actin filament depolymerization	3	Evl/Dmtn/Pdxp	0.0919999	0.416911	0.359296
GO:0045773	positive regulation of axon extension	3	Mapt/Tnfrsf12a/Myo5b	0.0919999	0.416911	0.359296
GO:0061900	glial cell activation	3	Nr1d1/Ifngr2/Snca	0.0919999	0.416911	0.359296
GO:0008637	apoptotic mitochondrial changes	5	Camk2a/Mllt11/Ggct/Cck/Pim2	0.0930489	0.4206	0.362475
GO:0022037	metencephalon development	5	Neurod2/Agtpbp1/Faim2/Sptbn2/B4galt2	0.0930489	0.4206	0.362475
GO:0071326	cellular response to monosaccharide stimulus	6	Nr1d1/Fkbp1b/Vsnl1/Cacna1d/Prkce/Camk2n1	0.0936381	0.422729	0.36431
GO:0060419	heart growth	5	Akap6/Mef2c/Apc/Pten/Foxp1	0.0954988	0.430145	0.370701
GO:0010596	negative regulation of endothelial cell migration	3	Serpinf1/Mef2c/Svbp	0.0958715	0.430145	0.370701
GO:0070509	calcium ion import	3	Cacna1d/Trpc4/Slc24a2	0.0958715	0.430145	0.370701
GO:1903170	negative regulation of calcium ion transmembrane transport	3	Fkbp1b/Cacnb3/Prkce	0.0958715	0.430145	0.370701
GO:0051881	regulation of mitochondrial membrane potential	4	Mapt/Prkce/Mllt11/Cck	0.0961731	0.430145	0.370701
GO:0009749	response to glucose	7	Vamp2/Nr1d1/Fkbp1b/Vsnl1/Cacna1d/Prkce/Camk2n1	0.0974164	0.432693	0.372897
GO:0034470	ncRNA processing	12	Thg1l/Rpl26/Rps28/Rps21/Rps27/Henmt1/Rps16/Rps17/Rps25/Rpp25/Rps27rt/Pin4	0.0977678	0.433716	0.373779
GO:0046620	regulation of organ growth	5	Akap6/Mef2c/Apc/Pten/Foxp1	0.0979813	0.434125	0.374131
GO:0021587	cerebellum morphogenesis	3	Agtpbp1/Faim2/Sptbn2	0.0998086	0.440585	0.379699
GO:0043030	regulation of macrophage activation	3	Nr1d1/Lrfn5/Snca	0.0998086	0.440585	0.379699
GO:1902692	regulation of neuroblast proliferation	3	Smarcd3/Wdr62/Bex1	0.0998086	0.440585	0.379699
GO:0006486	protein glycosylation	7	Trak2/Serp2/St6galnac6/Dpm3/Pomgnt1/St3gal3/Galnt9	0.101294	0.446043	0.384402
GO:0043413	macromolecule glycosylation	7	Trak2/Serp2/St6galnac6/Dpm3/Pomgnt1/St3gal3/Galnt9	0.101294	0.446043	0.384402
GO:0002768	immune response-regulating cell surface receptor signaling pathway	9	Nr1d1/Mef2c/Cacnb3/Prkce/Pten/Dgkz/Usp46/Foxp1/Hras	0.101982	0.446939	0.385175
GO:0032273	positive regulation of protein polymerization	4	Mapt/Evl/Prkce/Apc	0.102242	0.446939	0.385175
GO:0008064	regulation of actin polymerization or depolymerization	6	Cyria/Evl/Dmtn/Pdxp/Prkce/Fhod3	0.102284	0.446939	0.385175
GO:0009746	response to hexose	7	Vamp2/Nr1d1/Fkbp1b/Vsnl1/Cacna1d/Prkce/Camk2n1	0.103264	0.448104	0.386179
GO:0051955	regulation of amino acid transport	3	Snca/Grin2b/Cck	0.10381	0.448839	0.386812
GO:1903350	response to dopamine	3	Gnaz/Palm/Gnal	0.10381	0.448839	0.386812
GO:1903351	cellular response to dopamine	3	Gnaz/Palm/Gnal	0.10381	0.448839	0.386812
GO:0044772	mitotic cell cycle phase transition	13	Tpd52l1/Camk2b/Rpl26/Rpl24/Apc/Camk2a/Pten/Dgkz/Pkia/Smarcd3/Ccni/Actl6b/Pim2	0.103969	0.448987	0.386939
GO:0050709	negative regulation of protein secretion	4	Gnaz/Fkbp1b/Vsnl1/Nos1	0.105341	0.454361	0.391571
GO:0071902	positive regulation of protein serine/threonine kinase activity	7	Tpd52l1/Mif/Akap6/Mef2c/Snca/Map3k10/Hras	0.107267	0.461229	0.397489
GO:0006470	protein dephosphorylation	8	Ppm1h/Fkbp1b/Pdxp/Ppp2r5b/Pten/Nsmf/Ptpn5/Dusp8	0.107807	0.461229	0.397489
GO:0030042	actin filament depolymerization	3	Evl/Dmtn/Pdxp	0.107873	0.461229	0.397489
GO:0035065	regulation of histone acetylation	3	Eid1/Nos1/Snca	0.107873	0.461229	0.397489
GO:0007338	single fertilization	6	Rims1/Camk2b/H3f3b/Syt6/Dkkl1/Plat	0.109033	0.461229	0.397489
GO:0030832	regulation of actin filament length	6	Cyria/Evl/Dmtn/Pdxp/Prkce/Fhod3	0.109033	0.461229	0.397489
GO:0046474	glycerophospholipid biosynthetic process	6	Pip5k1c/Dgkz/Fabp5/Dpm3/Fabp3/Lcat	0.109033	0.461229	0.397489
GO:2000045	regulation of G1/S transition of mitotic cell cycle	6	Rpl26/Apc/Pten/Dgkz/Smarcd3/Actl6b	0.109033	0.461229	0.397489
GO:0034284	response to monosaccharide	7	Vamp2/Nr1d1/Fkbp1b/Vsnl1/Cacna1d/Prkce/Camk2n1	0.109298	0.461425	0.397659
GO:0071322	cellular response to carbohydrate stimulus	6	Nr1d1/Fkbp1b/Vsnl1/Cacna1d/Prkce/Camk2n1	0.111333	0.46946	0.404583
GO:0050727	regulation of inflammatory response	11	Ddt/Gpx4/Serpinf1/Nr1d1/Lrfn5/Krt1/Camk2n1/Npy/Snca/Foxp1/Nlrx1	0.111898	0.471288	0.406158
GO:0043406	positive regulation of MAP kinase activity	5	Tpd52l1/Mif/Mef2c/Map3k10/Hras	0.113547	0.475631	0.409901
GO:0060048	cardiac muscle contraction	5	Fkbp1b/Akap6/Cacna1d/Ank2/Atp1a3	0.113547	0.475631	0.409901
GO:0030178	negative regulation of Wnt signaling pathway	6	Apc2/Tle5/Nkd2/Apc/Cxxc4/Dkkl1	0.113657	0.475631	0.409901
GO:0070555	response to interleukin-1	4	Tle5/Nr1d1/Snca/Irak2	0.114889	0.475631	0.409901
GO:0072332	intrinsic apoptotic signaling pathway by p53 class mediator	4	Phlda3/Mif/Rpl26/Aen	0.114889	0.475631	0.409901
GO:0009101	glycoprotein biosynthetic process	9	Trak2/Serp2/St6galnac6/Dpm3/Necab1/Pomgnt1/St3gal3/Galnt9/Hs3st4	0.11561	0.475631	0.409901
GO:0021575	hindbrain morphogenesis	3	Agtpbp1/Faim2/Sptbn2	0.116181	0.475631	0.409901
GO:0043407	negative regulation of MAP kinase activity	3	Bmp7/Uchl1/Ptpn5	0.116181	0.475631	0.409901
GO:0044091	membrane biogenesis	3	Ank3/Pten/Pex11a	0.116181	0.475631	0.409901
GO:0046470	phosphatidylcholine metabolic process	3	Fabp5/Fabp3/Lcat	0.116181	0.475631	0.409901
GO:0051591	response to cAMP	3	Akap6/Crhbp/Dmtn	0.116181	0.475631	0.409901
GO:0099171	presynaptic modulation of chemical synaptic transmission	3	Adcy1/Prkce/Apba1	0.116181	0.475631	0.409901
GO:0099172	presynapse organization	3	Lrfn5/Pten/Snca	0.116181	0.475631	0.409901
GO:0032414	positive regulation of ion transmembrane transporter activity	5	Ank3/Akap6/Cacnb3/Ifngr2/Ank2	0.11625	0.475631	0.409901
GO:0009410	response to xenobiotic stimulus	10	Mef2c/Crhbp/Uchl1/Nos1/Snca/Emx1/Atp1a3/Ptpn5/Shank2/Nqo1	0.116507	0.476137	0.410337
GO:0007631	feeding behavior	5	Uchl1/Usp46/Npy/Grin2b/Cck	0.118984	0.485706	0.418584
GO:0031122	cytoplasmic microtubule organization	3	Tubg2/Apc/Stmn3	0.120423	0.489903	0.422201
GO:0046717	acid secretion	3	Apba1/Trpc4/Abcb4	0.120423	0.489903	0.422201
GO:0086001	cardiac muscle cell action potential	3	Ank3/Cacna1d/Ank2	0.120423	0.489903	0.422201
GO:0042063	gliogenesis	11	Nr1d1/Bmerb1/Gap43/Pten/Trpc4/Bag1/Pou3f1/Rnf10/Wasf3/Emx1/Rras2	0.121187	0.490946	0.4231
GO:0062012	regulation of small molecule metabolic process	11	Nr1d1/Kcnma1/Prkce/Apc/Fabp5/Hpca/Fabp3/Nos1/Snca/Dkkl1/Pth1r	0.121187	0.490946	0.4231
GO:0006941	striated muscle contraction	6	Fkbp1b/Akap6/Cacna1d/Ank2/Nos1/Atp1a3	0.123197	0.494999	0.426593
GO:0051017	actin filament bundle assembly	6	Evl/Phactr1/Dmtn/Pdxp/Shank1/Kctd13	0.123197	0.494999	0.426593
GO:0006584	catecholamine metabolic process	3	Sncb/Npy/Snca	0.124721	0.500002	0.430904
GO:0009712	catechol-containing compound metabolic process	3	Sncb/Npy/Snca	0.124721	0.500002	0.430904
GO:0032874	positive regulation of stress-activated MAPK cascade	5	Tpd52l1/Rell2/Mturn/Map3k10/Hras	0.127366	0.509463	0.439058
GO:0090090	negative regulation of canonical Wnt signaling pathway	5	Apc2/Tle5/Nkd2/Apc/Dkkl1	0.127366	0.509463	0.439058
GO:0031960	response to corticosteroid	4	Mettl21c/Kcnma1/Lcat/ND3	0.128185	0.511598	0.440898
GO:0070252	actin-mediated cell contraction	4	Akap6/Cacna1d/Ank2/Nos1	0.128185	0.511598	0.440898
GO:0031641	regulation of myelination	3	Pten/Rnf10/Wasf3	0.129074	0.513998	0.442967
GO:0042157	lipoprotein metabolic process	5	Abhd17a/Golga7b/Dpm3/Zdhhc2/Lcat	0.130218	0.517778	0.446224
GO:0001678	intracellular glucose homeostasis	6	Nr1d1/Fkbp1b/Vsnl1/Cacna1d/Prkce/Camk2n1	0.130602	0.517778	0.446224
GO:0030902	hindbrain development	6	Neurod2/Agtpbp1/Faim2/Sptbn2/Bmp7/B4galt2	0.130602	0.517778	0.446224
GO:0061572	actin filament bundle organization	6	Evl/Phactr1/Dmtn/Pdxp/Shank1/Kctd13	0.130602	0.517778	0.446224
GO:0120162	positive regulation of cold-induced thermogenesis	4	Thra/Apc/Scd1/Fabp5	0.131606	0.520607	0.448662
GO:1902600	proton transmembrane transport	4	Atp5g1/Atp1a3/Fxyd2/ND5	0.131606	0.520607	0.448662
GO:0070304	positive regulation of stress-activated protein kinase signaling cascade	5	Tpd52l1/Rell2/Mturn/Map3k10/Hras	0.1331	0.524542	0.452053
GO:0050851	antigen receptor-mediated signaling pathway	6	Mef2c/Cacnb3/Dgkz/Usp46/Foxp1/Hras	0.133116	0.524542	0.452053
GO:0031663	lipopolysaccharide-mediated signaling pathway	3	Mif/Prkce/Irak2	0.13348	0.524542	0.452053
GO:0048008	platelet-derived growth factor receptor signaling pathway	3	Pten/Snca/Plat	0.13348	0.524542	0.452053
GO:0050854	regulation of antigen receptor-mediated signaling pathway	3	Dgkz/Usp46/Foxp1	0.13348	0.524542	0.452053
GO:0098926	postsynaptic signal transduction	3	Ly6h/Nsmf/Rnf10	0.13348	0.524542	0.452053
GO:0042632	cholesterol homeostasis	4	Nr1d1/Scd1/Fabp3/Lcat	0.135064	0.526148	0.453437
GO:0016311	dephosphorylation	10	Ppm1h/Fkbp1b/Mef2c/Pdxp/Ppp2r5b/Pten/Nsmf/Ptpn5/Dusp8/Ocrl	0.137233	0.534013	0.460216
GO:0048512	circadian behavior	3	Nr1d1/Kcnma1/Pten	0.137937	0.536173	0.462077
GO:0050772	positive regulation of axonogenesis	4	Mapt/Tnfrsf12a/Myo5b/Map6	0.138559	0.537422	0.463153
GO:0055092	sterol homeostasis	4	Nr1d1/Scd1/Fabp3/Lcat	0.138559	0.537422	0.463153
GO:0032411	positive regulation of transporter activity	5	Ank3/Akap6/Cacnb3/Ifngr2/Ank2	0.138947	0.538346	0.463949
GO:0048639	positive regulation of developmental growth	7	Rims1/Syt1/Mapt/Akap6/Mef2c/Tnfrsf12a/Myo5b	0.139843	0.541229	0.466434
GO:0043502	regulation of muscle adaptation	4	Akap6/Mef2c/Foxp1/Mlip	0.14209	0.545404	0.470032
GO:0046330	positive regulation of JNK cascade	4	Tpd52l1/Mturn/Map3k10/Hras	0.14209	0.545404	0.470032
GO:0009743	response to carbohydrate	7	Vamp2/Nr1d1/Fkbp1b/Vsnl1/Cacna1d/Prkce/Camk2n1	0.142169	0.545404	0.470032
GO:0030837	negative regulation of actin filament polymerization	3	Evl/Dmtn/Fhod3	0.142445	0.545404	0.470032
GO:0032835	glomerulus development	3	Mef2c/Basp1/Bmp7	0.142445	0.545404	0.470032
GO:0002757	immune response-activating signaling pathway	11	Nr1d1/Mef2c/Cacnb3/Prkce/Pten/Dgkz/Usp46/Foxp1/Irak2/Hras/Nlrx1	0.142744	0.545964	0.470514
GO:0010811	positive regulation of cell-substrate adhesion	5	Rac3/Dmtn/Prkce/Rell2/Npy	0.144906	0.553644	0.477133
GO:0042158	lipoprotein biosynthetic process	4	Golga7b/Dpm3/Zdhhc2/Lcat	0.145656	0.555323	0.47858
GO:0070585	protein localization to mitochondrion	4	Mapt/Romo1/Bag1/Ptpn5	0.145656	0.555323	0.47858
GO:0055088	lipid homeostasis	6	Nr1d1/Scd1/Fabp3/Abcb4/Tlcd3b/Lcat	0.146031	0.556004	0.479167
GO:0035264	multicellular organism growth	7	Gamt/Selenom/H3f3b/Ndufs6/Sptbn2/Apba1/Norad	0.146878	0.556004	0.479167
GO:0009247	glycolipid biosynthetic process	3	St6galnac6/Dpm3/St3gal3	0.147001	0.556004	0.479167
GO:0030330	DNA damage response, signal transduction by p53 class mediator	3	Smyd2/Mif/Rpl26	0.147001	0.556004	0.479167
GO:0060612	adipose tissue development	3	Selenom/Norad/Hras	0.147001	0.556004	0.479167
GO:0061448	connective tissue development	9	Selenom/Thra/Mef2c/Norad/Bmp7/Rxfp1/Hras/Maf/Pth1r	0.147693	0.556004	0.479167
GO:0019216	regulation of lipid metabolic process	11	Thra/Nr1d1/Kcnma1/Prkce/Dgkz/Eef1a2/Fabp5/Fabp3/Fmc1/Snca/Dkkl1	0.147989	0.556004	0.479167
GO:0015711	organic anion transport	12	Mif/Slc6a15/Slc7a8/Apba1/Fabp5/Trpc4/Fabp3/Abcb4/Snca/Slc25a18/Grin2b/Cck	0.148742	0.556424	0.479529
GO:0061640	cytoskeleton-dependent cytokinesis	4	Ank3/Septin5/Apc/Map9	0.149257	0.557197	0.480195
GO:0070085	glycosylation	7	Trak2/Serp2/St6galnac6/Dpm3/Pomgnt1/St3gal3/Galnt9	0.14926	0.557197	0.480195
GO:0071214	cellular response to abiotic stimulus	10	Cops9/Palm/Rpl26/Neurod2/Pten/Nsmf/Scn2a/Nos1/Hras/Cryab	0.150164	0.559404	0.482098
GO:0104004	cellular response to environmental stimulus	10	Cops9/Palm/Rpl26/Neurod2/Pten/Nsmf/Scn2a/Nos1/Hras/Cryab	0.150164	0.559404	0.482098
GO:0030833	regulation of actin filament polymerization	5	Cyria/Evl/Dmtn/Prkce/Fhod3	0.150973	0.561833	0.484191
GO:0001836	release of cytochrome c from mitochondria	3	Mllt11/Ggct/Cck	0.151604	0.562426	0.484702
GO:0007622	rhythmic behavior	3	Nr1d1/Kcnma1/Pten	0.151604	0.562426	0.484702
GO:0010676	positive regulation of cellular carbohydrate metabolic process	3	Prkce/Snca/Pth1r	0.151604	0.562426	0.484702
GO:0031348	negative regulation of defense response	8	Serpinf1/Nr1d1/Lrfn5/Krt1/Pten/Npy/Nlrx1/Cck	0.152399	0.564793	0.486742
GO:0050795	regulation of behavior	4	Nr1d1/Mef2c/Npy/Cck	0.152891	0.565446	0.487304
GO:2000060	positive regulation of ubiquitin-dependent protein catabolic process	4	Agtpbp1/Nkd2/Pten/Trim67	0.152891	0.565446	0.487304
GO:0051260	protein homooligomerization	6	Mif/Thg1l/Mapt/Evl/Kctd13/Vstm5	0.154043	0.56866	0.490075
GO:0001666	response to hypoxia	7	Kcnma1/Prkce/Pten/Scn2a/Grin2b/Plat/Cryab	0.154078	0.56866	0.490075
GO:0046513	ceramide biosynthetic process	3	St6galnac6/St3gal3/Tlcd3b	0.156252	0.571965	0.492923
GO:2000756	regulation of peptidyl-lysine acetylation	3	Eid1/Nos1/Snca	0.156252	0.571965	0.492923
GO:0060041	retina development in camera-type eye	6	Agtpbp1/Rpl24/Apc/Bhlhe22/Smarcd3/Tub	0.156756	0.573226	0.494009
GO:0070374	positive regulation of ERK1 and ERK2 cascade	7	Akap12/Mif/Dnajc27/Pten/Npy/Mturn/Hras	0.158968	0.580719	0.500467
GO:0050994	regulation of lipid catabolic process	3	Thra/Prkce/Fmc1	0.160944	0.586144	0.505142
GO:0055117	regulation of cardiac muscle contraction	3	Fkbp1b/Akap6/Ank2	0.160944	0.586144	0.505142
GO:0086003	cardiac muscle cell contraction	3	Akap6/Cacna1d/Ank2	0.160944	0.586144	0.505142
GO:0050714	positive regulation of protein secretion	6	Doc2b/Vsnl1/Cacna1d/Prkce/Rapgef4/Camk2n1	0.162246	0.5873	0.506138
GO:1903531	negative regulation of secretion by cell	6	Gnaz/Fkbp1b/Vsnl1/Crhbp/Nos1/Snca	0.162246	0.5873	0.506138
GO:0002764	immune response-regulating signaling pathway	11	Nr1d1/Mef2c/Cacnb3/Prkce/Pten/Dgkz/Usp46/Foxp1/Irak2/Hras/Nlrx1	0.162459	0.587478	0.506291
GO:0007193	adenylate cyclase-inhibiting G protein-coupled receptor signaling pathway	3	Akap12/Gnaz/Palm	0.165678	0.587545	0.50635
GO:0010001	glial cell differentiation	8	Nr1d1/Gap43/Pten/Trpc4/Bag1/Pou3f1/Wasf3/Emx1	0.165905	0.587545	0.50635
GO:0120161	regulation of cold-induced thermogenesis	5	Thra/Nr1d1/Apc/Scd1/Fabp5	0.166593	0.587545	0.50635
GO:0006644	phospholipid metabolic process	10	Pip5k1c/Pten/Dgkz/Pla2g4e/Fabp5/Dpm3/Fabp3/Snca/Lcat/Ocrl	0.167662	0.587545	0.50635
GO:0003300	cardiac muscle hypertrophy	4	Akap6/Mef2c/Foxp1/Mlip	0.167756	0.587545	0.50635
GO:0048638	regulation of developmental growth	11	Rims1/Gamt/Syt1/Mapt/Akap6/Mef2c/Tnfrsf12a/Apc/Myo5b/Pten/Foxp1	0.168061	0.587545	0.50635
GO:0018205	peptidyl-lysine modification	10	Mettl21c/Smyd2/Dohh/Vcpkmt/Eid1/Chd5/Nos1/Stx1a/Actl6b/Snca	0.169665	0.587545	0.50635
GO:0030888	regulation of B cell proliferation	3	Mif/Mef2c/Pten	0.170453	0.587545	0.50635
GO:0022411	cellular component disassembly	12	Apc2/Evl/Dmtn/Pdxp/Bmerb1/Apc/Endog/Napb/Map1lc3a/Stmn3/Stmn2/Smarcd3	0.171351	0.587545	0.50635
GO:0051091	positive regulation of DNA-binding transcription factor activity	8	Adcy1/Neurod2/Cacna1d/Camk2a/Ppp2r5b/Pten/Irak2/Bex1	0.172858	0.587545	0.50635
GO:0055001	muscle cell development	7	Akap6/Mef2c/Fhod3/Norad/Ank2/Uchl1/Foxp1	0.17405	0.587545	0.50635
GO:0034764	positive regulation of transmembrane transport	8	Ank3/Akap6/Cacna1d/Cacnb3/Ifngr2/Ank2/Nos1/Snca	0.175204	0.587545	0.50635
GO:0000079	regulation of cyclin-dependent protein serine/threonine kinase activity	3	Apc/Pten/Ccni	0.175267	0.587545	0.50635
GO:0043462	regulation of ATP-dependent activity	3	Vcpkmt/Napb/Fxyd2	0.175267	0.587545	0.50635
GO:0007006	mitochondrial membrane organization	4	Camk2a/Romo1/Snca/Chchd6	0.175374	0.587545	0.50635
GO:0106106	cold-induced thermogenesis	5	Thra/Nr1d1/Apc/Scd1/Fabp5	0.176259	0.587545	0.50635
GO:1902806	regulation of cell cycle G1/S phase transition	6	Rpl26/Apc/Pten/Dgkz/Smarcd3/Actl6b	0.176321	0.587545	0.50635
GO:0048545	response to steroid hormone	7	Mettl21c/Kcnma1/Bmp7/Foxp1/Lmo3/Lcat/ND3	0.176622	0.587545	0.50635
GO:2000179	positive regulation of neural precursor cell proliferation	3	Smarcd3/Wdr62/Bex1	0.180119	0.591584	0.50983
GO:0008630	intrinsic apoptotic signaling pathway in response to DNA damage	4	Phlda3/Mif/Rpl26/Aen	0.183108	0.597017	0.514513
GO:0014897	striated muscle hypertrophy	4	Akap6/Mef2c/Foxp1/Mlip	0.183108	0.597017	0.514513
GO:0110053	regulation of actin filament organization	8	Cyria/Evl/Dmtn/Pdxp/Prkce/Fhod3/Wasf3/Shank1	0.18473	0.600477	0.517494
GO:0008154	actin polymerization or depolymerization	6	Cyria/Evl/Dmtn/Pdxp/Prkce/Fhod3	0.187927	0.600477	0.517494
GO:0010631	epithelial cell migration	9	Akt3/Serpinf1/Evl/Mef2c/Prkce/Apc/Pten/Svbp/Foxp1	0.188223	0.600477	0.517494
GO:0000281	mitotic cytokinesis	3	Ank3/Apc/Map9	0.189929	0.600477	0.517494
GO:0048645	animal organ formation	3	Mef2c/Bmp7/Smarcd3	0.189929	0.600477	0.517494
GO:0014896	muscle hypertrophy	4	Akap6/Mef2c/Foxp1/Mlip	0.190951	0.600477	0.517494
GO:0051651	maintenance of location in cell	7	Mettl21c/Ank3/Fkbp1b/Akap6/Prkce/Ank2/Snca	0.192389	0.600477	0.517494
GO:0090132	epithelium migration	9	Akt3/Serpinf1/Evl/Mef2c/Prkce/Apc/Pten/Svbp/Foxp1	0.192751	0.600477	0.517494
GO:0050830	defense response to Gram-positive bacterium	5	Scd1/Romo1/Gbp3/Npy/Rpl39	0.192826	0.600477	0.517494
GO:0043627	response to estrogen	3	Crhbp/Kcnma1/Nos1	0.194885	0.600477	0.517494
GO:0031532	actin cytoskeleton reorganization	4	Phactr1/Dmtn/Ccl27a/Hras	0.194912	0.600477	0.517494
GO:0120034	positive regulation of plasma membrane bounded cell projection assembly	4	Palm/Mien1/Apc/Hras	0.194912	0.600477	0.517494
GO:0051403	stress-activated MAPK cascade	7	Stradb/Tpd52l1/Rell2/Mturn/Map3k10/Hras/Cryab	0.195071	0.600477	0.517494
GO:0060047	heart contraction	7	Thra/Fkbp1b/Akap6/Cacna1d/Ank2/Nos1/Atp1a3	0.195071	0.600477	0.517494
GO:0046486	glycerolipid metabolic process	10	Pip5k1c/Pten/Scd1/Dgkz/Pla2g4e/Fabp5/Dpm3/Fabp3/Lcat/Ocrl	0.196713	0.602241	0.519015
GO:0008016	regulation of heart contraction	6	Thra/Fkbp1b/Akap6/Cacna1d/Ank2/Nos1	0.19682	0.602241	0.519015
GO:0090130	tissue migration	9	Akt3/Serpinf1/Evl/Mef2c/Prkce/Apc/Pten/Svbp/Foxp1	0.197326	0.602241	0.519015
GO:0018022	peptidyl-lysine methylation	4	Mettl21c/Smyd2/Vcpkmt/Chd5	0.198899	0.605739	0.522029
GO:0030301	cholesterol transport	4	Syt7/Pnlip/Abcb4/Lcat	0.198899	0.605739	0.522029
GO:1904029	regulation of cyclin-dependent protein kinase activity	3	Apc/Pten/Ccni	0.199872	0.605739	0.522029
GO:2000379	positive regulation of reactive oxygen species metabolic process	3	Mapt/Romo1/Snca	0.199872	0.605739	0.522029
GO:0071375	cellular response to peptide hormone stimulus	8	Akt3/Vamp2/Crhbp/Apc/Camk2a/Pten/Ywhag/Hras	0.204427	0.605739	0.522029
GO:0051965	positive regulation of synapse assembly	3	Syndig1/Cux2/Vstm5	0.204889	0.605739	0.522029
GO:0001667	ameboidal-type cell migration	12	Akt3/Akap12/Serpinf1/Evl/Mef2c/Dmtn/Prkce/Apc/Pten/Bmp7/Svbp/Foxp1	0.205244	0.605739	0.522029
GO:1901653	cellular response to peptide	9	Akt3/Vamp2/Crhbp/Apc/Camk2a/Pten/Ywhag/Atp1a3/Hras	0.206613	0.605739	0.522029
GO:0042542	response to hydrogen peroxide	4	Endog/Foxp1/Nqo1/Cryab	0.206945	0.605739	0.522029
GO:2000106	regulation of leukocyte apoptotic process	4	Mif/Mef2c/Pten/Foxp1	0.206945	0.605739	0.522029
GO:0060560	developmental growth involved in morphogenesis	8	Rims1/Syt1/Mapt/Tnfrsf12a/Myo5b/Pten/Pak6/Emx1	0.206947	0.605739	0.522029
GO:0016573	histone acetylation	5	Eid1/Chd5/Nos1/Actl6b/Snca	0.209914	0.605739	0.522029
GO:0051149	positive regulation of muscle cell differentiation	3	Akap6/Mef2c/Smarcd3	0.209935	0.605739	0.522029
GO:0032102	negative regulation of response to external stimulus	11	Mif/Serpinf1/Nr1d1/Lrfn5/Cacnb3/Krt1/Pten/Npy/Plat/Nlrx1/Cck	0.213983	0.612357	0.527733
GO:0006493	protein O-linked glycosylation	3	Trak2/Pomgnt1/Galnt9	0.215008	0.614034	0.529178
GO:1901983	regulation of protein acetylation	3	Eid1/Nos1/Snca	0.215008	0.614034	0.529178
GO:0015918	sterol transport	4	Syt7/Pnlip/Abcb4/Lcat	0.215083	0.614034	0.529178
GO:0033135	regulation of peptidyl-serine phosphorylation	5	Mif/Dmtn/Pten/Nos1/Snca	0.216884	0.618221	0.532786
GO:0060828	regulation of canonical Wnt signaling pathway	7	Rps12/Apc2/Tle5/Thra/Nkd2/Apc/Dkkl1	0.21985	0.618221	0.532786
GO:0071479	cellular response to ionizing radiation	3	Rpl26/Hras/Cryab	0.220107	0.618221	0.532786
GO:0061844	antimicrobial humoral immune response mediated by antimicrobial peptide	4	Romo1/Ccl27a/Npy/Rpl39	0.223308	0.618221	0.532786
GO:0002253	activation of immune response	12	Nr1d1/Mef2c/Cacnb3/Krt1/Prkce/Pten/Dgkz/Usp46/Foxp1/Irak2/Hras/Nlrx1	0.225258	0.618221	0.532786
GO:0030041	actin filament polymerization	5	Cyria/Evl/Dmtn/Prkce/Fhod3	0.227471	0.618965	0.533428
GO:0030307	positive regulation of cell growth	6	Rims1/Syt1/Mapt/Akap6/Tnfrsf12a/Myo5b	0.227535	0.618965	0.533428
GO:0031098	stress-activated protein kinase signaling cascade	7	Stradb/Tpd52l1/Rell2/Mturn/Map3k10/Hras/Cryab	0.22835	0.618965	0.533428
GO:0036293	response to decreased oxygen levels	7	Kcnma1/Prkce/Pten/Scn2a/Grin2b/Plat/Cryab	0.22835	0.618965	0.533428
GO:0043954	cellular component maintenance	3	Erc2/Dgkz/Grin2b	0.230376	0.618965	0.533428
GO:0045661	regulation of myoblast differentiation	3	Mef2c/Smarcd3/Actl6b	0.230376	0.618965	0.533428
GO:0070228	regulation of lymphocyte apoptotic process	3	Mif/Pten/Foxp1	0.230376	0.618965	0.533428
GO:0007009	plasma membrane organization	5	Ank3/Pacsin1/Syt7/Pten/Ank2	0.231033	0.618965	0.533428
GO:1990845	adaptive thermogenesis	5	Thra/Nr1d1/Apc/Scd1/Fabp5	0.231033	0.618965	0.533428
GO:0003012	muscle system process	11	Fkbp1b/Akap6/Ndufs6/Mef2c/Kcnma1/Cacna1d/Ank2/Nos1/Foxp1/Atp1a3/Mlip	0.231083	0.618965	0.533428
GO:0003015	heart process	7	Thra/Fkbp1b/Akap6/Cacna1d/Ank2/Nos1/Atp1a3	0.231209	0.618965	0.533428
GO:0043543	protein acylation	7	Golga7b/Eid1/Chd5/Nos1/Actl6b/Snca/Zdhhc2	0.231209	0.618965	0.533428
GO:2000177	regulation of neural precursor cell proliferation	4	Smarcd3/Emx1/Wdr62/Bex1	0.231614	0.618965	0.533428
GO:0031032	actomyosin structure organization	6	Evl/Phactr1/Mef2c/Fhod3/Epb41l1/Kctd13	0.233858	0.618965	0.533428
GO:0006475	internal protein amino acid acetylation	5	Eid1/Chd5/Nos1/Actl6b/Snca	0.234612	0.618965	0.533428
GO:0018393	internal peptidyl-lysine acetylation	5	Eid1/Chd5/Nos1/Actl6b/Snca	0.234612	0.618965	0.533428
GO:0045017	glycerolipid biosynthetic process	6	Pip5k1c/Dgkz/Fabp5/Dpm3/Fabp3/Lcat	0.23704	0.618965	0.533428
GO:0033674	positive regulation of kinase activity	11	Stradb/Tpd52l1/Mif/Mmd/Akap6/Mef2c/Dgkz/Eef1a2/Snca/Map3k10/Hras	0.237629	0.618965	0.533428
GO:0071383	cellular response to steroid hormone stimulus	5	Mettl21c/Bmp7/Foxp1/Lmo3/ND3	0.238206	0.618965	0.533428
GO:0009308	amine metabolic process	4	Sncb/Apc/Npy/Snca	0.239994	0.618965	0.533428
GO:0021782	glial cell development	4	Nr1d1/Pten/Pou3f1/Wasf3	0.239994	0.618965	0.533428
GO:0006942	regulation of striated muscle contraction	3	Fkbp1b/Akap6/Ank2	0.240732	0.618965	0.533428
GO:2000781	positive regulation of double-strand break repair	3	Shld3/Smarcd3/Actl6b	0.240732	0.618965	0.533428
GO:0043500	muscle adaptation	4	Akap6/Mef2c/Foxp1/Mlip	0.24421	0.618965	0.533428
GO:2001235	positive regulation of apoptotic signaling pathway	5	Tpd52l1/Camk2b/Rpl26/Tnfrsf12a/Pten	0.245439	0.618965	0.533428
GO:0009566	fertilization	6	Rims1/Camk2b/H3f3b/Syt6/Dkkl1/Plat	0.246663	0.618965	0.533428
GO:0018958	phenol-containing compound metabolic process	4	Ddt/Sncb/Npy/Snca	0.248443	0.618965	0.533428
GO:0090257	regulation of muscle system process	7	Fkbp1b/Akap6/Mef2c/Kcnma1/Ank2/Foxp1/Mlip	0.248605	0.618965	0.533428
GO:0060070	canonical Wnt signaling pathway	8	Rps12/Apc2/Tle5/Thra/Nkd2/Apc/Pten/Dkkl1	0.248818	0.618965	0.533428
GO:0050768	negative regulation of neurogenesis	5	Trak2/Nr1d1/Pten/Bmp7/Rnf10	0.249077	0.618965	0.533428
GO:2001022	positive regulation of response to DNA damage stimulus	5	Rpl26/Shld3/Endog/Smarcd3/Actl6b	0.249077	0.618965	0.533428
GO:0007405	neuroblast proliferation	3	Smarcd3/Wdr62/Bex1	0.251163	0.618965	0.533428
GO:0030071	regulation of mitotic metaphase/anaphase transition	3	Apc/Smarcd3/Actl6b	0.251163	0.618965	0.533428
GO:0035019	somatic stem cell population maintenance	3	Apc/Bmp7/Ldb2	0.251163	0.618965	0.533428
GO:0051384	response to glucocorticoid	3	Mettl21c/Lcat/ND3	0.251163	0.618965	0.533428
GO:1903052	positive regulation of proteolysis involved in protein catabolic process	4	Agtpbp1/Nkd2/Pten/Trim67	0.252692	0.618965	0.533428
GO:0031345	negative regulation of cell projection organization	6	Trak2/Arhgap44/Evl/Pten/Stmn2/Grin2b	0.25314	0.618965	0.533428
GO:0051048	negative regulation of secretion	6	Gnaz/Fkbp1b/Vsnl1/Crhbp/Nos1/Snca	0.25314	0.618965	0.533428
GO:0051090	regulation of DNA-binding transcription factor activity	11	Adcy1/Neurod2/Thra/Cacna1d/Camk2a/Ppp2r5b/Pten/Mturn/Irak2/Map3k10/Bex1	0.255421	0.618965	0.533428
GO:1901652	response to peptide	11	Akt3/Vamp2/Serpinf1/Crhbp/Apc/Camk2a/Pten/Nos1/Ywhag/Atp1a3/Hras	0.255421	0.618965	0.533428
GO:0008361	regulation of cell size	6	Akt3/Mapt/Kcnma1/Tnfrsf12a/Myo5b/Pten	0.256397	0.618965	0.533428
GO:0032418	lysosome localization	3	Cplx2/Borcs7/Map6	0.256404	0.618965	0.533428
GO:0034109	homotypic cell-cell adhesion	3	Ank3/Pip5k1c/Dmtn	0.256404	0.618965	0.533428
GO:1990849	vacuolar localization	3	Cplx2/Borcs7/Map6	0.256404	0.618965	0.533428
GO:0046209	nitric oxide metabolic process	3	Cyb5r3/Nos1/Npy	0.261659	0.626658	0.540058
GO:0031647	regulation of protein stability	8	Nr1d1/Pten/Dpm3/Ank2/Bag1/Snca/Cryab/Pim2	0.262439	0.626658	0.540058
GO:0008654	phospholipid biosynthetic process	6	Pip5k1c/Dgkz/Fabp5/Dpm3/Fabp3/Lcat	0.262944	0.626658	0.540058
GO:0032869	cellular response to insulin stimulus	6	Akt3/Vamp2/Apc/Pten/Ywhag/Hras	0.262944	0.626658	0.540058
GO:0098657	import into cell	7	Cacna1d/Slc7a8/Slc24a2/Fabp3/Nos1/Snca/Atp1a3	0.263399	0.626658	0.540058
GO:0010594	regulation of endothelial cell migration	5	Akt3/Serpinf1/Mef2c/Svbp/Foxp1	0.263763	0.626658	0.540058
GO:0070482	response to oxygen levels	8	Kcnma1/Prkce/Pten/Scn2a/Gucy1b1/Grin2b/Plat/Cryab	0.26519	0.626658	0.540058
GO:0045913	positive regulation of carbohydrate metabolic process	3	Prkce/Snca/Pth1r	0.266928	0.626658	0.540058
GO:1902099	regulation of metaphase/anaphase transition of cell cycle	3	Apc/Smarcd3/Actl6b	0.266928	0.626658	0.540058
GO:0007254	JNK cascade	5	Stradb/Tpd52l1/Mturn/Map3k10/Hras	0.267466	0.626658	0.540058
GO:0051961	negative regulation of nervous system development	5	Trak2/Nr1d1/Pten/Bmp7/Rnf10	0.267466	0.626658	0.540058
GO:0045444	fat cell differentiation	7	Nr1d1/Scd1/Bmp7/Fabp3/Dkkl1/Pex11a/Tlcd3b	0.269385	0.626658	0.540058
GO:2001020	regulation of response to DNA damage stimulus	8	Smyd2/Mif/Rpl26/Mapt/Shld3/Endog/Smarcd3/Actl6b	0.270717	0.627292	0.540604
GO:0010950	positive regulation of endopeptidase activity	5	Usp50/Efna3/Snca/Grin2b/Cck	0.27118	0.627958	0.541178
GO:0070301	cellular response to hydrogen peroxide	3	Endog/Foxp1/Nqo1	0.27221	0.628717	0.541832
GO:2001057	reactive nitrogen species metabolic process	3	Cyb5r3/Nos1/Npy	0.27221	0.628717	0.541832
GO:0046467	membrane lipid biosynthetic process	4	St6galnac6/Dpm3/St3gal3/Tlcd3b	0.274148	0.628717	0.541832
GO:0009100	glycoprotein metabolic process	9	Trak2/Serp2/St6galnac6/Dpm3/Necab1/Pomgnt1/St3gal3/Galnt9/Hs3st4	0.276058	0.628717	0.541832
GO:0048469	cell maturation	6	Ank3/Rac3/Kcnma1/Lhx6/Actl6b/Pth1r	0.276164	0.628717	0.541832
GO:0006664	glycolipid metabolic process	3	St6galnac6/Dpm3/St3gal3	0.277503	0.628717	0.541832
GO:0007091	metaphase/anaphase transition of mitotic cell cycle	3	Apc/Smarcd3/Actl6b	0.277503	0.628717	0.541832
GO:0050871	positive regulation of B cell activation	3	Mif/Mef2c/Shld3	0.277503	0.628717	0.541832
GO:0050852	T cell receptor signaling pathway	4	Cacnb3/Dgkz/Usp46/Hras	0.278476	0.628717	0.541832
GO:0051235	maintenance of location	9	Mettl21c/Cops9/Ank3/Fkbp1b/Myt1l/Akap6/Prkce/Ank2/Snca	0.27866	0.628717	0.541832
GO:0050954	sensory perception of mechanical stimulus	8	Rpl38/Kcnma1/Cacna1d/Cacnb3/Grin2b/Homer2/Tub/Tmie	0.279069	0.628717	0.541832
GO:0006936	muscle contraction	8	Fkbp1b/Akap6/Ndufs6/Kcnma1/Cacna1d/Ank2/Nos1/Atp1a3	0.281868	0.628717	0.541832
GO:0018394	peptidyl-lysine acetylation	5	Eid1/Chd5/Nos1/Actl6b/Snca	0.282387	0.628717	0.541832
GO:0051302	regulation of cell division	5	Rab11fip4/Pdxp/Prkce/Apc/Map9	0.282387	0.628717	0.541832
GO:0062013	positive regulation of small molecule metabolic process	5	Nr1d1/Prkce/Nos1/Snca/Pth1r	0.282387	0.628717	0.541832
GO:1903509	liposaccharide metabolic process	3	St6galnac6/Dpm3/St3gal3	0.282805	0.628717	0.541832
GO:0016579	protein deubiquitination	4	Usp50/Uchl1/Usp46/Eif3f	0.282816	0.628717	0.541832
GO:0006479	protein methylation	5	Mettl21c/Smyd2/Vcpkmt/Satb1/Chd5	0.286143	0.63156	0.544282
GO:0008213	protein alkylation	5	Mettl21c/Smyd2/Vcpkmt/Satb1/Chd5	0.286143	0.63156	0.544282
GO:0033559	unsaturated fatty acid metabolic process	4	Mif/Gpx4/Scd1/Fabp5	0.287166	0.633428	0.545892
GO:0072655	establishment of protein localization to mitochondrion	3	Mapt/Romo1/Ptpn5	0.288117	0.635134	0.547362
GO:0030111	regulation of Wnt signaling pathway	8	Rps12/Apc2/Tle5/Thra/Nkd2/Apc/Cxxc4/Dkkl1	0.29031	0.636385	0.54844
GO:0048738	cardiac muscle tissue development	7	Akap6/Mef2c/Fhod3/Apc/Pten/Bmp7/Foxp1	0.290612	0.636385	0.54844
GO:0010810	regulation of cell-substrate adhesion	6	Rac3/Dmtn/Prkce/Rell2/Pten/Npy	0.292901	0.636385	0.54844
GO:0043542	endothelial cell migration	6	Akt3/Serpinf1/Mef2c/Pten/Svbp/Foxp1	0.292901	0.636385	0.54844
GO:0044784	metaphase/anaphase transition of cell cycle	3	Apc/Smarcd3/Actl6b	0.293436	0.636385	0.54844
GO:0001894	tissue homeostasis	7	Akt3/Rac3/Norad/Ldb2/Tub/Cib2/Pth1r	0.293676	0.636385	0.54844
GO:0060249	anatomical structure homeostasis	7	Akt3/Rac3/Norad/Ldb2/Tub/Cib2/Pth1r	0.293676	0.636385	0.54844
GO:0045834	positive regulation of lipid metabolic process	5	Nr1d1/Prkce/Dgkz/Eef1a2/Fabp3	0.293682	0.636385	0.54844
GO:0090398	cellular senescence	4	Akt3/Mif/Pten/Hras	0.295894	0.636385	0.54844
GO:0097193	intrinsic apoptotic signaling pathway	8	Phlda3/Mif/Rpl26/Mapt/Scn2a/Mllt11/Aen/Hras	0.295973	0.636385	0.54844
GO:0045860	positive regulation of protein kinase activity	9	Stradb/Tpd52l1/Mif/Mmd/Akap6/Mef2c/Snca/Map3k10/Hras	0.299718	0.638684	0.550421
GO:0006497	protein lipidation	3	Golga7b/Dpm3/Zdhhc2	0.304091	0.642165	0.553421
GO:0030148	sphingolipid biosynthetic process	3	St6galnac6/St3gal3/Tlcd3b	0.304091	0.642165	0.553421
GO:0051341	regulation of oxidoreductase activity	3	Ppm1h/Snca/Ecsit	0.304091	0.642165	0.553421
GO:1900542	regulation of purine nucleotide metabolic process	3	Hpca/Nos1/Snca	0.304091	0.642165	0.553421
GO:0008360	regulation of cell shape	4	Palm/Rac3/Dmtn/Wasf3	0.304654	0.642165	0.553421
GO:0010212	response to ionizing radiation	4	Rpl26/Aen/Hras/Cryab	0.304654	0.642165	0.553421
GO:0000041	transition metal ion transport	3	Atox1/Nos1/Lmtk2	0.309426	0.642165	0.553421
GO:0006140	regulation of nucleotide metabolic process	3	Hpca/Nos1/Snca	0.309426	0.642165	0.553421
GO:0032091	negative regulation of protein binding	3	Tle5/Ckmt1/Pim2	0.309426	0.642165	0.553421
GO:0070372	regulation of ERK1 and ERK2 cascade	8	Akap12/Mif/Dnajc27/Pten/Npy/Mturn/Lmo3/Hras	0.310241	0.642165	0.553421
GO:0032496	response to lipopolysaccharide	9	Mif/Nr1d1/Mef2c/Prkce/Nos1/Snca/Foxp1/Irak2/Nqo1	0.313073	0.642165	0.553421
GO:1901617	organic hydroxy compound biosynthetic process	6	Ddt/Nr1d1/Cyb5r3/Snca/Dkkl1/Pth1r	0.313244	0.642165	0.553421
GO:0006672	ceramide metabolic process	3	St6galnac6/St3gal3/Tlcd3b	0.314763	0.642165	0.553421
GO:0036473	cell death in response to oxidative stress	3	Mapt/Endog/Foxp1	0.314763	0.642165	0.553421
GO:0050678	regulation of epithelial cell proliferation	10	Akt3/Serpinf1/Nr1d1/Mef2c/Apc/Pten/Fmc1/Foxp1/Hras/Deaf1	0.314923	0.642165	0.553421
GO:0000302	response to reactive oxygen species	5	Endog/Romo1/Foxp1/Nqo1/Cryab	0.316488	0.642165	0.553421
GO:0007249	I-kappaB kinase/NF-kappaB signaling	6	Nr1d1/Prkce/Gbp3/Irak2/Nlrx1/Pim2	0.316658	0.642165	0.553421
GO:0045930	negative regulation of mitotic cell cycle	6	Rpl26/Rpl24/Apc/Pten/Dgkz/Bmp7	0.316658	0.642165	0.553421
GO:0007093	mitotic cell cycle checkpoint signaling	4	Rpl26/Rpl24/Apc/Dgkz	0.317845	0.642165	0.553421
GO:0010821	regulation of mitochondrion organization	4	Mapt/2610042L04Rik/Endog/Mllt11	0.317845	0.642165	0.553421
GO:0034614	cellular response to reactive oxygen species	4	Endog/Romo1/Foxp1/Nqo1	0.317845	0.642165	0.553421
GO:0046434	organophosphate catabolic process	4	Pdxp/Pten/Pla2g4e/Nudt19	0.317845	0.642165	0.553421
GO:0043010	camera-type eye development	9	Agtpbp1/Rpl24/Apc/Bmp7/Bhlhe22/Smarcd3/Tub/Maf/Cryab	0.318451	0.642165	0.553421
GO:0043588	skin development	8	Krt1/Apc/Scd1/Norad/Lor/Pou3f1/Ldb2/Fras1	0.318871	0.642165	0.553421
GO:0030168	platelet activation	3	Pip5k1c/Evl/Dmtn	0.320103	0.642165	0.553421
GO:0001659	temperature homeostasis	5	Thra/Nr1d1/Apc/Scd1/Fabp5	0.320312	0.642165	0.553421
GO:0002065	columnar/cuboidal epithelial cell differentiation	4	Kcnma1/Bmp7/Emx1/Foxp1	0.322252	0.642165	0.553421
GO:0006690	icosanoid metabolic process	4	Mgst3/Mif/Gpx4/Fabp5	0.322252	0.642165	0.553421
GO:0046488	phosphatidylinositol metabolic process	4	Pip5k1c/Pten/Dpm3/Ocrl	0.322252	0.642165	0.553421
GO:0033045	regulation of sister chromatid segregation	3	Apc/Smarcd3/Actl6b	0.325443	0.642165	0.553421
GO:0050864	regulation of B cell activation	4	Mif/Mef2c/Shld3/Pten	0.33108	0.649818	0.560016
GO:0035051	cardiocyte differentiation	5	Akap6/Mef2c/Fhod3/Bmp7/Foxp1	0.331816	0.650548	0.560645
GO:0043122	regulation of I-kappaB kinase/NF-kappaB signaling	5	Nr1d1/Prkce/Gbp3/Nlrx1/Pim2	0.331816	0.650548	0.560645
GO:0046777	protein autophosphorylation	6	Camk2b/Nme2/Camk2a/Ppp2r5b/Lmtk2/Pim2	0.333808	0.653009	0.562766
GO:0045862	positive regulation of proteolysis	9	Agtpbp1/Nkd2/Pten/Usp50/Efna3/Snca/Grin2b/Trim67/Cck	0.334698	0.653009	0.562766
GO:0051783	regulation of nuclear division	4	Camk2b/Pdxp/Apc/Bmp7	0.335499	0.653009	0.562766
GO:0050821	protein stabilization	5	Pten/Ank2/Bag1/Cryab/Pim2	0.335659	0.653009	0.562766
GO:0043434	response to peptide hormone	9	Akt3/Vamp2/Crhbp/Apc/Camk2a/Pten/Nos1/Ywhag/Hras	0.33742	0.653009	0.562766
GO:0046328	regulation of JNK cascade	4	Tpd52l1/Mturn/Map3k10/Hras	0.33992	0.65496	0.564448
GO:0051153	regulation of striated muscle cell differentiation	3	Akap6/Mef2c/Foxp1	0.341459	0.655807	0.565178
GO:0048872	homeostasis of number of cells	9	Akt3/Mif/Thra/Rac3/Mef2c/Dmtn/Nbea/Emx1/Rps17	0.342876	0.658174	0.567218
GO:0097305	response to alcohol	6	Eef1b2/Crhbp/Prkce/Pten/Usp46/Grin2b	0.344152	0.659931	0.568732
GO:0045598	regulation of fat cell differentiation	4	Nr1d1/Bmp7/Dkkl1/Tlcd3b	0.344344	0.659931	0.568732
GO:0071887	leukocyte apoptotic process	4	Mif/Mef2c/Pten/Foxp1	0.344344	0.659931	0.568732
GO:0006576	biogenic amine metabolic process	3	Sncb/Npy/Snca	0.346793	0.661149	0.569782
GO:0060993	kidney morphogenesis	3	Klhl3/Bmp7/Fras1	0.346793	0.661149	0.569782
GO:0002275	myeloid cell activation involved in immune response	3	Vamp2/Cplx2/Prkce	0.352123	0.661385	0.569985
GO:0019217	regulation of fatty acid metabolic process	3	Fabp5/Fabp3/Snca	0.352123	0.661385	0.569985
GO:0014706	striated muscle tissue development	7	Akap6/Mef2c/Fhod3/Apc/Pten/Bmp7/Foxp1	0.353013	0.662709	0.571126
GO:0072593	reactive oxygen species metabolic process	6	Mapt/Romo1/Norad/Snca/Nqo1/Cryab	0.354526	0.665202	0.573274
GO:0042593	glucose homeostasis	7	Nr1d1/Fkbp1b/Vsnl1/Cacna1d/Prkce/Fabp5/Camk2n1	0.356179	0.667252	0.575042
GO:0042060	wound healing	9	Pip5k1c/Evl/Dmtn/Tnfrsf12a/Prkce/Syt7/Pten/Hras/Plat	0.356573	0.667642	0.575377
GO:0072073	kidney epithelium development	4	Klhl3/Mef2c/Basp1/Bmp7	0.357619	0.66925	0.576764
GO:0032872	regulation of stress-activated MAPK cascade	5	Tpd52l1/Rell2/Mturn/Map3k10/Hras	0.358785	0.669809	0.577245
GO:0033500	carbohydrate homeostasis	7	Nr1d1/Fkbp1b/Vsnl1/Cacna1d/Prkce/Fabp5/Camk2n1	0.359347	0.669809	0.577245
GO:1903320	regulation of protein modification by small protein conjugation or removal	6	Cops9/Rpl37/Prkce/Pten/Svbp/Rpl37rt	0.361456	0.669809	0.577245
GO:0055007	cardiac muscle cell differentiation	4	Akap6/Mef2c/Fhod3/Foxp1	0.362044	0.669809	0.577245
GO:0010948	negative regulation of cell cycle process	7	Rpl26/Rpl24/Apc/Ppp2r5b/Pten/Dgkz/Bmp7	0.362518	0.669809	0.577245
GO:0010952	positive regulation of peptidase activity	5	Usp50/Efna3/Snca/Grin2b/Cck	0.362647	0.669809	0.577245
GO:0055013	cardiac muscle cell development	3	Akap6/Fhod3/Foxp1	0.362765	0.669809	0.577245
GO:0009314	response to radiation	10	Cops9/Rpl26/Neto1/B4galt2/Atp1a3/Aen/Hras/Deaf1/Cryab/Cck	0.366313	0.673203	0.58017
GO:0002237	response to molecule of bacterial origin	9	Mif/Nr1d1/Mef2c/Prkce/Nos1/Snca/Foxp1/Irak2/Nqo1	0.367581	0.675187	0.58188
GO:0019751	polyol metabolic process	3	Pten/Snca/Pth1r	0.368077	0.675405	0.582068
GO:0032370	positive regulation of lipid transport	3	Mif/Fabp3/Abcb4	0.368077	0.675405	0.582068
GO:0070302	regulation of stress-activated protein kinase signaling cascade	5	Tpd52l1/Rell2/Mturn/Map3k10/Hras	0.370372	0.678227	0.584499
GO:2001056	positive regulation of cysteine-type endopeptidase activity	4	Usp50/Snca/Grin2b/Cck	0.370891	0.678334	0.584592
GO:0070227	lymphocyte apoptotic process	3	Mif/Pten/Foxp1	0.373381	0.678334	0.584592
GO:0031099	regeneration	4	Fkbp1b/Gap43/Pten/Bex1	0.375311	0.678334	0.584592
GO:0098773	skin epidermis development	4	Krt1/Apc/Norad/Ldb2	0.375311	0.678334	0.584592
GO:0002027	regulation of heart rate	3	Fkbp1b/Cacna1d/Ank2	0.378676	0.681236	0.587093
GO:0014909	smooth muscle cell migration	3	Mef2c/Rapgef4/Plat	0.378676	0.681236	0.587093
GO:0070646	protein modification by small protein removal	4	Usp50/Uchl1/Usp46/Eif3f	0.379729	0.682787	0.588429
GO:0070371	ERK1 and ERK2 cascade	8	Akap12/Mif/Dnajc27/Pten/Npy/Mturn/Lmo3/Hras	0.380286	0.683445	0.588996
GO:0019218	regulation of steroid metabolic process	3	Nr1d1/Kcnma1/Dkkl1	0.383962	0.687273	0.592295
GO:0030516	regulation of axon extension	3	Mapt/Tnfrsf12a/Myo5b	0.383962	0.687273	0.592295
GO:0050886	endocrine process	3	Selenom/Rasl10b/Crhbp	0.383962	0.687273	0.592295
GO:0019730	antimicrobial humoral response	4	Romo1/Ccl27a/Npy/Rpl39	0.384143	0.687273	0.592295
GO:0051147	regulation of muscle cell differentiation	4	Akap6/Mef2c/Smarcd3/Foxp1	0.384143	0.687273	0.592295
GO:0007519	skeletal muscle tissue development	5	Mettl21c/Mef2c/Uqcc2/Norad/Foxp1	0.385824	0.689935	0.594589
GO:0072006	nephron development	4	Klhl3/Mef2c/Basp1/Bmp7	0.388554	0.690855	0.595383
GO:2000377	regulation of reactive oxygen species metabolic process	4	Mapt/Romo1/Snca/Cryab	0.388554	0.690855	0.595383
GO:0071456	cellular response to hypoxia	3	Prkce/Pten/Scn2a	0.389237	0.690889	0.595412
GO:0001708	cell fate specification	3	Apc2/Myt1l/Apc	0.394501	0.697095	0.60076
GO:0030038	contractile actin filament bundle assembly	3	Evl/Phactr1/Kctd13	0.394501	0.697095	0.60076
GO:0043149	stress fiber assembly	3	Evl/Phactr1/Kctd13	0.394501	0.697095	0.60076
GO:0061351	neural precursor cell proliferation	5	Kif1a/Smarcd3/Emx1/Wdr62/Bex1	0.397401	0.698185	0.601699
GO:0007088	regulation of mitotic nuclear division	3	Pdxp/Apc/Bmp7	0.399753	0.698185	0.601699
GO:0043401	steroid hormone mediated signaling pathway	3	Bmp7/Foxp1/Lmo3	0.399753	0.698185	0.601699
GO:0006473	protein acetylation	5	Eid1/Chd5/Nos1/Actl6b/Snca	0.401256	0.698345	0.601837
GO:0019827	stem cell population maintenance	5	Apc/Bmp7/Ldb2/Actl6b/Wdr62	0.401256	0.698345	0.601837
GO:0016055	Wnt signaling pathway	10	Rps12/Apc2/Tle5/Thra/Rac3/Nkd2/Apc/Pten/Cxxc4/Dkkl1	0.402873	0.700819	0.60397
GO:0032868	response to insulin	6	Akt3/Vamp2/Apc/Pten/Ywhag/Hras	0.403121	0.70091	0.604048
GO:0001942	hair follicle development	3	Apc/Norad/Ldb2	0.404993	0.702157	0.605122
GO:0050680	negative regulation of epithelial cell proliferation	4	Serpinf1/Mef2c/Apc/Pten	0.40615	0.702157	0.605122
GO:0042742	defense response to bacterium	8	Marchf2/Pten/Scd1/Romo1/Gbp3/Npy/Foxp1/Rpl39	0.406882	0.702157	0.605122
GO:0198738	cell-cell signaling by wnt	10	Rps12/Apc2/Tle5/Thra/Rac3/Nkd2/Apc/Pten/Cxxc4/Dkkl1	0.408113	0.702157	0.605122
GO:0031396	regulation of protein ubiquitination	5	Rpl37/Prkce/Pten/Svbp/Rpl37rt	0.408957	0.702157	0.605122
GO:0055006	cardiac cell development	3	Akap6/Fhod3/Foxp1	0.410219	0.702157	0.605122
GO:0030336	negative regulation of cell migration	7	Mif/Serpinf1/Evl/Mef2c/Bmerb1/Pten/Svbp	0.410228	0.702157	0.605122
GO:0072330	monocarboxylic acid biosynthetic process	5	Mif/Gamt/Nr1d1/Scd1/Fabp5	0.412803	0.702392	0.605326
GO:0006937	regulation of muscle contraction	4	Fkbp1b/Akap6/Kcnma1/Ank2	0.414913	0.705524	0.608024
GO:0002062	chondrocyte differentiation	3	Mef2c/Maf/Pth1r	0.415432	0.705524	0.608024
GO:0015908	fatty acid transport	3	Mif/Fabp5/Fabp3	0.415432	0.705524	0.608024
GO:0072009	nephron epithelium development	3	Klhl3/Mef2c/Basp1	0.415432	0.705524	0.608024
GO:0001558	regulation of cell growth	10	Rims1/Syt1/Mapt/Akap6/Tnfrsf12a/Myo5b/Pten/Cgref1/Foxp1/Cryab	0.418594	0.706866	0.60918
GO:2000058	regulation of ubiquitin-dependent protein catabolic process	4	Agtpbp1/Nkd2/Pten/Trim67	0.419284	0.706866	0.60918
GO:2001236	regulation of extrinsic apoptotic signaling pathway	4	Stradb/Faim2/Tnfrsf12a/Pten	0.419284	0.706866	0.60918
GO:0098727	maintenance of cell number	5	Apc/Bmp7/Ldb2/Actl6b/Wdr62	0.420483	0.706866	0.60918
GO:0022404	molting cycle process	3	Apc/Norad/Ldb2	0.420629	0.706866	0.60918
GO:0022405	hair cycle process	3	Apc/Norad/Ldb2	0.420629	0.706866	0.60918
GO:0042100	B cell proliferation	3	Mif/Mef2c/Pten	0.420629	0.706866	0.60918
GO:0007204	positive regulation of cytosolic calcium ion concentration	5	Fkbp1b/Cacnb3/Gng3/Cib2/Pth1r	0.424317	0.706866	0.60918
GO:0051216	cartilage development	5	Thra/Mef2c/Bmp7/Maf/Pth1r	0.424317	0.706866	0.60918
GO:0052548	regulation of endopeptidase activity	8	Serpinf1/Usp50/Efna3/Snca/Grin2b/Cryab/Cck/Pcsk1n	0.424612	0.707029	0.609321
GO:0045445	myoblast differentiation	3	Mef2c/Smarcd3/Actl6b	0.425811	0.708036	0.61019
GO:0048709	oligodendrocyte differentiation	3	Pten/Trpc4/Wasf3	0.425811	0.708036	0.61019
GO:0050764	regulation of phagocytosis	3	Syt7/Pten/Tub	0.425811	0.708036	0.61019
GO:0051346	negative regulation of hydrolase activity	8	Serpinf1/Fkbp1b/Camk2a/Nos1/Snca/Hras/Cryab/Pcsk1n	0.427564	0.70912	0.611123
GO:0009266	response to temperature stimulus	4	Thra/Mapt/Nos1/Pcsk1n	0.428003	0.70912	0.611123
GO:0048015	phosphatidylinositol-mediated signaling	4	Nyap2/Pten/Ncs1/Car8	0.428003	0.70912	0.611123
GO:0016051	carbohydrate biosynthetic process	5	Nr1d1/St6galnac6/Snca/Eno2/Pth1r	0.428146	0.70912	0.611123
GO:0035265	organ growth	5	Akap6/Mef2c/Apc/Pten/Foxp1	0.428146	0.70912	0.611123
GO:1903522	regulation of blood circulation	6	Thra/Fkbp1b/Akap6/Cacna1d/Ank2/Nos1	0.430822	0.70912	0.611123
GO:0007498	mesoderm development	3	Rpl38/Bmp7/Ecsit	0.430976	0.70912	0.611123
GO:0060538	skeletal muscle organ development	5	Mettl21c/Mef2c/Uqcc2/Norad/Foxp1	0.435789	0.709793	0.611703
GO:0043433	negative regulation of DNA-binding transcription factor activity	4	Thra/Mturn/Irak2/Map3k10	0.436687	0.710932	0.612685
GO:2000241	regulation of reproductive process	5	Camk2b/Serpinf1/Apc/Bmp7/Plat	0.439602	0.71249	0.614028
GO:0042770	signal transduction in response to DNA damage	4	Smyd2/Mif/Rpl26/Dgkz	0.441016	0.71249	0.614028
GO:0048017	inositol lipid-mediated signaling	4	Nyap2/Pten/Ncs1/Car8	0.441016	0.71249	0.614028
GO:0007052	mitotic spindle organization	3	Tubg2/Map9/Wdr62	0.441256	0.71249	0.614028
GO:0045927	positive regulation of growth	7	Rims1/Syt1/Mapt/Akap6/Mef2c/Tnfrsf12a/Myo5b	0.441965	0.71249	0.614028
GO:0001649	osteoblast differentiation	5	H3f3b/Mef2c/Apc/Bmp7/Pth1r	0.443409	0.71249	0.614028
GO:0006959	humoral immune response	6	Mef2c/Krt1/Romo1/Ccl27a/Npy/Rpl39	0.448036	0.7151	0.616277
GO:0001654	eye development	9	Agtpbp1/Rpl24/Apc/Bmp7/Bhlhe22/Smarcd3/Tub/Maf/Cryab	0.450618	0.715874	0.616944
GO:2000146	negative regulation of cell motility	7	Mif/Serpinf1/Evl/Mef2c/Bmerb1/Pten/Svbp	0.451439	0.715874	0.616944
GO:0098659	inorganic cation import across plasma membrane	3	Cacna1d/Slc24a2/Atp1a3	0.451464	0.715874	0.616944
GO:0099587	inorganic ion import across plasma membrane	3	Cacna1d/Slc24a2/Atp1a3	0.451464	0.715874	0.616944
GO:1901890	positive regulation of cell junction assembly	3	Syndig1/Cux2/Vstm5	0.451464	0.715874	0.616944
GO:0034599	cellular response to oxidative stress	6	Mapt/Endog/Romo1/Snca/Foxp1/Nqo1	0.451466	0.715874	0.616944
GO:1901991	negative regulation of mitotic cell cycle phase transition	4	Rpl26/Apc/Pten/Dgkz	0.453941	0.715874	0.616944
GO:0009416	response to light stimulus	7	Cops9/Rpl26/Neto1/B4galt2/Atp1a3/Deaf1/Cck	0.45459	0.715874	0.616944
GO:0014812	muscle cell migration	3	Mef2c/Rapgef4/Plat	0.45654	0.715874	0.616944
GO:0035303	regulation of dephosphorylation	3	Fkbp1b/Mef2c/Nsmf	0.45654	0.715874	0.616944
GO:0150063	visual system development	9	Agtpbp1/Rpl24/Apc/Bmp7/Bhlhe22/Smarcd3/Tub/Maf/Cryab	0.458885	0.717697	0.618515
GO:0048640	negative regulation of developmental growth	3	Apc/Pten/Foxp1	0.461595	0.720884	0.621261
GO:0051983	regulation of chromosome segregation	3	Apc/Smarcd3/Actl6b	0.461595	0.720884	0.621261
GO:0061387	regulation of extent of cell growth	3	Mapt/Tnfrsf12a/Myo5b	0.461595	0.720884	0.621261
GO:0140014	mitotic nuclear division	6	Tubg2/Pdxp/Rpl24/Apc/Bmp7/Map9	0.461728	0.720884	0.621261
GO:0033138	positive regulation of peptidyl-serine phosphorylation	3	Mif/Nos1/Snca	0.46663	0.721261	0.621587
GO:0042552	myelination	4	Pten/Pou3f1/Rnf10/Wasf3	0.466766	0.721261	0.621587
GO:0048880	sensory system development	9	Agtpbp1/Rpl24/Apc/Bmp7/Bhlhe22/Smarcd3/Tub/Maf/Cryab	0.469875	0.724359	0.624257
GO:0007605	sensory perception of sound	6	Rpl38/Kcnma1/Cacna1d/Homer2/Tub/Tmie	0.471941	0.726338	0.625962
GO:0045637	regulation of myeloid cell differentiation	5	Nme2/Mef2c/Apc/Mturn/Foxp1	0.473618	0.726338	0.625962
GO:0032543	mitochondrial translation	3	Mrpl52/Uqcc2/Mrpl33	0.476637	0.726338	0.625962
GO:0046822	regulation of nucleocytoplasmic transport	3	Dnajc27/Pkia/Ptpn5	0.476637	0.726338	0.625962
GO:2000779	regulation of double-strand break repair	3	Shld3/Smarcd3/Actl6b	0.476637	0.726338	0.625962
GO:0007272	ensheathment of neurons	4	Pten/Pou3f1/Rnf10/Wasf3	0.479483	0.727616	0.627063
GO:0008366	axon ensheathment	4	Pten/Pou3f1/Rnf10/Wasf3	0.479483	0.727616	0.627063
GO:0071466	cellular response to xenobiotic stimulus	4	Mef2c/Crhbp/Uchl1/Nos1	0.479483	0.727616	0.627063
GO:0001822	kidney development	7	Klhl3/Ndufs6/Mef2c/Basp1/Apc/Bmp7/Fras1	0.479657	0.727616	0.627063
GO:0007596	blood coagulation	4	Pip5k1c/Evl/Dmtn/Plat	0.483695	0.730658	0.629685
GO:0008544	epidermis development	8	Kcnma1/Krt1/Satb1/Apc/Norad/Lor/Pou3f1/Ldb2	0.486127	0.730658	0.629685
GO:0000086	G2/M transition of mitotic cell cycle	3	Tpd52l1/Pkia/Smarcd3	0.486556	0.730658	0.629685
GO:0030282	bone mineralization	3	Mef2c/Bmp7/Pth1r	0.486556	0.730658	0.629685
GO:0045739	positive regulation of DNA repair	3	Shld3/Smarcd3/Actl6b	0.486556	0.730658	0.629685
GO:1905954	positive regulation of lipid localization	3	Mif/Fabp3/Abcb4	0.486556	0.730658	0.629685
GO:0006909	phagocytosis	5	Pip5k1c/Rac3/Syt7/Pten/Tub	0.488528	0.730852	0.629852
GO:0016571	histone methylation	3	Smyd2/Satb1/Chd5	0.491482	0.734351	0.632868
GO:0015718	monocarboxylic acid transport	4	Mif/Fabp5/Fabp3/Abcb4	0.49208	0.734938	0.633373
GO:0007599	hemostasis	4	Pip5k1c/Evl/Dmtn/Plat	0.496251	0.737392	0.635488
GO:0050817	coagulation	4	Pip5k1c/Evl/Dmtn/Plat	0.496251	0.737392	0.635488
GO:1901990	regulation of mitotic cell cycle phase transition	7	Rpl26/Apc/Pten/Dgkz/Pkia/Smarcd3/Actl6b	0.498254	0.737392	0.635488
GO:0042303	molting cycle	3	Apc/Norad/Ldb2	0.501263	0.741231	0.638797
GO:0042633	hair cycle	3	Apc/Norad/Ldb2	0.501263	0.741231	0.638797
GO:0016042	lipid catabolic process	7	Thra/Plcxd2/Prkce/Pnlip/Pla2g4e/Fmc1/Nudt19	0.504408	0.744161	0.641322
GO:0000075	cell cycle checkpoint signaling	4	Rpl26/Rpl24/Apc/Dgkz	0.504549	0.744161	0.641322
GO:0002221	pattern recognition receptor signaling pathway	4	Nr1d1/Prkce/Irak2/Nlrx1	0.504549	0.744161	0.641322
GO:0071478	cellular response to radiation	4	Cops9/Rpl26/Hras/Cryab	0.504549	0.744161	0.641322
GO:0006869	lipid transport	9	Mif/Selenom/Osbpl1a/Syt7/Pnlip/Fabp5/Fabp3/Abcb4/Lcat	0.505247	0.744161	0.641322
GO:0007266	Rho protein signal transduction	3	Arhgdig/Kctd13/Mcf2l	0.506117	0.744161	0.641322
GO:0045727	positive regulation of translation	3	Rpl26/Akap6/Uqcc2	0.506117	0.744161	0.641322
GO:0031349	positive regulation of defense response	9	Ddt/Nr1d1/Mef2c/Prkce/Camk2n1/Snca/Irak2/Nlrx1/Cck	0.507942	0.744161	0.641322
GO:0000819	sister chromatid segregation	5	Tubg2/Apc/Map9/Smarcd3/Actl6b	0.5106	0.747466	0.64417
GO:0007586	digestion	3	Kcnma1/Pnlip/Cck	0.510947	0.747466	0.64417
GO:0014013	regulation of gliogenesis	3	Nr1d1/Bag1/Rnf10	0.510947	0.747466	0.64417
GO:0060537	muscle tissue development	10	Mettl21c/Akap6/Mef2c/Uqcc2/Fhod3/Apc/Pten/Norad/Bmp7/Foxp1	0.511988	0.747466	0.64417
GO:0006643	membrane lipid metabolic process	4	St6galnac6/Dpm3/St3gal3/Tlcd3b	0.512786	0.747466	0.64417
GO:0006066	alcohol metabolic process	7	Kcnma1/Cyb5r3/Pten/Dpm3/Snca/Lcat/Pth1r	0.513591	0.747466	0.64417
GO:0097191	extrinsic apoptotic signaling pathway	5	Stradb/Faim2/Tnfrsf12a/Pten/Mllt11	0.514242	0.747466	0.64417
GO:0036294	cellular response to decreased oxygen levels	3	Prkce/Pten/Scn2a	0.515752	0.747466	0.64417
GO:0010951	negative regulation of endopeptidase activity	4	Serpinf1/Snca/Cryab/Pcsk1n	0.516882	0.747466	0.64417
GO:0000209	protein polyubiquitination	5	Klhl3/Ube2ql1/Wsb2/Znrf2/Nqo1	0.517873	0.747574	0.644264
GO:0062197	cellular response to chemical stress	7	Mapt/Endog/Scn2a/Romo1/Snca/Foxp1/Nqo1	0.51968	0.749674	0.646073
GO:0006997	nucleus organization	3	H3f3b/Usp50/Chd5	0.520531	0.7499	0.646268
GO:0030278	regulation of ossification	3	Mef2c/Gfra4/Bmp7	0.525285	0.752568	0.648567
GO:0046165	alcohol biosynthetic process	3	Cyb5r3/Snca/Pth1r	0.525285	0.752568	0.648567
GO:0044262	cellular carbohydrate metabolic process	6	Nr1d1/Ppp1r1a/Prkce/Pten/Snca/Pth1r	0.528634	0.75447	0.650206
GO:0072001	renal system development	7	Klhl3/Ndufs6/Mef2c/Basp1/Apc/Bmp7/Fras1	0.528761	0.75447	0.650206
GO:0002702	positive regulation of production of molecular mediator of immune response	3	Mif/Shld3/Foxp1	0.530013	0.755955	0.651486
GO:0006790	sulfur compound metabolic process	6	Gamt/Sult4a1/Snca/Nudt19/Hs3st4/Chst2	0.531895	0.756826	0.652236
GO:0006631	fatty acid metabolic process	9	Mif/Gpx4/Prkar2b/Ndufs6/Scd1/Fabp5/Fabp3/Snca/Nudt19	0.531983	0.756826	0.652236
GO:0006638	neutral lipid metabolic process	3	Scd1/Dgkz/Snca	0.534714	0.757299	0.652644
GO:0048675	axon extension	3	Mapt/Tnfrsf12a/Myo5b	0.534714	0.757299	0.652644
GO:0032259	methylation	7	Mettl21c/Smyd2/Gamt/Vcpkmt/Satb1/Henmt1/Chd5	0.534779	0.757299	0.652644
GO:0045165	cell fate commitment	6	Apc2/Myt1l/Mef2c/Gap43/Apc/Lhx6	0.535146	0.757299	0.652644
GO:0042692	muscle cell differentiation	9	H3f3b/Akap6/Mef2c/Fhod3/Norad/Ank2/Smarcd3/Uchl1/Foxp1	0.537271	0.75845	0.653636
GO:0034341	response to type II interferon	3	Evl/Gbp3/Snca	0.539389	0.759971	0.654947
GO:2000116	regulation of cysteine-type endopeptidase activity	5	Usp50/Snca/Grin2b/Cryab/Cck	0.53941	0.759971	0.654947
GO:0043414	macromolecule methylation	6	Mettl21c/Smyd2/Vcpkmt/Satb1/Henmt1/Chd5	0.54162	0.762485	0.657114
GO:0071695	anatomical structure maturation	6	Ank3/Rac3/Kcnma1/Lhx6/Actl6b/Pth1r	0.54162	0.762485	0.657114
GO:0006665	sphingolipid metabolic process	3	St6galnac6/St3gal3/Tlcd3b	0.548657	0.766904	0.660922
GO:0048144	fibroblast proliferation	3	Mif/Gng2/Hras	0.548657	0.766904	0.660922
GO:0002758	innate immune response-activating signaling pathway	4	Nr1d1/Prkce/Irak2/Nlrx1	0.549043	0.766904	0.660922
GO:0003205	cardiac chamber development	4	Mef2c/Bmp7/Ank2/Smarcd3	0.549043	0.766904	0.660922
GO:0052547	regulation of peptidase activity	9	Serpinf1/Usp50/Efna3/Svbp/Snca/Grin2b/Cryab/Cck/Pcsk1n	0.552999	0.769871	0.663479
GO:0048706	embryonic skeletal system development	3	Mef2c/Bmp7/Deaf1	0.55325	0.769871	0.663479
GO:0050729	positive regulation of inflammatory response	3	Ddt/Camk2n1/Snca	0.55325	0.769871	0.663479
GO:0043583	ear development	5	Rpl38/Kcnma1/Hpca/Maf/Tmie	0.557012	0.772908	0.666096
GO:0002761	regulation of myeloid leukocyte differentiation	3	Nme2/Apc/Foxp1	0.557815	0.773723	0.666799
GO:0040013	negative regulation of locomotion	7	Mif/Serpinf1/Evl/Mef2c/Bmerb1/Pten/Svbp	0.558535	0.774421	0.6674
GO:0046394	carboxylic acid biosynthetic process	6	Mgst3/Mif/Gamt/Nr1d1/Scd1/Fabp5	0.560801	0.775807	0.668595
GO:0044839	cell cycle G2/M phase transition	3	Tpd52l1/Pkia/Smarcd3	0.562352	0.775944	0.668713
GO:1901988	negative regulation of cell cycle phase transition	5	Rpl26/Rpl24/Apc/Pten/Dgkz	0.56396	0.777127	0.669732
GO:0034248	regulation of amide metabolic process	9	Eef1b2/Rpl26/Rpl38/Akap6/Uqcc2/Apc/Snca/Rtn2/Rplp1	0.568513	0.78229	0.674182
GO:0042176	regulation of protein catabolic process	7	Apc2/Nkd2/Marchf2/Apc/Snca/Zdhhc2/Nqo1	0.57021	0.78229	0.674182
GO:0016053	organic acid biosynthetic process	6	Mgst3/Mif/Gamt/Nr1d1/Scd1/Fabp5	0.570249	0.78229	0.674182
GO:0003206	cardiac chamber morphogenesis	3	Mef2c/Bmp7/Smarcd3	0.571341	0.78229	0.674182
GO:0034612	response to tumor necrosis factor	4	Nr1d1/Crhbp/Endog/Gbp3	0.572414	0.78335	0.675095
GO:0001936	regulation of endothelial cell proliferation	3	Akt3/Mef2c/Apc	0.575793	0.787672	0.67882
GO:0030258	lipid modification	4	Pten/Dgkz/Fabp3/Ocrl	0.576243	0.787686	0.678832
GO:0045732	positive regulation of protein catabolic process	4	Apc2/Nkd2/Marchf2/Apc	0.576243	0.787686	0.678832
GO:0030522	intracellular receptor signaling pathway	5	Thra/Fabp5/Foxp1/Lmo3/Nlrx1	0.577688	0.788005	0.679107
GO:0048511	rhythmic process	6	Adcy1/Hes7/Nr1d1/Kcnma1/Pten/Grin2b	0.579598	0.788622	0.679639
GO:0030308	negative regulation of cell growth	4	Pten/Cgref1/Foxp1/Cryab	0.580052	0.788677	0.679686
GO:0031589	cell-substrate adhesion	7	Rac3/Dmtn/Tnfrsf12a/Prkce/Rell2/Pten/Npy	0.581741	0.790673	0.681406
GO:0010721	negative regulation of cell development	6	Trak2/Nme2/Nr1d1/Pten/Bmp7/Rnf10	0.582691	0.791664	0.68226
GO:0002700	regulation of production of molecular mediator of immune response	4	Mif/Shld3/Foxp1/Nlrx1	0.583842	0.792326	0.68283
GO:0044706	multi-multicellular organism process	4	H3f3b/Crhbp/Rxfp1/Dkkl1	0.587612	0.793754	0.684061
GO:0098739	import across plasma membrane	4	Cacna1d/Slc7a8/Slc24a2/Atp1a3	0.587612	0.793754	0.684061
GO:0071453	cellular response to oxygen levels	3	Prkce/Pten/Scn2a	0.588973	0.793762	0.684069
GO:1902850	microtubule cytoskeleton organization involved in mitosis	3	Tubg2/Map9/Wdr62	0.588973	0.793762	0.684069
GO:0001503	ossification	8	Thra/Rpl38/H3f3b/Mef2c/Apc/Gfra4/Bmp7/Pth1r	0.589335	0.793762	0.684069
GO:2001233	regulation of apoptotic signaling pathway	8	Stradb/Tpd52l1/Mif/Camk2b/Rpl26/Faim2/Tnfrsf12a/Pten	0.589335	0.793762	0.684069
GO:0046890	regulation of lipid biosynthetic process	4	Nr1d1/Fabp5/Fabp3/Dkkl1	0.591362	0.795913	0.685922
GO:0006633	fatty acid biosynthetic process	3	Mif/Scd1/Fabp5	0.593307	0.795913	0.685922
GO:0007034	vacuolar transport	3	Trak2/Vti1b/Ap3s1	0.593307	0.795913	0.685922
GO:1900180	regulation of protein localization to nucleus	3	Pkia/Ptpn5/Dclk3	0.593307	0.795913	0.685922
GO:0006839	mitochondrial transport	3	Camk2a/Romo1/Ptpn5	0.597612	0.79741	0.687212
GO:0030216	keratinocyte differentiation	3	Krt1/Lor/Pou3f1	0.597612	0.79741	0.687212
GO:0045926	negative regulation of growth	5	Apc/Pten/Cgref1/Foxp1/Cryab	0.597843	0.797421	0.687222
GO:0050730	regulation of peptidyl-tyrosine phosphorylation	5	Mif/Dmtn/Prkce/Ppp2r5b/Cck	0.60115	0.799294	0.688836
GO:0031056	regulation of histone modification	3	Eid1/Nos1/Snca	0.606132	0.801016	0.69032
GO:0045667	regulation of osteoblast differentiation	3	Mef2c/Apc/Bmp7	0.606132	0.801016	0.69032
GO:0001824	blastocyst development	3	Arhgdig/Stmn3/Necab1	0.614532	0.808238	0.696544
GO:0010634	positive regulation of epithelial cell migration	3	Akt3/Prkce/Foxp1	0.614532	0.808238	0.696544
GO:1901987	regulation of cell cycle phase transition	8	Rpl26/Rpl24/Apc/Pten/Dgkz/Pkia/Smarcd3/Actl6b	0.61807	0.809104	0.69729
GO:0022409	positive regulation of cell-cell adhesion	6	Ank3/Dmtn/Bmp7/Smarcd3/Actl6b/Chst2	0.621815	0.81126	0.699149
GO:0008037	cell recognition	3	Gap43/St6galnac6/Tub	0.622811	0.812263	0.700013
GO:0045786	negative regulation of cell cycle	7	Rpl26/Rpl24/Apc/Ppp2r5b/Pten/Dgkz/Bmp7	0.623586	0.812979	0.700629
GO:0008217	regulation of blood pressure	4	Rasl10b/Camk2n1/Nos1/Npy	0.624193	0.813453	0.701038
GO:0010977	negative regulation of neuron projection development	3	Trak2/Pten/Stmn2	0.626904	0.813453	0.701038
GO:0034101	erythrocyte homeostasis	3	Thra/Dmtn/Rps17	0.626904	0.813453	0.701038
GO:0048839	inner ear development	4	Kcnma1/Hpca/Maf/Tmie	0.627736	0.814238	0.701714
GO:0030856	regulation of epithelial cell differentiation	3	Apc/Bmp7/Foxp1	0.630967	0.816948	0.70405
GO:0032368	regulation of lipid transport	3	Mif/Fabp3/Abcb4	0.630967	0.816948	0.70405
GO:0140053	mitochondrial gene expression	3	Mrpl52/Uqcc2/Mrpl33	0.634999	0.817347	0.704394
GO:0061458	reproductive system development	6	Serpinf1/H3f3b/Ndufs6/Apc/Pten/Bmp7	0.636296	0.818282	0.7052
GO:0034250	positive regulation of amide metabolic process	3	Rpl26/Akap6/Uqcc2	0.639001	0.818282	0.7052
GO:0010876	lipid localization	9	Mif/Selenom/Osbpl1a/Syt7/Pnlip/Fabp5/Fabp3/Abcb4/Lcat	0.639924	0.818282	0.7052
GO:0043393	regulation of protein binding	4	Tle5/Ckmt1/Smarcd3/Pim2	0.641695	0.818699	0.705559
GO:0006694	steroid biosynthetic process	3	Nr1d1/Cyb5r3/Dkkl1	0.642972	0.819743	0.706459
GO:0120254	olefinic compound metabolic process	3	Gpx4/Kcnma1/Dkkl1	0.642972	0.819743	0.706459
GO:0007623	circadian rhythm	4	Adcy1/Nr1d1/Kcnma1/Pten	0.645131	0.82016	0.706818
GO:1903050	regulation of proteolysis involved in protein catabolic process	4	Agtpbp1/Nkd2/Pten/Trim67	0.645131	0.82016	0.706818
GO:0001935	endothelial cell proliferation	3	Akt3/Mef2c/Apc	0.646912	0.820213	0.706864
GO:0006457	protein folding	3	Pdia5/Bag1/Cryab	0.646912	0.820213	0.706864
GO:0010675	regulation of cellular carbohydrate metabolic process	3	Prkce/Snca/Pth1r	0.666148	0.831695	0.716759
GO:0006399	tRNA metabolic process	3	Thg1l/Polr2l/Rpp25	0.669902	0.833304	0.718146
GO:0071222	cellular response to lipopolysaccharide	5	Mif/Nr1d1/Mef2c/Prkce/Irak2	0.675678	0.835554	0.720085
GO:0002218	activation of innate immune response	4	Nr1d1/Prkce/Irak2/Nlrx1	0.678286	0.837621	0.721866
GO:0008202	steroid metabolic process	6	Nr1d1/Kcnma1/Cyb5r3/Sult4a1/Dkkl1/Lcat	0.68037	0.838053	0.722238
GO:0051100	negative regulation of binding	3	Tle5/Ckmt1/Pim2	0.684611	0.841946	0.725594
GO:0030509	BMP signaling pathway	3	Lefty2/Bmp7/Ecsit	0.688211	0.84322	0.726692
GO:0031214	biomineral tissue development	3	Mef2c/Bmp7/Pth1r	0.688211	0.84322	0.726692
GO:0046651	lymphocyte proliferation	6	Mif/Fkbp1b/Mef2c/Satb1/Pten/Impdh1	0.688237	0.84322	0.726692
GO:0050878	regulation of body fluid levels	6	Pip5k1c/Evl/Kcnma1/Dmtn/Prkce/Plat	0.693411	0.846253	0.729306
GO:0007219	Notch signaling pathway	3	Bend6/Hes7/Bmp7	0.695318	0.847833	0.730667
GO:0042445	hormone metabolic process	4	Selenom/Crhbp/Kcnma1/Pcsk1n	0.700178	0.850284	0.732779
GO:0032680	regulation of tumor necrosis factor production	3	Akap12/Mif/Foxp1	0.702302	0.852286	0.734504
GO:0048592	eye morphogenesis	3	Agtpbp1/Bmp7/Bhlhe22	0.702302	0.852286	0.734504
GO:0009913	epidermal cell differentiation	4	Kcnma1/Krt1/Lor/Pou3f1	0.703216	0.852923	0.735054
GO:0032943	mononuclear cell proliferation	6	Mif/Fkbp1b/Mef2c/Satb1/Pten/Impdh1	0.703588	0.852979	0.735102
GO:0071219	cellular response to molecule of bacterial origin	5	Mif/Nr1d1/Mef2c/Prkce/Irak2	0.703856	0.853014	0.735132
GO:0009612	response to mechanical stimulus	3	Cacnb3/Nos1/Grin2b	0.705749	0.853574	0.735615
GO:0071356	cellular response to tumor necrosis factor	3	Nr1d1/Crhbp/Gbp3	0.705749	0.853574	0.735615
GO:0033044	regulation of chromosome organization	4	H3f3b/Apc/Smarcd3/Actl6b	0.706232	0.853871	0.735871
GO:1903555	regulation of tumor necrosis factor superfamily cytokine production	3	Akap12/Mif/Foxp1	0.71255	0.857455	0.738959
GO:0030099	myeloid cell differentiation	8	Nme2/Thra/Mef2c/Dmtn/Apc/Mturn/Foxp1/Maf	0.714992	0.859699	0.740893
GO:0000070	mitotic sister chromatid segregation	3	Tubg2/Apc/Map9	0.715904	0.859699	0.740893
GO:0007051	spindle organization	3	Tubg2/Map9/Wdr62	0.715904	0.859699	0.740893
GO:0048660	regulation of smooth muscle cell proliferation	3	Mef2c/Pten/Foxp1	0.722523	0.862499	0.743306
GO:0048732	gland development	8	Serpinf1/Thra/Apc/Pten/Scd1/Bmp7/Rxfp1/Deaf1	0.723517	0.862567	0.743365
GO:0032640	tumor necrosis factor production	3	Akap12/Mif/Foxp1	0.725787	0.864736	0.745234
GO:0016570	histone modification	7	Smyd2/Satb1/Eid1/Chd5/Nos1/Actl6b/Snca	0.727353	0.864736	0.745234
GO:0071772	response to BMP	3	Lefty2/Bmp7/Ecsit	0.729022	0.865637	0.746011
GO:0071773	cellular response to BMP stimulus	3	Lefty2/Bmp7/Ecsit	0.729022	0.865637	0.746011
GO:0044703	multi-organism reproductive process	3	H3f3b/Crhbp/Rxfp1	0.7354	0.870612	0.750298
GO:0071706	tumor necrosis factor superfamily cytokine production	3	Akap12/Mif/Foxp1	0.7354	0.870612	0.750298
GO:1901605	alpha-amino acid metabolic process	3	Gamt/Apc/Nos1	0.7354	0.870612	0.750298
GO:1905952	regulation of lipid localization	3	Mif/Fabp3/Abcb4	0.738545	0.870996	0.750629
GO:0007517	muscle organ development	6	Mettl21c/Mef2c/Uqcc2/Norad/Foxp1/Cryab	0.741992	0.874343	0.753513
GO:0002366	leukocyte activation involved in immune response	5	Vamp2/Cplx2/Shld3/Prkce/Foxp1	0.742852	0.874343	0.753513
GO:0042113	B cell activation	5	Mif/Mef2c/Shld3/Pten/Foxp1	0.745313	0.87564	0.754631
GO:0007389	pattern specification process	8	Apc2/Hes7/Mef2c/Apc/Bmp7/Bhlhe22/Smarcd3/Emx1	0.746074	0.87564	0.754631
GO:0090596	sensory organ morphogenesis	5	Rpl38/Agtpbp1/Bmp7/Bhlhe22/Tmie	0.747755	0.87564	0.754631
GO:0048659	smooth muscle cell proliferation	3	Mef2c/Pten/Foxp1	0.747801	0.87564	0.754631
GO:0002263	cell activation involved in immune response	5	Vamp2/Cplx2/Shld3/Prkce/Foxp1	0.752589	0.876387	0.755275
GO:0031331	positive regulation of cellular catabolic process	7	Agtpbp1/Nkd2/Pten/Endog/Snca/Trim67/Pim2	0.753081	0.876387	0.755275
GO:0018108	peptidyl-tyrosine phosphorylation	5	Mif/Dmtn/Prkce/Ppp2r5b/Cck	0.757354	0.879563	0.758012
GO:1903706	regulation of hemopoiesis	7	Nme2/Mef2c/Apc/Smarcd3/Actl6b/Mturn/Foxp1	0.759235	0.880484	0.758806
GO:0071824	protein-DNA complex subunit organization	3	Thra/H3f3b/Smarcd3	0.759734	0.880484	0.758806
GO:0010466	negative regulation of peptidase activity	4	Serpinf1/Snca/Cryab/Pcsk1n	0.76192	0.880484	0.758806
GO:0018212	peptidyl-tyrosine modification	5	Mif/Dmtn/Prkce/Ppp2r5b/Cck	0.762049	0.880484	0.758806
GO:0002695	negative regulation of leukocyte activation	3	Nr1d1/Lrfn5/Pten	0.762645	0.880484	0.758806
GO:1901654	response to ketone	3	Mettl21c/Prkce/Abcb4	0.765527	0.882421	0.760475
GO:0051054	positive regulation of DNA metabolic process	5	Shld3/Endog/Smarcd3/Actl6b/Hras	0.766676	0.882421	0.760475
GO:0030217	T cell differentiation	5	Satb1/Apc/Smarcd3/Actl6b/Foxp1	0.768964	0.883753	0.761623
GO:0006109	regulation of carbohydrate metabolic process	3	Prkce/Snca/Pth1r	0.771206	0.884806	0.76253
GO:0071216	cellular response to biotic stimulus	5	Mif/Nr1d1/Mef2c/Prkce/Irak2	0.771235	0.884806	0.76253
GO:0048608	reproductive structure development	5	Serpinf1/H3f3b/Apc/Pten/Bmp7	0.773489	0.885381	0.763026
GO:0033002	muscle cell proliferation	4	Mef2c/Apc/Pten/Foxp1	0.779364	0.888946	0.766098
GO:0043281	regulation of cysteine-type endopeptidase activity involved in apoptotic process	3	Snca/Cryab/Cck	0.779515	0.888946	0.766098
GO:0048771	tissue remodeling	3	Mef2c/Syt7/Pth1r	0.779515	0.888946	0.766098
GO:0002833	positive regulation of response to biotic stimulus	5	Mif/Nr1d1/Prkce/Irak2/Nlrx1	0.782335	0.89026	0.767231
GO:0002573	myeloid leukocyte differentiation	4	Nme2/Mef2c/Apc/Foxp1	0.784158	0.891273	0.768104
GO:0000280	nuclear division	7	Camk2b/Tubg2/Pdxp/Rpl24/Apc/Bmp7/Map9	0.784626	0.891273	0.768104
GO:0070661	leukocyte proliferation	6	Mif/Fkbp1b/Mef2c/Satb1/Pten/Impdh1	0.784813	0.891273	0.768104
GO:0002262	myeloid cell homeostasis	3	Thra/Dmtn/Rps17	0.787573	0.892816	0.769433
GO:0098813	nuclear chromosome segregation	5	Tubg2/Apc/Map9/Smarcd3/Actl6b	0.788793	0.893492	0.770016
GO:0006282	regulation of DNA repair	3	Shld3/Smarcd3/Actl6b	0.790205	0.893818	0.770297
GO:0051146	striated muscle cell differentiation	5	Akap6/Mef2c/Fhod3/Norad/Foxp1	0.795102	0.896806	0.772873
GO:0051251	positive regulation of lymphocyte activation	5	Mif/Mef2c/Shld3/Smarcd3/Actl6b	0.795102	0.896806	0.772873
GO:0006417	regulation of translation	6	Eef1b2/Rpl26/Rpl38/Akap6/Uqcc2/Rplp1	0.809626	0.906052	0.780841
GO:0006006	glucose metabolic process	3	Fabp5/Eno2/Pgm2l1	0.810295	0.906518	0.781242
GO:0010506	regulation of autophagy	4	Mapt/Endog/Snca/Pim2	0.819583	0.911057	0.785154
GO:0050866	negative regulation of cell activation	3	Nr1d1/Lrfn5/Pten	0.819717	0.911057	0.785154
GO:1902105	regulation of leukocyte differentiation	5	Nme2/Apc/Smarcd3/Actl6b/Foxp1	0.822607	0.9127	0.786569
GO:0007163	establishment or maintenance of cell polarity	3	Ank3/Rac3/Apc	0.824277	0.91303	0.786854
GO:0006338	chromatin remodeling	5	H3f3b/Satb1/Chd5/Smarcd3/Actl6b	0.826283	0.914686	0.788281
GO:0044282	small molecule catabolic process	5	Pdxp/Pten/Nos1/Eno2/Nudt19	0.826283	0.914686	0.788281
GO:0002520	immune system development	3	Shld3/Apc/Foxp1	0.830933	0.917846	0.791005
GO:0002831	regulation of response to biotic stimulus	7	Mif/Nr1d1/Prkce/Pten/Foxp1/Irak2/Nlrx1	0.833983	0.92008	0.79293
GO:0050679	positive regulation of epithelial cell proliferation	3	Akt3/Foxp1/Hras	0.83947	0.924993	0.797164
GO:0051607	defense response to virus	4	Ifngr2/Marchf2/Gbp3/Nlrx1	0.844722	0.927925	0.79969
GO:0045861	negative regulation of proteolysis	5	Serpinf1/Snca/Plat/Cryab/Pcsk1n	0.845412	0.928397	0.800097
GO:0140546	defense response to symbiont	4	Ifngr2/Marchf2/Gbp3/Nlrx1	0.846528	0.928484	0.800172
GO:0030324	lung development	3	Thra/Rxfp1/Foxp1	0.847633	0.929025	0.800639
GO:0045089	positive regulation of innate immune response	4	Nr1d1/Prkce/Irak2/Nlrx1	0.848316	0.929025	0.800639
GO:0045765	regulation of angiogenesis	4	Akt3/Serpinf1/Tnfrsf12a/Efna3	0.848316	0.929025	0.800639
GO:0051604	protein maturation	5	Dohh/Nkd2/Bola2/Plat/Pcsk1n	0.848696	0.929025	0.800639
GO:0002819	regulation of adaptive immune response	3	Mif/Mef2c/Shld3	0.849617	0.929025	0.800639
GO:2000112	regulation of cellular macromolecule biosynthetic process	7	Eef1b2/Rpl26/Rpl38/Akap6/Uqcc2/Necab1/Rplp1	0.850195	0.929373	0.800939
GO:0003018	vascular process in circulatory system	3	Akap12/Kcnma1/Nos1	0.851578	0.930601	0.801997
GO:0030323	respiratory tube development	3	Thra/Rxfp1/Foxp1	0.853517	0.930843	0.802205
GO:1901342	regulation of vasculature development	4	Akt3/Serpinf1/Tnfrsf12a/Efna3	0.855294	0.930843	0.802205
GO:0042098	T cell proliferation	3	Fkbp1b/Satb1/Pten	0.855433	0.930843	0.802205
GO:0072594	establishment of protein localization to organelle	6	Sec61g/Mapt/Romo1/Pkia/Pex10/Ptpn5	0.855439	0.930843	0.802205
GO:2001234	negative regulation of apoptotic signaling pathway	3	Stradb/Mif/Faim2	0.862883	0.936097	0.806734
GO:0048762	mesenchymal cell differentiation	3	Mef2c/Pten/Bmp7	0.864692	0.936924	0.807446
GO:0009991	response to extracellular stimulus	6	Tle5/Mapt/Map1lc3a/Npy/Cck/Pcsk1n	0.870781	0.940108	0.81019
GO:0003002	regionalization	6	Hes7/Mef2c/Apc/Bhlhe22/Smarcd3/Emx1	0.87342	0.941821	0.811666
GO:0019318	hexose metabolic process	3	Fabp5/Eno2/Pgm2l1	0.878424	0.944911	0.81433
GO:0016236	macroautophagy	3	Vti1b/Map1lc3a/Pim2	0.881658	0.947271	0.816364
GO:0034504	protein localization to nucleus	4	Bmp7/Pkia/Ptpn5/Dclk3	0.881982	0.947271	0.816364
GO:0007286	spermatid development	3	Ica1l/H3f3b/Chd5	0.884815	0.948111	0.817087
GO:0050670	regulation of lymphocyte proliferation	3	Mif/Mef2c/Pten	0.884815	0.948111	0.817087
GO:0090068	positive regulation of cell cycle process	3	Camk2b/Prkce/Smarcd3	0.887897	0.949396	0.818195
GO:0060562	epithelial tube morphogenesis	5	Klhl3/Mef2c/Bmp7/Foxp1/Deaf1	0.888903	0.949754	0.818503
GO:0048705	skeletal system morphogenesis	3	Thra/Mef2c/Bmp7	0.889411	0.949754	0.818503
GO:0032944	regulation of mononuclear cell proliferation	3	Mif/Mef2c/Pten	0.890906	0.950087	0.81879
GO:0048562	embryonic organ morphogenesis	4	Rpl38/Mef2c/Bmp7/Tmie	0.892991	0.950612	0.819242
GO:0002696	positive regulation of leukocyte activation	5	Mif/Mef2c/Shld3/Smarcd3/Actl6b	0.897394	0.953032	0.821328
GO:0048515	spermatid differentiation	3	Ica1l/H3f3b/Chd5	0.899502	0.953856	0.822038
GO:0060541	respiratory system development	3	Thra/Rxfp1/Foxp1	0.899502	0.953856	0.822038
GO:0006520	amino acid metabolic process	3	Gamt/Apc/Nos1	0.903567	0.95675	0.824532
GO:0031667	response to nutrient levels	5	Mapt/Map1lc3a/Npy/Cck/Pcsk1n	0.907483	0.958345	0.825907
GO:1903039	positive regulation of leukocyte cell-cell adhesion	3	Smarcd3/Actl6b/Chst2	0.908757	0.959408	0.826823
GO:0006914	autophagy	6	Mapt/Vti1b/Endog/Map1lc3a/Snca/Pim2	0.911804	0.960742	0.827973
GO:0061919	process utilizing autophagic mechanism	6	Mapt/Vti1b/Endog/Map1lc3a/Snca/Pim2	0.911804	0.960742	0.827973
GO:0006913	nucleocytoplasmic transport	4	Stradb/Dnajc27/Pkia/Ptpn5	0.912341	0.960742	0.827973
GO:0051169	nuclear transport	4	Stradb/Dnajc27/Pkia/Ptpn5	0.912341	0.960742	0.827973
GO:0007159	leukocyte cell-cell adhesion	5	Pten/Bmp7/Smarcd3/Actl6b/Chst2	0.912706	0.960742	0.827973
GO:0005996	monosaccharide metabolic process	3	Fabp5/Eno2/Pgm2l1	0.914889	0.961345	0.828492
GO:0016485	protein processing	3	Nkd2/Plat/Pcsk1n	0.917235	0.961863	0.828939
GO:0050867	positive regulation of cell activation	5	Mif/Mef2c/Shld3/Smarcd3/Actl6b	0.920525	0.962589	0.829564
GO:0070663	regulation of leukocyte proliferation	3	Mif/Mef2c/Pten	0.920643	0.962589	0.829564
GO:0007059	chromosome segregation	5	Tubg2/Apc/Map9/Smarcd3/Actl6b	0.922381	0.963561	0.830402
GO:0003007	heart morphogenesis	3	Mef2c/Bmp7/Smarcd3	0.924989	0.965267	0.831873
GO:0043161	proteasome-mediated ubiquitin-dependent protein catabolic process	5	Apc2/Nkd2/Apc/Znrf2/Kctd13	0.925093	0.965267	0.831873
GO:0009615	response to virus	4	Ifngr2/Marchf2/Gbp3/Nlrx1	0.925705	0.965556	0.832121
GO:0001818	negative regulation of cytokine production	3	Gbp3/Homer2/Nlrx1	0.930115	0.968813	0.834928
GO:0006302	double-strand break repair	3	Shld3/Smarcd3/Actl6b	0.931101	0.969159	0.835227
GO:1903037	regulation of leukocyte cell-cell adhesion	4	Pten/Smarcd3/Actl6b/Chst2	0.939625	0.973852	0.839271
GO:0060485	mesenchyme development	3	Mef2c/Pten/Bmp7	0.941973	0.974079	0.839467
GO:0045088	regulation of innate immune response	4	Nr1d1/Prkce/Irak2/Nlrx1	0.943462	0.974248	0.839612
GO:0002697	regulation of immune effector process	5	Mif/Shld3/Pten/Foxp1/Nlrx1	0.94727	0.97647	0.841527
GO:0002699	positive regulation of immune effector process	3	Mif/Shld3/Foxp1	0.948315	0.97725	0.842199
GO:0030098	lymphocyte differentiation	5	Satb1/Apc/Smarcd3/Actl6b/Foxp1	0.955132	0.982117	0.846394
GO:0071496	cellular response to external stimulus	3	Tle5/Map1lc3a/Nos1	0.955336	0.982117	0.846394
GO:0002440	production of molecular mediator of immune response	4	Mif/Shld3/Foxp1/Nlrx1	0.955507	0.982117	0.846394
GO:0009895	negative regulation of catabolic process	3	Fmc1/Snca/Nqo1	0.961459	0.985282	0.849121
GO:0051098	regulation of binding	4	Tle5/Ckmt1/Smarcd3/Pim2	0.962685	0.985401	0.849224
GO:0045787	positive regulation of cell cycle	3	Camk2b/Prkce/Smarcd3	0.968245	0.988116	0.851564
GO:0002460	adaptive immune response based on somatic recombination of immune receptors built from immunoglobulin superfamily domains	3	Mef2c/Shld3/Hras	0.974286	0.991175	0.8542
GO:0050863	regulation of T cell activation	3	Pten/Smarcd3/Actl6b	0.980463	0.995479	0.857909
GO:0007281	germ cell development	3	Ica1l/H3f3b/Chd5	0.986104	0.998657	0.860648
GO:0007178	transmembrane receptor protein serine/threonine kinase signaling pathway	3	Lefty2/Bmp7/Ecsit	0.987739	0.999063	0.860998
GO:0044270	cellular nitrogen compound catabolic process	3	Pdxp/Endog/Nudt19	0.991999	0.999451	0.861333
GO:0046700	heterocycle catabolic process	3	Pdxp/Endog/Nudt19	0.991999	0.999451	0.861333
GO:0019439	aromatic compound catabolic process	3	Pdxp/Endog/Nudt19	0.994286	0.999926	0.861742
GO:0002443	leukocyte mediated immunity	3	Vamp2/Cplx2/Shld3	0.995139	0.999926	0.861742
GO:1901361	organic cyclic compound catabolic process	3	Pdxp/Endog/Nudt19	0.996191	0.999926	0.861742

## Sheet: Table S20, Fig 2
Supplementary Table 20. Related to Figure 2. Overrepresentation analysis of down-regulated genes in Cux1 KO male neurons at P4
Filters for up-regulated genes (URGs): FDR < 0.05 , (Log2FC) < 1
Filter: Gene count > 2
Gene Ontology (GO) terms for biological process after clusterProfiler analysis: 3190
WT n = 3, Cux1DC/DC n = 2, biologically independent samples
GO	Description	Gene count	Gene ID	p-value	p-adjust	q-value
GO:0060972	left/right pattern formation	31	Sox17/Vangl2/Cfap45/Disp1/Cited2/Foxj1/Ift88/Zic2/Dnaaf11/Tgif1/Kdm2a/Rfx3/Enkur/Notch1/Pierce1/Eng/Aplnr/Notch2/Pifo/Tmem67/Cc2d2a/C2cd3/Gas8/Dync2h1/Odad3/Mns1/Pierce2/Nphp3/Tgfbr2/Zic3/Ofd1	6.64698e-12	3.55348e-08	2.97085e-08
GO:0009799	specification of symmetry	31	Sox17/Vangl2/Cfap45/Disp1/Cited2/Foxj1/Sostdc1/Bmp4/Ift88/Zic2/Dnaaf11/Tgif1/Kdm2a/Rfx3/Enkur/Notch1/Pierce1/Eng/Aplnr/Notch2/Tmem67/Cc2d2a/C2cd3/Gas8/Dync2h1/Odad3/Pierce2/Nphp3/Tgfbr2/Zic3/Ofd1	1.44719e-11	3.86834e-08	3.23409e-08
GO:0007368	determination of left/right symmetry	29	Sox17/Vangl2/Cfap45/Disp1/Cited2/Foxj1/Ift88/Zic2/Dnaaf11/Tgif1/Kdm2a/Rfx3/Enkur/Notch1/Pierce1/Eng/Aplnr/Notch2/Tmem67/Cc2d2a/C2cd3/Gas8/Dync2h1/Odad3/Pierce2/Nphp3/Tgfbr2/Zic3/Ofd1	5.71462e-11	8.13791e-08	6.80362e-08
GO:0009855	determination of bilateral symmetry	30	Sox17/Vangl2/Cfap45/Disp1/Cited2/Foxj1/Sostdc1/Ift88/Zic2/Dnaaf11/Tgif1/Kdm2a/Rfx3/Enkur/Notch1/Pierce1/Eng/Aplnr/Notch2/Tmem67/Cc2d2a/C2cd3/Gas8/Dync2h1/Odad3/Pierce2/Nphp3/Tgfbr2/Zic3/Ofd1	6.08897e-11	8.13791e-08	6.80362e-08
GO:0090068	positive regulation of cell cycle process	42	Cspp1/Dyrk3/Ddr2/Fbxo5/Thoc5/Egfr/Spag5/Gen1/Hspa2/Cdc14b/Crebbp/Adamts1/Brd4/Mad2l1bp/Kat2b/Ndc80/Pdgfrb/Cdca5/Anxa1/Kif20b/Ncaph/Cdc25b/Ect2/Plk4/Smc4/Sass6/Cenpe/Ubxn2b/Sfpq/Eif4g3/Dbf4/Cdc7/Cit/Ncapd2/Igf1r/Fgfr1/Sin3a/Kif23/Phip/Plscr1/Poc1a/Ddx3x	1.02295e-10	1.09374e-07	9.14413e-08
GO:0001578	microtubule bundle formation	28	Rp1/Dnah7b/Katna1/Armc2/Foxj1/Ift88/Dnaaf11/Aaas/Cfap44/Rsph1/Kif20a/Cfap43/Pierce1/Dnai3/Cdk5rap2/Cfap69/Cc2d2a/Lrguk/Ttc26/Odad1/Dnajb13/Gas8/Odad3/Ttc12/Hoatz/Mns1/Pierce2/Ofd1	1.66256e-10	1.30509e-07	1.09111e-07
GO:0035082	axoneme assembly	24	Rp1/Dnah7b/Armc2/Foxj1/Ift88/Dnaaf11/Cfap44/Rsph1/Cfap43/Pierce1/Dnai3/Cfap69/Cc2d2a/Lrguk/Ttc26/Odad1/Dnajb13/Gas8/Odad3/Ttc12/Hoatz/Mns1/Pierce2/Ofd1	1.70888e-10	1.30509e-07	1.09111e-07
GO:0003002	regionalization	58	Sox17/Hes6/Gli2/Vangl2/Cfap45/Disp1/Plxna2/Cited2/Ascl1/Pcgf2/Foxj1/Sostdc1/Sp8/Gli3/Bmp4/Ift88/Zic2/Dnaaf11/Tgif1/Tshz1/Kdm2a/Rfx3/Enkur/Notch1/Pierce1/Eng/Crb2/Dlx1/Aplnr/Lrp4/Pax6/Dll4/Pofut1/Intu/Notch2/Hipk1/Pifo/Wls/Tmem67/Mllt3/Cc2d2a/Mtf2/Dll3/C2cd3/Sfrp1/Fgfr1/Helt/Ednra/Gas8/Dync2h1/Odad3/Kmt2a/Mns1/Pierce2/Nphp3/Tgfbr2/Zic3/Ofd1	2.40274e-10	1.60563e-07	1.34237e-07
GO:0007059	chromosome segregation	56	A730008H23Rik/Aspm/Fbxo5/Nup43/Spag5/Ska2/Smarcd2/Gen1/Trip13/Pbrm1/Dlgap5/Nipbl/Espl1/Aaas/Cep97/Mis18a/Brd4/Mad2l1bp/Kat2b/Ndc80/Spdya/Chmp1b/Cep192/Ska1/Cdca5/Knl1/Tubgcp4/Ncaph/Tpx2/Chmp4c/Ect2/Smc4/Sass6/Cenpe/Cdk5rap2/Haus6/Cdc20/Ago4/Arid1a/Wrap73/Tacc3/Cenpc1/Hfm1/Cit/Sun1/Fancd2/Ncapd2/Mau2/Cenpt/Spc24/Kif23/Plscr1/Ddx3x/Kif4/Hdac8/Smc1a	3.0215e-10	1.79477e-07	1.5005e-07
GO:0045787	positive regulation of cell cycle	47	Cspp1/Bard1/Dyrk3/Ddr2/Fbxo5/Cited2/Ascl1/Thoc5/Egfr/Spag5/Gen1/Hspa2/Cdc14b/Crebbp/Adamts1/Pim1/Brd4/Mad2l1bp/Kat2b/Ndc80/Spdya/Pdgfrb/Cdca5/Anxa1/Kif20b/Ncaph/Cdc25b/Ect2/Plk4/Smc4/Sass6/Cenpe/Ubxn2b/Sfpq/Eif4g3/Dbf4/Cdc7/Cit/Ncapd2/Igf1r/Fgfr1/Sin3a/Kif23/Phip/Plscr1/Poc1a/Ddx3x	3.50176e-09	1.87204e-06	1.5651e-06
GO:0044782	cilium organization	52	Rp1/Dnah7b/Cfap126/Vangl2/Syne1/Armc2/Pcnt/Fam161a/Foxj1/Wdr35/Cdc14b/Ift88/Zic2/Dnaaf11/Cfap44/Cep97/Rsph1/Rfx3/Tctn3/Cfap43/Pierce1/Ttc17/Cep250/Bbs12/Intu/Plk4/Pifo/Dnai3/Tmem67/Wrap73/Cfap69/Cc2d2a/Cep135/Lrguk/Ttc26/Odad1/Cfap161/C2cd3/Dnajb13/Ccdc113/Gas8/Disc1/Dync2h1/Odad3/Ttc12/Hoatz/Mns1/Pierce2/Cep70/Nphp3/Poc1a/Ofd1	3.88447e-09	1.88785e-06	1.57832e-06
GO:0030198	extracellular matrix organization	44	Col9a1/Col3a1/Fn1/Col4a4/Ddr2/Olfml2b/Adamts4/Mmp11/Ntn4/Vtn/Pxdn/Lamb1/Nid1/Foxf2/Sema5a/Ptk2/Adamts1/Col11a2/Ddr1/Notch1/Eng/Slc2a10/Ptx3/Pbxip1/Npnt/B4galt1/Reck/Tie1/P3h1/Hspg2/Vwa1/Idua/Prdm5/Antxr1/Fbln2/Adamts9/Col4a2/Csgalnact1/Phldb1/Mpzl3/Thsd4/Myo1e/Nphp3/Atp7a	6.46406e-09	2.45936e-06	2.05613e-06
GO:0031023	microtubule organizing center organization	28	BC034090/Sirt1/Cdk2/Xpo1/Foxj1/Gen1/Kat2b/Ndc80/Chmp1b/Cep192/Rbm14/Cep250/Chmp4c/Plk4/Ccnl1/Slc16a1/Sass6/Ubxn2b/Tmem67/Cdk5rap2/Haus6/Patj/Ccnl2/Cep135/Gadd45a/C2cd3/Deup1/Poc1a	6.79111e-09	2.45936e-06	2.05613e-06
GO:0001570	vasculogenesis	22	Sox17/Cited2/Zfp36l1/Ntrk2/Zmiz1/Pbrm1/Zfpm2/Ptk2/Cul7/Pdgfrb/Notch1/Eng/Aplnr/Sox18/Tiparp/Tie1/Tead2/Rasip1/Adm/Fgfr1/Myo1e/Tgfbr2	6.93667e-09	2.45936e-06	2.05613e-06
GO:0007389	pattern specification process	58	Sox17/Hes6/Gli2/Vangl2/Cfap45/Disp1/Plxna2/Cited2/Ascl1/Pcgf2/Foxj1/Sostdc1/Sp8/Gli3/Bmp4/Ift88/Zic2/Dnaaf11/Tgif1/Tshz1/Kdm2a/Rfx3/Enkur/Notch1/Pierce1/Eng/Crb2/Dlx1/Aplnr/Lrp4/Pax6/Dll4/Pofut1/Intu/Notch2/Hipk1/Pifo/Wls/Tmem67/Mllt3/Cc2d2a/Mtf2/Dll3/C2cd3/Sfrp1/Fgfr1/Helt/Ednra/Gas8/Dync2h1/Odad3/Kmt2a/Mns1/Pierce2/Nphp3/Tgfbr2/Zic3/Ofd1	7.6712e-09	2.45936e-06	2.05613e-06
GO:0043062	extracellular structure organization	44	Col9a1/Col3a1/Fn1/Col4a4/Ddr2/Olfml2b/Adamts4/Mmp11/Ntn4/Vtn/Pxdn/Lamb1/Nid1/Foxf2/Sema5a/Ptk2/Adamts1/Col11a2/Ddr1/Notch1/Eng/Slc2a10/Ptx3/Pbxip1/Npnt/B4galt1/Reck/Tie1/P3h1/Hspg2/Vwa1/Idua/Prdm5/Antxr1/Fbln2/Adamts9/Col4a2/Csgalnact1/Phldb1/Mpzl3/Thsd4/Myo1e/Nphp3/Atp7a	7.82064e-09	2.45936e-06	2.05613e-06
GO:0045229	external encapsulating structure organization	44	Col9a1/Col3a1/Fn1/Col4a4/Ddr2/Olfml2b/Adamts4/Mmp11/Ntn4/Vtn/Pxdn/Lamb1/Nid1/Foxf2/Sema5a/Ptk2/Adamts1/Col11a2/Ddr1/Notch1/Eng/Slc2a10/Ptx3/Pbxip1/Npnt/B4galt1/Reck/Tie1/P3h1/Hspg2/Vwa1/Idua/Prdm5/Antxr1/Fbln2/Adamts9/Col4a2/Csgalnact1/Phldb1/Mpzl3/Thsd4/Myo1e/Nphp3/Atp7a	7.82064e-09	2.45936e-06	2.05613e-06
GO:0140014	mitotic nuclear division	39	Fbxo5/Tom1l2/Spag5/Gen1/Cdc14b/Trip13/Bmp4/Nipbl/Espl1/Aaas/Cep97/Mad2l1bp/Cul7/Kat2b/Ndc80/Pdgfrb/Chmp1b/Cep192/Cdca5/Kif20b/Ncaph/Tpx2/Chmp4c/Smc4/Cenpe/Ubxn2b/Cdk5rap2/Cdc20/Wrap73/Cenpc1/Cit/Ncapd2/Igf1r/Mau2/Spc24/Kif23/Phip/Hdac8/Smc1a	2.48093e-08	7.36836e-06	6.16025e-06
GO:0044772	mitotic cell cycle phase transition	53	Nabp1/Bard1/Ctdsp1/Ddr2/Fbxo5/Cdk2/Egfr/Smarcd2/Gen1/Hspa2/Zfp36l1/Foxn3/Id4/Cdc14b/Trip13/Pbrm1/Acvr1b/Crebbp/Adamts1/Brd4/Tcf19/Mad2l1bp/Ndc80/Spdya/Cep192/Cdca5/Anxa1/Cdc25b/Chmp4c/Ccna2/Ccna1/Iqgap3/Sass6/Cenpe/Cdk5rap2/Cdc20/Arid1a/Cdk6/Dbf4/Tacc3/Ccng2/Cdc7/Cit/Mbd4/Taok2/Rbl2/Rfwd3/Spc24/Sin3a/Pias1/Nek11/Ddx3x/Phf8	3.50161e-08	9.85243e-06	8.23703e-06
GO:0060271	cilium assembly	47	Rp1/Dnah7b/Vangl2/Syne1/Armc2/Pcnt/Fam161a/Foxj1/Wdr35/Cdc14b/Ift88/Dnaaf11/Cfap44/Cep97/Rsph1/Rfx3/Tctn3/Cfap43/Pierce1/Cep250/Intu/Plk4/Dnai3/Tmem67/Wrap73/Cfap69/Cc2d2a/Cep135/Lrguk/Ttc26/Odad1/Cfap161/C2cd3/Dnajb13/Ccdc113/Gas8/Disc1/Dync2h1/Odad3/Ttc12/Hoatz/Mns1/Pierce2/Cep70/Nphp3/Poc1a/Ofd1	4.36175e-08	1.1659e-05	9.74736e-06
GO:0007098	centrosome cycle	25	BC034090/Sirt1/Cdk2/Xpo1/Gen1/Kat2b/Ndc80/Chmp1b/Cep192/Cep250/Chmp4c/Plk4/Ccnl1/Slc16a1/Sass6/Ubxn2b/Tmem67/Cdk5rap2/Haus6/Ccnl2/Cep135/Gadd45a/C2cd3/Deup1/Poc1a	5.31686e-08	1.35352e-05	1.1316e-05
GO:0000070	mitotic sister chromatid segregation	30	Fbxo5/Spag5/Gen1/Trip13/Nipbl/Espl1/Aaas/Cep97/Mad2l1bp/Kat2b/Ndc80/Chmp1b/Cep192/Cdca5/Ncaph/Tpx2/Chmp4c/Smc4/Cenpe/Cdk5rap2/Cdc20/Wrap73/Cenpc1/Cit/Ncapd2/Mau2/Spc24/Kif23/Hdac8/Smc1a	5.90754e-08	1.43553e-05	1.20016e-05
GO:0098813	nuclear chromosome segregation	43	Aspm/Fbxo5/Spag5/Smarcd2/Gen1/Trip13/Pbrm1/Nipbl/Espl1/Aaas/Cep97/Mad2l1bp/Kat2b/Ndc80/Spdya/Chmp1b/Cep192/Cdca5/Knl1/Ncaph/Tpx2/Chmp4c/Ect2/Smc4/Cenpe/Cdk5rap2/Cdc20/Ago4/Arid1a/Wrap73/Tacc3/Cenpc1/Hfm1/Cit/Sun1/Fancd2/Ncapd2/Mau2/Spc24/Kif23/Kif4/Hdac8/Smc1a	7.21507e-08	1.67703e-05	1.40207e-05
GO:0048562	embryonic organ morphogenesis	42	Sox17/Gli2/Vangl2/Cited2/Lrig3/Ntn1/Pcgf2/Fzd2/Mycn/Gli3/Foxf2/Rarb/Bmp4/Nipbl/Cthrc1/T2/Tshz1/Kdm2a/Tcf7l2/Notch1/Eng/Crb2/Sp3/Aplnr/Pax6/Notch2/Hipk1/Chd7/Arid1a/Hspg2/Mfap2/Dlx6/Tead2/C2cd3/Tead1/Fgfr1/Ednra/Dscaml1/Nphp3/Tgfbr2/Zic3/Pou3f4	1.53549e-07	3.42031e-05	2.85952e-05
GO:0000819	sister chromatid segregation	34	Fbxo5/Spag5/Smarcd2/Gen1/Trip13/Pbrm1/Nipbl/Espl1/Aaas/Cep97/Mad2l1bp/Kat2b/Ndc80/Chmp1b/Cep192/Cdca5/Ncaph/Tpx2/Chmp4c/Smc4/Cenpe/Cdk5rap2/Cdc20/Arid1a/Wrap73/Tacc3/Cenpc1/Cit/Ncapd2/Mau2/Spc24/Kif23/Hdac8/Smc1a	1.70222e-07	3.64003e-05	3.04321e-05
GO:0060562	epithelial tube morphogenesis	47	Sox17/Casp8/Gli2/Vangl2/Cited2/Ntn1/Fzd2/Mycn/Sostdc1/Gli3/Bmp4/Zic2/Sema5a/Cthrc1/Nup50/Ddr1/Tgif1/Slc12a2/Kdm2a/Kif20b/Notch1/Eng/Aplnr/Traf6/Dll4/Tfap2c/Notch2/Rbm15/Npnt/Tmem67/Tie1/Arid1a/Mthfr/Sema3e/Cc2d2a/Slit2/Tead2/Rasip1/C2cd3/Adm/Tead1/Csmd1/Sfrp1/Ednra/Nphp3/Tgfbr2/Zic3	1.77671e-07	3.65318e-05	3.05421e-05
GO:0022612	gland morphogenesis	26	Igfbp5/Gli2/Edar/Ntn4/Egfr/Ntn1/Sostdc1/Gli3/Id4/Bmp4/Ddr1/Slc12a2/Notch1/Rxra/Pax6/Tfap2c/Notch2/Hgf/Slit2/Igf1r/Csmd1/Sfrp1/Fgfr1/Tgfbr2/Msn/Eda	1.88281e-07	3.72797e-05	3.11674e-05
GO:0035107	appendage morphogenesis	28	Col3a1/Gli2/Plxna2/Pcnt/Vps54/Mycn/Sp8/Gli3/Rarb/Bmp4/Ift88/Nipbl/Sall3/Notch1/Sp9/Lrp4/Gdf5/Intu/Notch2/Chd7/Reck/Idua/Dlx6/C2cd3/Fgfr1/Dync2h1/Zic3/Atp7a	2.21121e-07	4.07625e-05	3.40791e-05
GO:0035108	limb morphogenesis	28	Col3a1/Gli2/Plxna2/Pcnt/Vps54/Mycn/Sp8/Gli3/Rarb/Bmp4/Ift88/Nipbl/Sall3/Notch1/Sp9/Lrp4/Gdf5/Intu/Notch2/Chd7/Reck/Idua/Dlx6/C2cd3/Fgfr1/Dync2h1/Zic3/Atp7a	2.21121e-07	4.07625e-05	3.40791e-05
GO:0000280	nuclear division	51	Aspm/Fbxo5/Tom1l2/Spag5/Gen1/Hspa2/Cdc14b/Trip13/Bmp4/Nipbl/Espl1/Aaas/Cep97/Mad2l1bp/Cul7/Kat2b/Ndc80/Spdya/Pdgfrb/Chmp1b/Cep192/Gm960/Cdca5/Kif20b/Rad51/Ncaph/Cdc25b/Tpx2/Chmp4c/Smc4/Cenpe/Ubxn2b/Rad54b/Cdk5rap2/Cdc20/Ago4/Eif4g3/Wrap73/Cenpc1/Hfm1/Cit/Sun1/Fancd2/Ncapd2/Igf1r/Mau2/Spc24/Kif23/Phip/Hdac8/Smc1a	2.81445e-07	5.01534e-05	4.19303e-05
GO:0048709	oligodendrocyte differentiation	22	Dusp10/Ascl1/Vtn/Cnp/Slc8a3/Gli3/Id4/Ntrk2/Zfp488/Bmp4/Clu/9630013A20Rik/Myrf/Tcf7l2/Abca2/Notch1/Dlx1/Pax6/Exoc4/Mag/Fa2h/Plp1	3.59073e-07	6.19227e-05	5.17699e-05
GO:0060485	mesenchyme development	39	Fn1/Vangl2/Cited2/Zfp36l1/Bmp4/Zic2/Sema5a/Ptk2/Sema5b/Usf3/Ager/Cul7/Bambi/Pdcd4/Tcf7l2/Notch1/Rxra/Eng/Crb2/Itga4/Aplnr/Pax6/Jag1/Sema4a/Glipr2/Akna/Trim62/Sema3e/Exoc4/Plaur/Dll3/Tead2/Tead1/Sfrp1/Fgfr1/Ednra/Phldb1/Tgfbr2/Zic3	3.84266e-07	6.41964e-05	5.36708e-05
GO:1901987	regulation of cell cycle phase transition	49	Nabp1/Bard1/Ctdsp1/Dyrk3/Mettl13/Ddr2/Fbxo5/Dot1l/Cdk2/Thoc5/Egfr/Smarcd2/Gen1/Hspa2/Zfp36l1/Foxn3/Cdc14b/Trip13/Pbrm1/Crebbp/Adamts1/Brd4/Mad2l1bp/Ndc80/Cep192/Cdca5/Anxa1/Rad51/Wdr76/Cdc25b/Chmp4c/Mlf1/Sass6/Cenpe/Cdk5rap2/Cdc20/Arid1a/Cdk6/Dbf4/Cdc7/Fancd2/Mbd4/Taok2/Rbl2/Rfwd3/Spc24/Sin3a/Nek11/Ddx3x	4.73774e-07	7.45922e-05	6.23621e-05
GO:0051298	centrosome duplication	17	Sirt1/Cdk2/Xpo1/Gen1/Kat2b/Ndc80/Chmp1b/Cep192/Chmp4c/Plk4/Sass6/Tmem67/Cdk5rap2/Cep135/C2cd3/Deup1/Poc1a	4.74399e-07	7.45922e-05	6.23621e-05
GO:0046777	protein autophosphorylation	33	Clk1/Pask/Ddr2/Egfr/Flt4/Cdk12/Vrk1/Syk/Ntrk2/Map3k1/Stk24/Ptk2/Pim3/Acvr1b/Pim1/Brd4/Ddr1/Pdgfrb/Map3k11/Eng/Trpm7/Jun/Prkd2/Igf1r/Iqgap1/Smg1/Mvp/Fgfr1/Vegfc/Ulk3/Mapkapk3/Oxsr1/Ddx3x	5.16697e-07	7.89217e-05	6.59818e-05
GO:0030900	forebrain development	47	Efhc1/Col3a1/Gli2/Aspm/Pcnt/Ascl1/Egfr/Lamb1/Gli3/Id4/Ntrk2/Zswim6/Rarb/Zmiz1/Bmp4/Ift88/Sema5a/Mrtfa/D16Ertd472e/Ptprs/Sall3/Tcf7l2/Notch1/Dlx1/Pax6/Tfap2c/Mgarp/Neurog2/Tox/Chd7/Pou3f2/Akna/Arid1a/Draxin/Sema3e/Tacc3/Slit2/Sun1/Fgfr1/Disc1/Dync2h1/Sin3a/Zic3/Arx/Ophn1/Atp7a/Pou3f4	6.4885e-07	9.63542e-05	8.0556e-05
GO:1901990	regulation of mitotic cell cycle phase transition	41	Nabp1/Bard1/Ctdsp1/Ddr2/Fbxo5/Cdk2/Egfr/Smarcd2/Gen1/Hspa2/Zfp36l1/Foxn3/Cdc14b/Trip13/Pbrm1/Crebbp/Adamts1/Brd4/Mad2l1bp/Ndc80/Cep192/Cdca5/Anxa1/Cdc25b/Chmp4c/Sass6/Cenpe/Cdk5rap2/Cdc20/Arid1a/Cdk6/Dbf4/Cdc7/Mbd4/Taok2/Rbl2/Rfwd3/Spc24/Sin3a/Nek11/Ddx3x	7.13075e-07	0.00010303	8.61371e-05
GO:0046605	regulation of centrosome cycle	14	Sirt1/Xpo1/Gen1/Kat2b/Chmp1b/Cep192/Chmp4c/Plk4/Ccnl1/Sass6/Tmem67/Cdk5rap2/Ccnl2/Poc1a	8.27407e-07	0.000116403	9.73177e-05
GO:0030111	regulation of Wnt signaling pathway	39	Sox17/Tmem198/Aspm/Vangl2/Egfr/Usp34/Rnf43/Sostdc1/Ccdc88c/Gli3/Sfrp4/Map3k1/Chd8/Shisa2/Sema5a/Cthrc1/Lmbr1l/Bambi/Apcdd1/Tcf7l2/Notch1/Lrp4/Foxo1/Pbxip1/Wls/Tmem64/Reck/Mllt3/Draxin/Tmem88b/Fzd9/Vgll4/Fam53b/Sfrp1/Disc1/Tle3/Nphp3/Ddx3x/Eda	1.01736e-06	0.000139457	0.000116592
GO:0042063	gliogenesis	43	Col3a1/Fn1/Gpc1/Dusp10/Ascl1/Egfr/Vps54/Ntn1/Vtn/Cnp/Mycn/Lamb1/Slc8a3/Gli3/Id4/Ntrk2/Hexb/Zmiz1/Zfp488/Bmp4/Clu/9630013A20Rik/Ptk2/Ager/Apcdd1/Myrf/Anxa1/Tcf7l2/Abca2/Notch1/Dlx1/Pax6/Pou3f2/Cdk6/Adam22/Sun1/Exoc4/Dll3/Mag/Vegfc/Fa2h/Disc1/Plp1	1.59586e-06	0.000213287	0.000178317
GO:0007018	microtubule-based movement	48	Dnah7b/Cfap45/Armc2/Septin4/Adcy3/Wdr35/Ift88/Dnaaf11/Kif21a/Cfap44/Kif20a/Rfx3/Kif20b/Cfap43/Enkur/Pierce1/Rasgrp1/Anxa5/Bbs12/Intu/Mgarp/Ash1l/Cenpe/Dnai3/Dynlt5/Dynlt4/Inpp5b/Sfpq/Tmem201/Cfap69/Dnah10/Sun1/Ttc26/Dnah6/Bicd1/Odad1/Cln3/Dynlrb2/Gas8/Dync2h1/Odad3/Ttc12/Hoatz/Kif23/Mns1/Pierce2/Kif4/Ofd1	1.65422e-06	0.000215694	0.000180329
GO:0035050	embryonic heart tube development	18	Sox17/Vangl2/Cited2/Pcnt/Kdm2a/Notch1/Eng/Aplnr/Sox18/Notch2/Pifo/Tead2/C2cd3/Tead1/Ednra/Nphp3/Tgfbr2/Zic3	1.94482e-06	0.000247548	0.00020696
GO:0048736	appendage development	29	Col3a1/Gli2/Plxna2/Pcnt/Pias4/Vps54/Mycn/Sp8/Gli3/Rarb/Bmp4/Ift88/Nipbl/Sall3/Notch1/Sp9/Lrp4/Gdf5/Intu/Notch2/Chd7/Reck/Idua/Dlx6/C2cd3/Fgfr1/Dync2h1/Zic3/Atp7a	2.11673e-06	0.000253536	0.000211966
GO:0060173	limb development	29	Col3a1/Gli2/Plxna2/Pcnt/Pias4/Vps54/Mycn/Sp8/Gli3/Rarb/Bmp4/Ift88/Nipbl/Sall3/Notch1/Sp9/Lrp4/Gdf5/Intu/Notch2/Chd7/Reck/Idua/Dlx6/C2cd3/Fgfr1/Dync2h1/Zic3/Atp7a	2.11673e-06	0.000253536	0.000211966
GO:0060070	canonical Wnt signaling pathway	37	Sox17/Tmem198/Aspm/Egfr/Usp34/Fzd2/Sostdc1/Ccdc88c/Nid1/Gli3/Sfrp4/Map3k1/Chd8/Sema5a/Cthrc1/Lmbr1l/Bambi/Tcf7l2/Notch1/Lrp4/Foxo1/Bcl9/Wls/Tmem64/Reck/Mllt3/Draxin/Tmem88b/Fzd9/Fam53b/Sfrp1/Ednra/Disc1/Tle3/Nphp3/Ddx3x/Eda	2.14258e-06	0.000253536	0.000211966
GO:0021915	neural tube development	28	Sox17/Casp8/Gli2/Vangl2/Plxna2/Cited2/Fzd2/Zfp36l1/Gli3/Bmp4/Zic2/Cthrc1/Nup50/Tgif1/Kdm2a/Kif20b/Tcf7l2/Notch1/Traf6/Pax6/Intu/Arid1a/Mthfr/Cc2d2a/Tead2/C2cd3/Adm/Sfrp1	2.18536e-06	0.000253536	0.000211966
GO:0007051	spindle organization	27	Efhc1/Aspm/Fbxo5/Pcnt/Spag5/Dlgap5/Myh9/Espl1/Aaas/Cep97/Ndc80/Chmp1b/Cep192/Tubgcp4/Kiz/Tpx2/Chmp4c/Sass6/Cenpe/Haus6/Cdc20/Wrap73/Tacc3/Kif23/Poc1a/Kif4/Smc1a	2.22899e-06	0.000253536	0.000211966
GO:0003158	endothelium development	22	Sox17/Slc40a1/F11r/Btg1/Fzd2/Pecam1/S1pr3/Pbrm1/Bmp4/Ift88/Cul7/Ptprs/Notch1/Dll4/Jag1/Sox18/Tie1/Krit1/Apold1/Ednra/Icam1/Msn	2.41764e-06	0.000265392	0.000221879
GO:0090287	regulation of cellular response to growth factor stimulus	38	Gpc1/Cited2/Vsir/Sirt1/Zdhhc17/Sostdc1/Arid4b/Sfrp4/Aspn/Bmp4/Shisa2/Crebbp/Tmem204/Bambi/Jcad/Sap130/Cidea/Tcf7l2/Notch1/Eng/Crb2/Dlx1/Gdf5/Slc2a10/Veph1/Notch2/Npnt/Slit2/Smurf1/Sinhcaf/Prkd2/Sfrp1/Fgfr1/Vegfc/Sin3a/Apln/Ogt/Ofd1	2.43251e-06	0.000265392	0.000221879
GO:0019827	stem cell population maintenance	29	Aspm/Vangl2/Jmjd1c/Arid4b/Zfp322a/Nipbl/Crebbp/Sap130/Taf6l/Tcf7l2/Rif1/Tfap2c/Foxo1/Bcl9/Tut4/Arid1a/Mtf2/Srrt/Kdm3a/Fancd2/Sinhcaf/Tead1/Sfrp1/Fgfr1/Sin3a/Zic3/Ogt/Smc1a/Erdr1x	2.5658e-06	0.000274336	0.000229356
GO:0042303	molting cycle	22	Igfbp5/Gli2/Vangl2/Edar/Pias4/Egfr/Krt28/Sostdc1/Nipbl/Trps1/Acvr1b/Apcdd1/Notch1/Lrp4/Tfap2c/Sox18/Intu/Mysm1/Fa2h/Mpzl3/Eda/Atp7a	2.73927e-06	0.000281618	0.000235445
GO:0042633	hair cycle	22	Igfbp5/Gli2/Vangl2/Edar/Pias4/Egfr/Krt28/Sostdc1/Nipbl/Trps1/Acvr1b/Apcdd1/Notch1/Lrp4/Tfap2c/Sox18/Intu/Mysm1/Fa2h/Mpzl3/Eda/Atp7a	2.73927e-06	0.000281618	0.000235445
GO:0016570	histone modification	46	Bard1/Trip12/Sirt1/Jmjd1c/Dot1l/Baz2a/Pcgf2/Usp36/Arid4b/Dek/Nipbl/Crebbp/Usp16/Brd4/Kat2b/Epc1/Brd8/Kdm3b/Taf7/Kmt5b/Kdm2a/Taf6l/Ehmt1/Epc2/Rif1/Aplnr/Pax6/Rad51/Supt20/Ash1l/Pbxip1/Mysm1/Sfpq/Mthfr/Hopx/Mtf2/Setd1b/Kdm3a/Kdm5a/Prkd2/Kmt2a/Sin3a/Msl2/Hcfc1/Ogt/Hdac8	3.15982e-06	0.000318725	0.000266467
GO:0021987	cerebral cortex development	20	Efhc1/Col3a1/Aspm/Ascl1/Egfr/Lamb1/Gli3/Ntrk2/Zmiz1/Ptprs/Pax6/Tfap2c/Mgarp/Pou3f2/Tacc3/Slit2/Sun1/Fgfr1/Disc1/Arx	3.28715e-06	0.000325428	0.000272071
GO:0060828	regulation of canonical Wnt signaling pathway	32	Sox17/Tmem198/Aspm/Egfr/Usp34/Sostdc1/Ccdc88c/Gli3/Sfrp4/Map3k1/Chd8/Sema5a/Cthrc1/Lmbr1l/Bambi/Tcf7l2/Notch1/Lrp4/Foxo1/Wls/Tmem64/Reck/Mllt3/Draxin/Tmem88b/Fzd9/Fam53b/Sfrp1/Tle3/Nphp3/Ddx3x/Eda	3.34988e-06	0.000325608	0.000272222
GO:0007272	ensheathment of neurons	26	Gpc1/Nfasc/Slc8a3/Id4/Ntrk2/Serinc5/Hexb/Rarb/Zfp488/Clu/9630013A20Rik/Mbp/Myrf/Tcf7l2/Abca2/Rxra/Bcas1/Cldn11/Amigo1/Pou3f2/Adam22/Hgf/Mag/Fa2h/Jam3/Plp1	3.7836e-06	0.000354862	0.000296679
GO:0008366	axon ensheathment	26	Gpc1/Nfasc/Slc8a3/Id4/Ntrk2/Serinc5/Hexb/Rarb/Zfp488/Clu/9630013A20Rik/Mbp/Myrf/Tcf7l2/Abca2/Rxra/Bcas1/Cldn11/Amigo1/Pou3f2/Adam22/Hgf/Mag/Fa2h/Jam3/Plp1	3.7836e-06	0.000354862	0.000296679
GO:2001020	regulation of response to DNA damage stimulus	37	Ino80d/Bard1/Trip12/Dyrk3/Fbxo5/Sirt1/Pias4/Thoc5/Egfr/Fxr2/Smarcd2/Dek/Nek4/Pbrm1/Clu/Brd4/Kat2b/Smchd1/Epc1/Brd8/Taf7/Kmt5b/Taf6l/Epc2/Rif1/Marchf7/Rad51/Wdr76/Fxr1/Supt20/Eya3/Arid1a/Cebpg/Smg1/Rfwd3/Plscr1/Klhl15	3.93969e-06	0.000358811	0.000299981
GO:0010824	regulation of centrosome duplication	12	Sirt1/Xpo1/Gen1/Kat2b/Chmp1b/Cep192/Chmp4c/Plk4/Sass6/Tmem67/Cdk5rap2/Poc1a	3.95994e-06	0.000358811	0.000299981
GO:0098727	maintenance of cell number	29	Aspm/Vangl2/Jmjd1c/Arid4b/Zfp322a/Nipbl/Crebbp/Sap130/Taf6l/Tcf7l2/Rif1/Tfap2c/Foxo1/Bcl9/Tut4/Arid1a/Mtf2/Srrt/Kdm3a/Fancd2/Sinhcaf/Tead1/Sfrp1/Fgfr1/Sin3a/Zic3/Ogt/Smc1a/Erdr1x	4.09832e-06	0.00036516	0.000305289
GO:0016055	Wnt signaling pathway	48	Sox17/Tmem198/Aspm/Vangl2/Pias4/Egfr/Usp34/Rnf43/Fzd2/Hbp1/Sostdc1/Ccdc88c/Nid1/Gli3/Sfrp4/Map3k1/Chd8/Shisa2/Sema5a/Cthrc1/Lmbr1l/Calcoco1/Bambi/Apcdd1/Tcf7l2/Notch1/Lrp4/Foxo1/Pbxip1/Bcl9/Wls/Tmem67/Tmem64/Reck/Mllt3/Draxin/Tmem88b/Fzd9/Vgll4/Fam53b/Sfrp1/Ednra/Disc1/Tle3/Nphp3/Lrrfip2/Ddx3x/Eda	4.44389e-06	0.000389459	0.000325604
GO:0198738	cell-cell signaling by wnt	48	Sox17/Tmem198/Aspm/Vangl2/Pias4/Egfr/Usp34/Rnf43/Fzd2/Hbp1/Sostdc1/Ccdc88c/Nid1/Gli3/Sfrp4/Map3k1/Chd8/Shisa2/Sema5a/Cthrc1/Lmbr1l/Calcoco1/Bambi/Apcdd1/Tcf7l2/Notch1/Lrp4/Foxo1/Pbxip1/Bcl9/Wls/Tmem67/Tmem64/Reck/Mllt3/Draxin/Tmem88b/Fzd9/Vgll4/Fam53b/Sfrp1/Ednra/Disc1/Tle3/Nphp3/Lrrfip2/Ddx3x/Eda	5.00472e-06	0.000429418	0.000359011
GO:0032886	regulation of microtubule-based process	33	Rp1/Cfap45/Sirt1/Inpp5j/Xpo1/Spag5/Ska2/Gen1/Cep97/Kat2b/Chmp1b/Cep192/Ska1/Cfap43/Tpx2/Chmp4c/Anxa5/Plk4/Ccnl1/Arhgef2/Sass6/Tmem67/Cdk5rap2/Patj/Ccnl2/Akap9/Cfap69/Tacc3/Bicd1/Rassf7/Phldb1/Cep70/Poc1a	5.06048e-06	0.000429418	0.000359011
GO:1902850	microtubule cytoskeleton organization involved in mitosis	23	Efhc1/Pcnt/Dlgap5/Aaas/Cep97/Ndc80/Chmp1b/Cep192/Pax6/Tpx2/Chmp4c/Arhgef2/Sass6/Cenpe/Ubxn2b/Cdk5rap2/Cdc20/Wrap73/Tacc3/Kif23/Poc1a/Kif4/Smc1a	7.22853e-06	0.000603808	0.000504808
GO:0042552	myelination	25	Gpc1/Nfasc/Slc8a3/Id4/Ntrk2/Serinc5/Hexb/Rarb/Zfp488/Clu/9630013A20Rik/Mbp/Myrf/Tcf7l2/Abca2/Rxra/Bcas1/Amigo1/Pou3f2/Adam22/Hgf/Mag/Fa2h/Jam3/Plp1	8.66857e-06	0.000712957	0.000596061
GO:0045446	endothelial cell differentiation	19	Sox17/F11r/Btg1/Fzd2/Pecam1/S1pr3/Pbrm1/Bmp4/Ift88/Cul7/Ptprs/Notch1/Jag1/Sox18/Tie1/Apold1/Ednra/Icam1/Msn	1.0896e-05	0.00088258	0.000737873
GO:1901992	positive regulation of mitotic cell cycle phase transition	17	Ddr2/Fbxo5/Egfr/Hspa2/Crebbp/Adamts1/Brd4/Mad2l1bp/Cdca5/Anxa1/Cdc25b/Sass6/Cenpe/Dbf4/Cdc7/Sin3a/Ddx3x	1.11241e-05	0.000887603	0.000742072
GO:0003007	heart morphogenesis	34	Sox17/Vangl2/Cited2/Fzd2/Gaa/Zmiz1/Pbrm1/Bmp4/Ift88/Nipbl/Zfpm2/Adamts1/Pim1/Kdm2a/Rbm20/Pdcd4/Notch1/Rxra/Eng/Aplnr/Dll4/Jag1/Notch2/Rbm15/Chd7/Jun/Slit2/Tead2/C2cd3/Tead1/Ednra/Nphp3/Tgfbr2/Zic3	1.14849e-05	0.000902917	0.000754875
GO:0001942	hair follicle development	19	Igfbp5/Gli2/Vangl2/Edar/Pias4/Egfr/Krt28/Sostdc1/Trps1/Acvr1b/Apcdd1/Notch1/Lrp4/Tfap2c/Sox18/Intu/Mysm1/Eda/Atp7a	1.23563e-05	0.000957348	0.000800382
GO:0051983	regulation of chromosome segregation	20	Fbxo5/Smarcd2/Gen1/Trip13/Pbrm1/Mad2l1bp/Kat2b/Ndc80/Cep192/Ncaph/Smc4/Cenpe/Cdk5rap2/Cdc20/Arid1a/Tacc3/Cit/Ncapd2/Spc24/Plscr1	1.31591e-05	0.00100498	0.000840205
GO:1901989	positive regulation of cell cycle phase transition	19	Dyrk3/Ddr2/Fbxo5/Thoc5/Egfr/Hspa2/Crebbp/Adamts1/Brd4/Mad2l1bp/Cdca5/Anxa1/Cdc25b/Sass6/Cenpe/Dbf4/Cdc7/Sin3a/Ddx3x	1.39899e-05	0.001044	0.000872825
GO:0050678	regulation of epithelial cell proliferation	44	Gli2/Dusp10/Vip/Sirt1/Egfr/Flt4/Mycn/Zfp36l1/Bmp4/Ift88/Rictor/Sema5a/Ager/Jcad/Tcf7l2/Notch1/Eng/Itga4/Aplnr/Pax6/Dll4/Jag1/Gdf5/Intu/Iqgap3/Ecm1/Notch2/B4galt1/Jun/Tie1/Hspg2/Cdk6/Krit1/Dlx6/Prkd2/Sfrp1/Fgfr1/Vegfc/Ednra/Fa2h/Phip/Apln/Arx/Atp7a	1.40606e-05	0.001044	0.000872825
GO:0050767	regulation of neurogenesis	48	Fn1/Ctdsp1/Hes6/Aspm/Dusp10/Plxna2/Ascl1/Plxnc1/Egfr/Ntn1/Mycn/Gli3/Id4/Ntrk2/Zfp488/Bmp4/Sema5a/Ptk2/Sema5b/Chodl/Tiam2/Cul7/Ptprs/Man2a1/Mbp/Notch1/Dlx1/Lrp4/Pax6/Dll4/Sema4a/Arhgef2/Amigo1/Wls/Chd7/Ptprd/Draxin/Sema3e/Slit2/Cit/Srrt/Smurf1/Dll3/Mag/Helt/Vegfc/Disc1/Xlr3b	1.474e-05	0.00107907	0.000902146
GO:0033044	regulation of chromosome organization	30	Ino80d/Fbxo5/Cdk2/Smarcd2/Gen1/Ylpm1/Trip13/Pbrm1/Recql4/Mad2l1bp/Kat2b/Ndc80/Cep192/Cdca5/Ncaph/Smc4/Cenpe/Cdk5rap2/Cdc20/Sfpq/Arid1a/Tacc3/Cit/Ncapd2/Smg1/Upf1/Spc24/Sin3a/Pif1/Hdac8	1.49366e-05	0.00107907	0.000902146
GO:0007178	transmembrane receptor protein serine/threonine kinase signaling pathway	43	Col3a1/Cited2/Vsir/Sirt1/Sostdc1/Arid4b/Sfrp4/Aspn/Map3k1/Zmiz1/Dcp1a/Gdf10/Bmp4/Zic2/Trps1/Ptk2/Acvr1b/Crebbp/Tgif1/Bambi/Sap130/Cidea/Rbm14/Pdcd4/Tcf7l2/Notch1/Eng/Crb2/Dlx1/Gdf5/Slc2a10/Veph1/Notch2/Npnt/Jun/Smurf1/Sinhcaf/Sfrp1/Rbpms/Hpgd/Sin3a/Tgfbr2/Ogt	1.52536e-05	0.00108727	0.000909006
GO:0003143	embryonic heart tube morphogenesis	14	Sox17/Vangl2/Cited2/Kdm2a/Notch1/Eng/Aplnr/Notch2/Tead2/C2cd3/Tead1/Nphp3/Tgfbr2/Zic3	1.64119e-05	0.00114092	0.000953859
GO:0048732	gland development	48	Igfbp5/Gli2/Cited2/Edar/Ascl1/Ntn4/Egfr/Ntn1/Vtn/Sostdc1/Gli3/Jarid2/Id4/Bmp4/Ift88/Cbx7/Ddr1/Man2a1/Slc12a2/Pdgfrb/Anxa1/Tcf7l2/Notch1/Rxra/Sp3/Pax6/Insm1/Tfap2c/Iqgap3/Ash1l/Notch2/Wls/Pou3f2/Jun/Hgf/Slit2/Plaur/Igf1r/Csmd1/Sfrp1/Fgfr1/Ednra/Fa2h/Nphp3/Tgfbr2/Zic3/Msn/Eda	1.64331e-05	0.00114092	0.000953859
GO:0007264	small GTPase mediated signal transduction	44	Col3a1/Plcd4/Rgl1/F11r/Vangl2/Arhgef25/Rapgef6/Ntn1/Ksr1/Pecam1/Dock4/Rhoj/Ccdc88c/Rhobtb3/Arhgap31/Tiam2/Rgl2/Cd2ap/Ralbp1/Rasgrp3/Gpr17/Pdgfrb/Rhod/Arhgap19/Notch1/Rnd3/Rasgrp1/Ralgapa2/Arhgef11/Iqgap3/Arhgef2/Notch2/Syde2/Abca1/Ctnnal1/Slit2/A930011G23Rik/Adcyap1r1/Rasip1/Prag1/Ednra/Ripor1/Ophn1/Ogt	1.67425e-05	0.0011475	0.00095936
GO:0022404	molting cycle process	19	Igfbp5/Gli2/Vangl2/Edar/Pias4/Egfr/Krt28/Sostdc1/Trps1/Acvr1b/Apcdd1/Notch1/Lrp4/Tfap2c/Sox18/Intu/Mysm1/Eda/Atp7a	1.78495e-05	0.0011928	0.000997226
GO:0022405	hair cycle process	19	Igfbp5/Gli2/Vangl2/Edar/Pias4/Egfr/Krt28/Sostdc1/Trps1/Acvr1b/Apcdd1/Notch1/Lrp4/Tfap2c/Sox18/Intu/Mysm1/Eda/Atp7a	1.78495e-05	0.0011928	0.000997226
GO:0051304	chromosome separation	15	Fbxo5/Gen1/Trip13/Espl1/Mad2l1bp/Ndc80/Cep192/Ncaph/Smc4/Cenpe/Cdk5rap2/Cdc20/Ncapd2/Spc24/Plscr1	1.8276e-05	0.00120506	0.00100748
GO:0021795	cerebral cortex cell migration	12	Efhc1/Col3a1/Egfr/Lamb1/Gli3/Zmiz1/Pou3f2/Slit2/Sun1/Fgfr1/Disc1/Arx	1.849e-05	0.00120506	0.00100748
GO:0048762	mesenchymal cell differentiation	30	Fn1/Vangl2/Cited2/Bmp4/Zic2/Sema5a/Ptk2/Sema5b/Usf3/Ager/Cul7/Bambi/Pdcd4/Tcf7l2/Notch1/Eng/Crb2/Pax6/Jag1/Sema4a/Glipr2/Akna/Trim62/Sema3e/Plaur/Sfrp1/Fgfr1/Ednra/Phldb1/Tgfbr2	1.89321e-05	0.00120506	0.00100748
GO:0055123	digestive system development	21	Sox17/Col3a1/Gli2/Vangl2/Ascl1/Egfr/Gli3/Foxf2/Rarb/Bmp4/Chd8/Nipbl/Tcf7l2/Notch1/Wls/Stx2/Rarres2/Igf1r/Sfrp1/Nphp3/Zic3	1.89348e-05	0.00120506	0.00100748
GO:1905818	regulation of chromosome separation	14	Fbxo5/Gen1/Trip13/Mad2l1bp/Ndc80/Cep192/Ncaph/Smc4/Cenpe/Cdk5rap2/Cdc20/Ncapd2/Spc24/Plscr1	1.93981e-05	0.00122003	0.00101999
GO:0021953	central nervous system neuron differentiation	27	Gli2/Adarb1/Ascl1/Gli3/Id4/Ntrk2/Zswim6/Zmiz1/Ptk2/D16Ertd472e/Dlx1/Pax6/Dll4/Tfap2c/Neurog2/Tox/Draxin/Sema3e/Slit2/Fgfr1/Disc1/Dync2h1/Sin3a/Arx/Ophn1/Atp7a/Pou3f4	2.11078e-05	0.00130843	0.0010939
GO:0051145	smooth muscle cell differentiation	15	Vangl2/Sirt1/Pbrm1/Bmp4/Mrtfa/Tmem204/Pdgfrb/Pdcd4/Notch1/Eng/Aplnr/Npnt/Adm/Ednra/Pias1	2.12932e-05	0.00130843	0.0010939
GO:0090092	regulation of transmembrane receptor protein serine/threonine kinase signaling pathway	32	Cited2/Vsir/Sirt1/Sostdc1/Arid4b/Sfrp4/Aspn/Gdf10/Bmp4/Zic2/Acvr1b/Crebbp/Bambi/Sap130/Cidea/Tcf7l2/Notch1/Eng/Crb2/Dlx1/Gdf5/Slc2a10/Veph1/Notch2/Npnt/Smurf1/Sinhcaf/Sfrp1/Rbpms/Sin3a/Tgfbr2/Ogt	2.23051e-05	0.00135504	0.00113287
GO:0030178	negative regulation of Wnt signaling pathway	23	Sox17/Rnf43/Sostdc1/Ccdc88c/Gli3/Sfrp4/Chd8/Shisa2/Cthrc1/Lmbr1l/Apcdd1/Tcf7l2/Notch1/Lrp4/Foxo1/Tmem64/Mllt3/Draxin/Tmem88b/Vgll4/Sfrp1/Tle3/Nphp3	2.72509e-05	0.00163689	0.00136851
GO:0021872	forebrain generation of neurons	13	Aspm/Ascl1/Gli3/Zswim6/Zmiz1/Dlx1/Pax6/Tfap2c/Sema3e/Fgfr1/Disc1/Atp7a/Pou3f4	2.78993e-05	0.00165722	0.0013855
GO:0007052	mitotic spindle organization	19	Efhc1/Pcnt/Dlgap5/Aaas/Cep97/Ndc80/Chmp1b/Cep192/Tpx2/Chmp4c/Sass6/Cenpe/Cdc20/Wrap73/Tacc3/Kif23/Poc1a/Kif4/Smc1a	2.8539e-05	0.00167659	0.0014017
GO:0061138	morphogenesis of a branching epithelium	28	Gli2/Vangl2/Ntn4/Mycn/Gli3/Bmp4/Sema5a/Ddr1/Slc12a2/Notch1/Rxra/Eng/Dll4/Tfap2c/Rbm15/Npnt/Tmem67/Tie1/Sema3e/Hgf/Slit2/Rasip1/Adm/Csmd1/Sfrp1/Fgfr1/Ednra/Tgfbr2	2.91597e-05	0.00169443	0.00141661
GO:0045786	negative regulation of cell cycle	40	Nabp1/Bard1/Ctdsp1/Brinp2/Mettl13/Fbxo5/Sirt1/Dot1l/Btg1/Thoc5/Egfr/Tom1l2/Rnf167/Gen1/Zfp36l1/Foxn3/Trip13/Bmp4/Recql4/Brd4/Mad2l1bp/Kat2b/Ndc80/Cep192/Rad51/Wdr76/Chmp4c/Cenpe/Tmem67/Cdk5rap2/Cdc20/Cdk6/Fancd2/Mbd4/Taok2/Hpgd/Rbl2/Rfwd3/Spc24/Nek11	3.12123e-05	0.00179421	0.00150003
GO:0090596	sensory organ morphogenesis	35	Rp1/Gli2/Pou2f1/Vangl2/Cited2/Lrig3/Ntn1/Fzd2/Gli3/Foxf2/Ntrk2/Rarb/Slc4a7/Bmp4/Nipbl/Cthrc1/Man2a1/Tshz1/Notch1/Crb2/Sp3/Pax6/Jag1/Intu/Notch2/Hipk1/Chd7/Arid1a/Mfap2/Dlx6/Fgfr1/Ednra/Fat3/Zic3/Pou3f4	3.30289e-05	0.00185656	0.00155216
GO:0060411	cardiac septum morphogenesis	15	Vangl2/Cited2/Fzd2/Bmp4/Ift88/Zfpm2/Notch1/Eng/Aplnr/Jag1/Notch2/Rbm15/Chd7/Slit2/Tgfbr2	3.3148e-05	0.00185656	0.00155216
GO:0002064	epithelial cell development	29	F11r/Jmjd1c/Pecam1/Frmd6/Ccdc88c/Arid4b/S1pr3/Map3k1/Rarb/Flnb/Bmp4/Ift88/Fndc3a/Ptprs/Rfx3/Notch1/Pax6/Jag1/Insm1/Tfap2c/Sox18/Notch2/B4galt1/Cdk6/Akap9/Ednra/Icam1/Myo1e/Msn	3.3339e-05	0.00185656	0.00155216
GO:0021543	pallium development	23	Efhc1/Col3a1/Aspm/Ascl1/Egfr/Lamb1/Gli3/Id4/Ntrk2/Zmiz1/Ptprs/Dlx1/Pax6/Tfap2c/Mgarp/Pou3f2/Tacc3/Slit2/Sun1/Fgfr1/Disc1/Zic3/Arx	3.61706e-05	0.00199349	0.00166664
GO:0014003	oligodendrocyte development	11	Ascl1/Id4/Zfp488/Clu/9630013A20Rik/Myrf/Tcf7l2/Abca2/Mag/Fa2h/Plp1	3.71296e-05	0.00202546	0.00169337
GO:0018205	peptidyl-lysine modification	38	Sirt1/Dip2a/Dot1l/Pias4/Baz2a/Pcgf2/Arid4b/Dek/Zmiz1/Senp1/Crebbp/Brd4/Kat2b/Camkmt/Epc1/Brd8/Taf7/Kmt5b/Taf6l/Ehmt1/Epc2/Rif1/Pax6/Supt20/Ash1l/Pbxip1/Topors/Mtf2/Setd1b/Kmt2a/Hmg20a/Sin3a/Pias1/Msl2/Hcfc1/Ogt/Hdac8/Atp7a	3.88469e-05	0.00209773	0.00175379
GO:0050768	negative regulation of neurogenesis	23	Ctdsp1/Dusp10/Ntn1/Mycn/Id4/Bmp4/Sema5a/Ptk2/Sema5b/Ptprs/Mbp/Notch1/Dlx1/Lrp4/Pax6/Sema4a/Arhgef2/Draxin/Sema3e/Slit2/Cit/Dll3/Mag	3.96801e-05	0.0021213	0.00177349
GO:1905515	non-motile cilium assembly	14	Rp1/Vangl2/Ift88/Cep250/Intu/Tmem67/Wrap73/Cc2d2a/Cep135/C2cd3/Disc1/Dync2h1/Nphp3/Poc1a	4.26758e-05	0.00225886	0.0018885
GO:0033002	muscle cell proliferation	31	Igfbp5/Ddr2/Vip/Cited2/Sirt1/Egfr/Jarid2/Ogn/Itga2/Bmp4/Zfpm2/Ptk2/Adamts1/Pim1/Ager/Pdgfrb/Pdcd4/Tcf7l2/Notch1/Rxra/Traf6/Jun/Hgf/Vgll4/Igf1r/Fgfr1/Hpgd/Ednra/Nol3/Tgfbr2/Apln	4.44422e-05	0.00231539	0.00193576
GO:0042476	odontogenesis	19	Gli2/Edar/Nfic/Lamb1/Sostdc1/Gli3/Aspn/Bmp4/Ift88/Apcdd1/Tcf7l2/Dlx1/Lrp4/Traf6/Wls/Zfp422/Fgfr1/Ednra/Eda	4.461e-05	0.00231539	0.00193576
GO:0051321	meiotic cell cycle	35	Aspm/Exo1/Fbxo5/Cdk2/Hspa2/Trip13/Myh9/Espl1/Rsph1/Ndc80/Spdya/Gm960/Rad51/Tubgcp4/Ncaph/Cdc25b/Ccna1/Smc4/Cenpe/Rad54b/Cdc20/Ago4/Eif4g3/Cenpc1/Hfm1/Sun1/Fancd2/Ncapd2/Igf1r/Ednra/Mns1/Xrn1/Xlr3b/Xlr3c/Smc1a	4.55918e-05	0.00231657	0.00193675
GO:0010948	negative regulation of cell cycle process	33	Nabp1/Bard1/Ctdsp1/Mettl13/Fbxo5/Dot1l/Thoc5/Tom1l2/Gen1/Zfp36l1/Foxn3/Trip13/Bmp4/Recql4/Brd4/Mad2l1bp/Kat2b/Ndc80/Cep192/Rad51/Wdr76/Chmp4c/Cenpe/Tmem67/Cdk5rap2/Cdc20/Fancd2/Mbd4/Taok2/Rbl2/Rfwd3/Spc24/Nek11	4.56235e-05	0.00231657	0.00193675
GO:0030010	establishment of cell polarity	22	Vangl2/Llgl1/Spag5/Foxj1/Plekhg3/Rictor/Myh9/Ndc80/Kif20b/Crb2/Pax6/Arhgef2/Ubxn2b/Cdk5rap2/Krit1/Exoc4/Frmd4b/Igf1r/Wee1/Jam3/Msn/Ophn1	4.59327e-05	0.00231657	0.00193675
GO:0050679	positive regulation of epithelial cell proliferation	28	Gli2/Vip/Sirt1/Egfr/Flt4/Mycn/Bmp4/Rictor/Sema5a/Jcad/Tcf7l2/Notch1/Itga4/Aplnr/Iqgap3/Ecm1/Notch2/B4galt1/Jun/Hspg2/Dlx6/Prkd2/Sfrp1/Fgfr1/Vegfc/Phip/Apln/Atp7a	4.65573e-05	0.00232612	0.00194473
GO:0045839	negative regulation of mitotic nuclear division	12	Fbxo5/Tom1l2/Gen1/Trip13/Bmp4/Mad2l1bp/Ndc80/Cep192/Cenpe/Cdk5rap2/Cdc20/Spc24	4.73369e-05	0.00233792	0.0019546
GO:0021537	telencephalon development	31	Efhc1/Col3a1/Aspm/Pcnt/Ascl1/Egfr/Lamb1/Gli3/Id4/Ntrk2/Zswim6/Rarb/Zmiz1/Bmp4/Ift88/Ptprs/Sall3/Dlx1/Pax6/Tfap2c/Mgarp/Chd7/Pou3f2/Draxin/Tacc3/Slit2/Sun1/Fgfr1/Disc1/Zic3/Arx	4.7668e-05	0.00233792	0.0019546
GO:0006623	protein targeting to vacuole	10	Vps54/Clu/Lhcgr/Sort1/Laptm5/Vps13d/Ap4m1/Smurf1/Mon1b/Pik3r4	4.87231e-05	0.00236794	0.0019797
GO:0048565	digestive tract development	19	Sox17/Col3a1/Gli2/Vangl2/Ascl1/Egfr/Gli3/Foxf2/Rarb/Bmp4/Chd8/Nipbl/Tcf7l2/Notch1/Stx2/Rarres2/Sfrp1/Nphp3/Zic3	4.97134e-05	0.00239431	0.00200174
GO:0003341	cilium movement	27	Dnah7b/Cfap45/Armc2/Septin4/Adcy3/Ift88/Dnaaf11/Cfap44/Rfx3/Cfap43/Enkur/Pierce1/Anxa5/Ash1l/Dnai3/Inpp5b/Cfap69/Dnah10/Dnah6/Odad1/Gas8/Odad3/Ttc12/Hoatz/Mns1/Pierce2/Ofd1	5.16232e-05	0.00246409	0.00206008
GO:0001936	regulation of endothelial cell proliferation	21	Vip/Sirt1/Flt4/Bmp4/Rictor/Sema5a/Ager/Jcad/Eng/Itga4/Aplnr/Dll4/Ecm1/Jun/Tie1/Hspg2/Krit1/Prkd2/Fgfr1/Vegfc/Apln	5.28396e-05	0.00249983	0.00208996
GO:0060443	mammary gland morphogenesis	12	Igfbp5/Gli2/Ntn1/Sostdc1/Gli3/Bmp4/Ddr1/Slc12a2/Tfap2c/Slit2/Csmd1/Tgfbr2	5.63693e-05	0.00264342	0.00221001
GO:0051961	negative regulation of nervous system development	23	Ctdsp1/Dusp10/Ntn1/Mycn/Id4/Bmp4/Sema5a/Ptk2/Sema5b/Ptprs/Mbp/Notch1/Dlx1/Lrp4/Pax6/Sema4a/Arhgef2/Draxin/Sema3e/Slit2/Cit/Dll3/Mag	6.2238e-05	0.00288744	0.00241402
GO:0010721	negative regulation of cell development	34	Ctdsp1/Dusp10/Thoc5/Ntn1/Foxj1/Mycn/Gli3/Id4/S1pr3/Bmp4/Dleu2/Sema5a/Ptk2/Tob2/Sema5b/Ptprs/Tmem178/Mbp/Anxa1/Notch1/Dlx1/Lrp4/Pax6/Sema4a/Arhgef2/C1qc/Draxin/Cdk6/Sema3e/Slit2/Cit/Dll3/Mag/Sfrp1	6.30112e-05	0.00288744	0.00241402
GO:0061371	determination of heart left/right asymmetry	13	Sox17/Vangl2/Cited2/Kdm2a/Notch1/Eng/Aplnr/Notch2/C2cd3/Odad3/Nphp3/Tgfbr2/Zic3	6.31932e-05	0.00288744	0.00241402
GO:0010718	positive regulation of epithelial to mesenchymal transition	11	Bmp4/Ptk2/Ager/Bambi/Tcf7l2/Notch1/Eng/Crb2/Jag1/Glipr2/Tgfbr2	6.6607e-05	0.00296988	0.00248294
GO:0030326	embryonic limb morphogenesis	20	Gli2/Mycn/Sp8/Gli3/Rarb/Bmp4/Ift88/Nipbl/Notch1/Sp9/Lrp4/Gdf5/Intu/Notch2/Chd7/Reck/Dlx6/C2cd3/Fgfr1/Dync2h1	6.66639e-05	0.00296988	0.00248294
GO:0035113	embryonic appendage morphogenesis	20	Gli2/Mycn/Sp8/Gli3/Rarb/Bmp4/Ift88/Nipbl/Notch1/Sp9/Lrp4/Gdf5/Intu/Notch2/Chd7/Reck/Dlx6/C2cd3/Fgfr1/Dync2h1	6.66639e-05	0.00296988	0.00248294
GO:0001503	ossification	42	Igfbp5/Gli2/Ddr2/Fbxo5/Sbno2/Nbr1/Gli3/Id4/Aspn/Adgrv1/Gdf10/Bmp4/Nipbl/Cthrc1/Ptk2/Tob2/Bambi/Tcf7l2/Notch1/Rxra/Sp3/Lrp4/Traf6/Jag1/Intu/Ecm1/Sort1/Npnt/Dnai3/Tmem64/P3h1/Hspg2/Cdk6/Fzd9/Smurf1/Xylt1/Sfrp1/Fgfr1/Vegfc/Csgalnact1/Hdac8/Txlng	6.78557e-05	0.00299799	0.00250644
GO:0001667	ameboidal-type cell migration	45	Sox17/Fn1/Ddr2/Dusp10/Sirt1/Flt4/Pecam1/Rhoj/Arsb/Itga2/Bmp4/Sema5a/Ptk2/Myh9/Acvr1b/Itgb7/Ppm1f/Sema5b/Ager/Jcad/Anxa1/Notch1/Crb2/Itga4/Pax6/Dll4/Sema4a/Glipr2/Epb41l4b/Jun/Pik3r3/Tmem201/Krit1/Sema3e/Slit2/Gadd45a/Adamts9/Prkd2/Iqgap1/Pik3c2a/Cln3/Fgfr1/Vegfc/Ednra/Tgfbr2	7.27903e-05	0.00316625	0.00264712
GO:0007009	plasma membrane organization	22	Tmeff2/Cavin2/Abca7/Clu/Myh9/Pacsin2/Colec12/Chmp1b/Ahnak/Myrf/Ano3/Chmp4c/Tie1/Atp2a2/Stx2/Dmkn/Atp10a/Whamm/Cln3/Fa2h/Arv1/Plscr1	7.28487e-05	0.00316625	0.00264712
GO:0085029	extracellular matrix assembly	10	Col3a1/Ntn4/Pxdn/Lamb1/Notch1/Tie1/Antxr1/Phldb1/Thsd4/Atp7a	7.46593e-05	0.00321668	0.00268928
GO:0045665	negative regulation of neuron differentiation	15	Ctdsp1/Aspm/Ptbp1/Ascl1/Gli3/Id4/Notch1/Dlx1/Pax6/Jag1/Cdk5rap2/Cit/Mag/Zfp536/Hmg20a	7.52592e-05	0.00321668	0.00268928
GO:0045926	negative regulation of growth	30	Sox17/Igfbp5/Sh3bp4/Dusp10/Cited2/Sesn1/Sirt1/Ntn1/Jarid2/Bmp4/Sema5a/Ptk2/Acvr1b/Sema5b/Ptprs/Tcf7l2/Naif1/Sema4a/P3h1/Draxin/Sema3e/Slit2/Vgll4/Sertad1/Mag/Sfrp1/Rrad/Minar1/Tgfbr2/Ddx3x	7.6136e-05	0.00321668	0.00268928
GO:0051225	spindle assembly	18	Aspm/Fbxo5/Spag5/Aaas/Cep97/Ndc80/Chmp1b/Cep192/Tubgcp4/Tpx2/Chmp4c/Sass6/Cenpe/Haus6/Cdc20/Wrap73/Kif23/Smc1a	7.64158e-05	0.00321668	0.00268928
GO:0001837	epithelial to mesenchymal transition	21	Vangl2/Bmp4/Ptk2/Usf3/Ager/Cul7/Bambi/Pdcd4/Tcf7l2/Notch1/Eng/Crb2/Jag1/Glipr2/Akna/Trim62/Sfrp1/Fgfr1/Ednra/Phldb1/Tgfbr2	7.73399e-05	0.00323015	0.00270054
GO:0007409	axonogenesis	47	Fn1/Gli2/Nfasc/Vangl2/Plxna2/Unc5b/Adarb1/Plxnc1/Zdhhc17/Arhgef25/Llgl1/Ntn1/Cnp/Atl1/Gli3/Ntrk2/Zic2/Sema5a/Ptk2/Sema5b/Chodl/Tiam2/Ptprs/Mbp/Notch1/Itga4/Lrp4/Pax6/Sema4a/Efna4/Amigo1/Ntng1/Neurog2/Nexn/Pou3f2/Draxin/Sema3e/Slit2/Smurf1/Mag/Igf1r/Taok2/Ednra/Disc1/Dscaml1/Sin3a/Arx	7.98472e-05	0.00329941	0.00275844
GO:0044857	plasma membrane raft organization	5	Abca7/Pacsin2/Colec12/Cln3/Fa2h	8.02325e-05	0.00329941	0.00275844
GO:0071560	cellular response to transforming growth factor beta stimulus	28	Col3a1/Cited2/Sirt1/Zfp36l1/Arid4b/Aspn/Map3k1/Zmiz1/Dcp1a/Ptk2/Crebbp/Bambi/Sap130/Cidea/Eng/Dlx1/Slc2a10/Veph1/Npnt/Jun/Smurf1/Sinhcaf/Igf1r/Col4a2/Hpgd/Sin3a/Tgfbr2/Ogt	8.41768e-05	0.00343518	0.00287195
GO:0045664	regulation of neuron differentiation	28	Ctdsp1/Gli2/Aspm/Brinp2/Ptbp1/Ascl1/Mycn/Gli3/Id4/Bmp4/Dleu2/Tgif1/Notch1/Dlx1/Pax6/Jag1/Gdf5/Ect2/Arhgef2/Neurog2/Cdk5rap2/Cit/Mag/Zfp536/Sfrp1/Fgfr1/Hmg20a/Sin3a	9.0425e-05	0.0036406	0.00304369
GO:0021895	cerebral cortex neuron differentiation	8	Id4/D16Ertd472e/Dlx1/Neurog2/Tox/Sin3a/Arx/Ophn1	9.05724e-05	0.0036406	0.00304369
GO:0033045	regulation of sister chromatid segregation	16	Fbxo5/Smarcd2/Gen1/Trip13/Pbrm1/Mad2l1bp/Kat2b/Ndc80/Cep192/Cenpe/Cdk5rap2/Cdc20/Arid1a/Tacc3/Cit/Spc24	9.15613e-05	0.00364184	0.00304473
GO:0035330	regulation of hippo signaling	7	Nuak2/Frmd6/Arrdc3/Cit/Vgll4/Wtip/Tial1	9.23638e-05	0.00364184	0.00304473
GO:0090090	negative regulation of canonical Wnt signaling pathway	19	Sox17/Sostdc1/Ccdc88c/Gli3/Sfrp4/Chd8/Cthrc1/Lmbr1l/Tcf7l2/Notch1/Lrp4/Foxo1/Tmem64/Mllt3/Draxin/Tmem88b/Sfrp1/Tle3/Nphp3	9.27302e-05	0.00364184	0.00304473
GO:0060541	respiratory system development	30	Col3a1/Igfbp5/Gli2/Pou2f1/Vangl2/Disp1/Ascl1/Flt4/Foxj1/Mycn/Gli3/Bmp4/Ift88/Zfpm2/Man2a1/Smchd1/Pdgfrb/Hps1/Notch1/Sp3/Myt1/Chd7/Tmem67/Hopx/Fgfr1/Nphp3/Tgfbr2/Zic3/Eda/Atp7a	9.33282e-05	0.00364184	0.00304473
GO:0033047	regulation of mitotic sister chromatid segregation	11	Fbxo5/Gen1/Trip13/Mad2l1bp/Kat2b/Ndc80/Cep192/Cenpe/Cdk5rap2/Cdc20/Spc24	9.58576e-05	0.00371344	0.00310459
GO:0048844	artery morphogenesis	14	Col3a1/Cited2/Zmiz1/Bmp4/Pdgfrb/Notch1/Eng/Dll4/Jag1/Chd7/Adamts9/Hpgd/Ednra/Tgfbr2	0.000100183	0.00385307	0.00322133
GO:0048863	stem cell differentiation	31	Sox17/Fn1/Cited2/Vsir/Cdk12/Ccnk/Jarid2/Bmp4/Zic2/Sema5a/Lmbr1l/Sema5b/Notch1/Pax6/Jag1/Tfap2c/Sox18/Bbs12/Sema4a/Mllt3/Cdk6/Sema3e/Mtf2/Sh2b3/N4bp2l2/Kdm3a/Tead2/Sfrp1/Fgfr1/Ednra/Zic3	0.0001067	0.00407441	0.00340638
GO:0001947	heart looping	12	Sox17/Vangl2/Cited2/Kdm2a/Notch1/Eng/Aplnr/Notch2/C2cd3/Nphp3/Tgfbr2/Zic3	0.000108983	0.00413208	0.00345458
GO:0007091	metaphase/anaphase transition of mitotic cell cycle	15	Fbxo5/Smarcd2/Gen1/Trip13/Pbrm1/Mad2l1bp/Ndc80/Cep192/Cenpe/Cdk5rap2/Cdc20/Arid1a/Tacc3/Cit/Spc24	0.000110103	0.00414515	0.00346551
GO:0071559	response to transforming growth factor beta	28	Col3a1/Cited2/Sirt1/Zfp36l1/Arid4b/Aspn/Map3k1/Zmiz1/Dcp1a/Ptk2/Crebbp/Bambi/Sap130/Cidea/Eng/Dlx1/Slc2a10/Veph1/Npnt/Jun/Smurf1/Sinhcaf/Igf1r/Col4a2/Hpgd/Sin3a/Tgfbr2/Ogt	0.000111743	0.00417747	0.00349254
GO:0010001	glial cell differentiation	30	Gpc1/Dusp10/Ascl1/Egfr/Vps54/Vtn/Cnp/Mycn/Slc8a3/Gli3/Id4/Ntrk2/Zfp488/Bmp4/Clu/9630013A20Rik/Ager/Myrf/Tcf7l2/Abca2/Notch1/Dlx1/Pax6/Pou3f2/Adam22/Exoc4/Dll3/Mag/Fa2h/Plp1	0.000113934	0.00421007	0.00351979
GO:0072666	establishment of protein localization to vacuole	11	Vps54/Cacng5/Clu/Lhcgr/Sort1/Laptm5/Vps13d/Ap4m1/Smurf1/Mon1b/Pik3r4	0.00011419	0.00421007	0.00351979
GO:0001938	positive regulation of endothelial cell proliferation	16	Vip/Sirt1/Flt4/Bmp4/Rictor/Sema5a/Jcad/Itga4/Aplnr/Ecm1/Jun/Hspg2/Prkd2/Fgfr1/Vegfc/Apln	0.000115692	0.00423622	0.00354165
GO:0022010	central nervous system myelination	8	Id4/Clu/9630013A20Rik/Myrf/Abca2/Mag/Fa2h/Plp1	0.00011785	0.00425692	0.00355896
GO:0032291	axon ensheathment in central nervous system	8	Id4/Clu/9630013A20Rik/Myrf/Abca2/Mag/Fa2h/Plp1	0.00011785	0.00425692	0.00355896
GO:0010632	regulation of epithelial cell migration	28	Dusp10/Sirt1/Flt4/Rhoj/Arsb/Itga2/Bmp4/Sema5a/Ptk2/Ppm1f/Ager/Jcad/Anxa1/Notch1/Dll4/Sema4a/Glipr2/Epb41l4b/Jun/Krit1/Slit2/Gadd45a/Adamts9/Prkd2/Pik3c2a/Fgfr1/Vegfc/Tgfbr2	0.00011979	0.00429796	0.00359327
GO:0007160	cell-matrix adhesion	27	Col3a1/Fn1/Utrn/Vtn/Pecam1/Nid1/Itga2/Ptk2/Myh9/Itgb7/Ppm1f/Ddr1/Rhod/Itga4/Trpm7/Jag1/Npnt/Cdk6/Sema3e/Adamts9/Iqgap1/Whamm/Taok2/Thsd1/Disc1/Jam3/Eda	0.000126023	0.00449146	0.00375504
GO:0001763	morphogenesis of a branching structure	28	Gli2/Vangl2/Ntn4/Mycn/Gli3/Bmp4/Sema5a/Ddr1/Slc12a2/Notch1/Rxra/Eng/Dll4/Tfap2c/Rbm15/Npnt/Tmem67/Tie1/Sema3e/Hgf/Slit2/Rasip1/Adm/Csmd1/Sfrp1/Fgfr1/Ednra/Tgfbr2	0.000128351	0.00454412	0.00379907
GO:0007088	regulation of mitotic nuclear division	17	Fbxo5/Tom1l2/Gen1/Trip13/Bmp4/Mad2l1bp/Cul7/Ndc80/Pdgfrb/Cep192/Kif20b/Cenpe/Cdk5rap2/Cdc20/Igf1r/Spc24/Phip	0.000130929	0.00460492	0.0038499
GO:2000179	positive regulation of neural precursor cell proliferation	13	Gli2/Aspm/Ascl1/Gli3/Id4/Notch1/Pax6/Dll4/Insm1/Tox/Fzd9/Vegfc/Disc1	0.00013213	0.00461679	0.00385982
GO:0045930	negative regulation of mitotic cell cycle	27	Nabp1/Bard1/Ctdsp1/Brinp2/Fbxo5/Btg1/Egfr/Tom1l2/Gen1/Zfp36l1/Foxn3/Trip13/Bmp4/Mad2l1bp/Ndc80/Cep192/Chmp4c/Cenpe/Cdk5rap2/Cdc20/Fancd2/Mbd4/Taok2/Rbl2/Rfwd3/Spc24/Nek11	0.000135262	0.00467091	0.00390507
GO:0048546	digestive tract morphogenesis	11	Sox17/Gli2/Vangl2/Egfr/Gli3/Bmp4/Nipbl/Tcf7l2/Notch1/Stx2/Sfrp1	0.000135427	0.00467091	0.00390507
GO:0014065	phosphatidylinositol 3-kinase signaling	19	Prex2/Fn1/Ddr2/Unc5b/Sirt1/Egfr/Zfp36l1/Ntrk2/Htr2a/Ptk2/Rgl2/Ddr1/Pdgfrb/Inpp5e/Rasgrp1/Sema3e/Hgf/Igf1r/Pik3c2a	0.000137214	0.00470221	0.00393124
GO:0060287	epithelial cilium movement involved in determination of left/right asymmetry	5	Cfap45/Dnaaf11/Rfx3/Odad3/Ofd1	0.000140718	0.00479158	0.00400596
GO:0048608	reproductive structure development	34	Gli2/Aspm/Cited2/Sirt1/Jmjd1c/Arid4b/Foxf2/Id4/Rhobtb3/Bmp4/Fndc3a/Nipbl/Zfpm2/Dnaaf11/Myh9/Adamts1/Lhcgr/Anxa1/Tcf7l2/Notch1/Rxra/Tiparp/Ptx3/Ash1l/Chd7/Fancg/Ago4/Akap9/Dhx37/Plaur/Igf1r/Csmd1/Sfrp1/Icam1	0.000147071	0.00497621	0.00416031
GO:0035909	aorta morphogenesis	9	Col3a1/Pdgfrb/Notch1/Eng/Dll4/Jag1/Chd7/Adamts9/Tgfbr2	0.000150337	0.00504237	0.00421562
GO:0006997	nucleus organization	19	Dyrk3/Syne1/Sirt1/Baz2a/Usp36/Nup153/Ift88/Nup155/Epc1/Chmp1b/Chmp4c/Ubxn2b/Tmem201/Nup54/Sun1/Kdm3a/Parp11/Dmpk/Phf8	0.000150913	0.00504237	0.00421562
GO:0000075	cell cycle checkpoint signaling	23	Nabp1/Bard1/Dot1l/Thoc5/Gen1/Foxn3/Trip13/Brd4/Mad2l1bp/Ndc80/Cep192/Rad51/Wdr76/Chmp4c/Cenpe/Cdk5rap2/Cdc20/Fancd2/Mbd4/Taok2/Rfwd3/Spc24/Nek11	0.000156114	0.00518375	0.00433383
GO:0044784	metaphase/anaphase transition of cell cycle	15	Fbxo5/Smarcd2/Gen1/Trip13/Pbrm1/Mad2l1bp/Ndc80/Cep192/Cenpe/Cdk5rap2/Cdc20/Arid1a/Tacc3/Cit/Spc24	0.000158229	0.00522155	0.00436543
GO:0098534	centriole assembly	10	Cdk2/Kat2b/Cep192/Rbm14/Plk4/Sass6/Cdk5rap2/Cep135/C2cd3/Deup1	0.000162557	0.00529895	0.00443014
GO:1901976	regulation of cell cycle checkpoint	10	Bard1/Thoc5/Gen1/Brd4/Mad2l1bp/Ndc80/Rad51/Wdr76/Cdk5rap2/Rfwd3	0.000162557	0.00529895	0.00443014
GO:0048339	paraxial mesoderm development	7	Zic2/Exoc4/Dll3/Tead2/Tead1/Fgfr1/Zic3	0.000170888	0.00553678	0.00462897
GO:0007179	transforming growth factor beta receptor signaling pathway	24	Col3a1/Cited2/Sirt1/Arid4b/Aspn/Map3k1/Zmiz1/Dcp1a/Ptk2/Crebbp/Bambi/Sap130/Cidea/Eng/Slc2a10/Veph1/Npnt/Jun/Smurf1/Sinhcaf/Hpgd/Sin3a/Tgfbr2/Ogt	0.000177533	0.00571741	0.00477999
GO:0060840	artery development	17	Col3a1/Cited2/Gli3/Zmiz1/Bmp4/Pdgfrb/Notch1/Eng/Aplnr/Dll4/Jag1/Slc2a10/Chd7/Adamts9/Hpgd/Ednra/Tgfbr2	0.000179317	0.00574028	0.00479911
GO:0008360	regulation of cell shape	19	Fn1/F11r/Plxna2/Plxnc1/Rhoj/Hexb/Ptk2/Myh9/Bambi/Anxa1/Dnmbp/Ypel4/Sema4a/Sema3e/Taok2/Prag1/Icam1/Phip/Msn	0.000181959	0.00579019	0.00484083
GO:0061458	reproductive system development	34	Gli2/Aspm/Cited2/Sirt1/Jmjd1c/Arid4b/Foxf2/Id4/Rhobtb3/Bmp4/Fndc3a/Nipbl/Zfpm2/Dnaaf11/Myh9/Adamts1/Lhcgr/Anxa1/Tcf7l2/Notch1/Rxra/Tiparp/Ptx3/Ash1l/Chd7/Fancg/Ago4/Akap9/Dhx37/Plaur/Igf1r/Csmd1/Sfrp1/Icam1	0.000185019	0.00585275	0.00489313
GO:0045931	positive regulation of mitotic cell cycle	18	Ddr2/Fbxo5/Egfr/Hspa2/Crebbp/Adamts1/Brd4/Mad2l1bp/Cdca5/Anxa1/Cdc25b/Sass6/Cenpe/Dbf4/Cdc7/Fgfr1/Sin3a/Ddx3x	0.00019161	0.00598252	0.00500163
GO:0033046	negative regulation of sister chromatid segregation	10	Fbxo5/Gen1/Trip13/Mad2l1bp/Ndc80/Cep192/Cenpe/Cdk5rap2/Cdc20/Spc24	0.000194717	0.00598252	0.00500163
GO:0033048	negative regulation of mitotic sister chromatid segregation	10	Fbxo5/Gen1/Trip13/Mad2l1bp/Ndc80/Cep192/Cenpe/Cdk5rap2/Cdc20/Spc24	0.000194717	0.00598252	0.00500163
GO:0045841	negative regulation of mitotic metaphase/anaphase transition	10	Fbxo5/Gen1/Trip13/Mad2l1bp/Ndc80/Cep192/Cenpe/Cdk5rap2/Cdc20/Spc24	0.000194717	0.00598252	0.00500163
GO:2000816	negative regulation of mitotic sister chromatid separation	10	Fbxo5/Gen1/Trip13/Mad2l1bp/Ndc80/Cep192/Cenpe/Cdk5rap2/Cdc20/Spc24	0.000194717	0.00598252	0.00500163
GO:0051784	negative regulation of nuclear division	12	Fbxo5/Tom1l2/Gen1/Trip13/Bmp4/Mad2l1bp/Ndc80/Cep192/Cenpe/Cdk5rap2/Cdc20/Spc24	0.000199125	0.00606377	0.00506956
GO:0010717	regulation of epithelial to mesenchymal transition	15	Bmp4/Ptk2/Usf3/Ager/Bambi/Tcf7l2/Notch1/Eng/Crb2/Jag1/Glipr2/Trim62/Sfrp1/Phldb1/Tgfbr2	0.00019963	0.00606377	0.00506956
GO:0140694	non-membrane-bounded organelle assembly	38	Aspm/Fbxo5/Cdk2/Flii/Spag5/Dlgap5/Aaas/Cep97/Kat2b/Ndc80/Pdgfrb/Chmp1b/Cep192/Rbm14/Tubgcp4/Tpx2/Chmp4c/Plk4/Arhgef2/Sass6/Cenpe/Cdk5rap2/Haus6/Cdc20/Wrap73/Cep135/Cenpc1/Dhx37/Bicd1/C2cd3/Ldaf1/Atxn2l/Cenpt/Deup1/Kif23/Ddx3x/Msn/Smc1a	0.000207318	0.00626169	0.00523503
GO:1901988	negative regulation of cell cycle phase transition	28	Nabp1/Bard1/Ctdsp1/Mettl13/Fbxo5/Dot1l/Thoc5/Gen1/Zfp36l1/Foxn3/Trip13/Brd4/Mad2l1bp/Ndc80/Cep192/Rad51/Wdr76/Chmp4c/Cenpe/Cdk5rap2/Cdc20/Fancd2/Mbd4/Taok2/Rbl2/Rfwd3/Spc24/Nek11	0.000219053	0.00657899	0.0055003
GO:0006302	double-strand break repair	31	Nabp1/Trip12/Pias4/Smarcd2/Gen1/Dek/Trip13/Pbrm1/Nipbl/Tonsl/Recql4/Smchd1/Epc1/Brd8/Kmt5b/Kdm2a/Cdca5/Epc2/Rif1/Rad51/Rad54b/Sfpq/Eya3/Arid1a/Cdc7/Mcm7/Fancd2/Recql/Fan1/Rfwd3/Klhl15	0.000224739	0.00671205	0.00561155
GO:0022029	telencephalon cell migration	12	Efhc1/Col3a1/Egfr/Lamb1/Gli3/Zmiz1/Pou3f2/Slit2/Sun1/Fgfr1/Disc1/Arx	0.000229672	0.00682125	0.00570284
GO:0001841	neural tube formation	18	Casp8/Vangl2/Cited2/Fzd2/Bmp4/Zic2/Cthrc1/Nup50/Tgif1/Kdm2a/Kif20b/Traf6/Arid1a/Mthfr/Cc2d2a/Tead2/Adm/Sfrp1	0.000231897	0.00684928	0.00572628
GO:0071900	regulation of protein serine/threonine kinase activity	35	Cnppd1/Vangl2/Dusp10/Sirt1/Egfr/Ksr1/Cdk12/Slc8a3/Syk/Map3k1/Bmp4/Htr2a/Telo2/Pim1/Ager/Kat2b/Fem1a/Spdya/Pdgfrb/Map3k11/Traf6/Rasgrp1/Ccna2/Ccna1/Ccnl1/Cdk5rap2/Ccng2/Sh2b3/Gadd45a/Rasip1/Iqgap1/Tead1/Sfrp1/Fgfr1/Ddx3x	0.000235666	0.00691262	0.00577923
GO:0051302	regulation of cell division	22	Sox17/Cspp1/Efhc1/Aspm/Thoc5/Cdc14b/Kif20a/Kif20b/Pax6/Cdc25b/Chmp4c/Ect2/Intu/Txnip/Mllt3/Klhl21/Cit/Igf1r/Vegfc/Rbl2/Kif23/Pik3r4	0.000236627	0.00691262	0.00577923
GO:0001935	endothelial cell proliferation	21	Vip/Sirt1/Flt4/Bmp4/Rictor/Sema5a/Ager/Jcad/Eng/Itga4/Aplnr/Dll4/Ecm1/Jun/Tie1/Hspg2/Krit1/Prkd2/Fgfr1/Vegfc/Apln	0.000240668	0.00699246	0.00584598
GO:0001843	neural tube closure	16	Vangl2/Cited2/Fzd2/Bmp4/Zic2/Cthrc1/Tgif1/Kdm2a/Kif20b/Traf6/Arid1a/Mthfr/Cc2d2a/Tead2/Adm/Sfrp1	0.000249241	0.00720239	0.00602149
GO:0007219	Notch signaling pathway	22	Ascl1/Llgl1/S1pr3/Zmiz1/Ift88/Notch1/Dlx1/Dll4/Jag1/Pofut1/Maml3/Notch2/Rbm15/Reck/Cdk6/Anxa4/Nrip2/Dll3/Prag1/Sorbs2/Adam10/Tgfbr2	0.000255893	0.00735487	0.00614897
GO:0048015	phosphatidylinositol-mediated signaling	21	Prex2/Fn1/Ddr2/Unc5b/Sirt1/Egfr/Zfp36l1/Ntrk2/Htr2a/Ptk2/Rgl2/Ddr1/Pdgfrb/Inpp5e/Rasgrp1/Sema3e/Hgf/Pitpnm2/Igf1r/Pik3c2a/Ogt	0.000261055	0.00746309	0.00623945
GO:0098773	skin epidermis development	20	Igfbp5/Gli2/Vangl2/Edar/Pias4/Egfr/Krt28/Sostdc1/Trps1/Acvr1b/Apcdd1/Notch1/Lrp4/Tfap2c/Sox18/Intu/Mysm1/Fa2h/Eda/Atp7a	0.000263092	0.0074707	0.00624581
GO:0050771	negative regulation of axonogenesis	12	Ntn1/Sema5a/Ptk2/Sema5b/Ptprs/Mbp/Lrp4/Sema4a/Draxin/Sema3e/Slit2/Mag	0.000264116	0.0074707	0.00624581
GO:0044843	cell cycle G1/S phase transition	28	Ctdsp1/Mettl13/Ddr2/Cdk2/Egfr/Smarcd2/Id4/Pbrm1/Acvr1b/Crebbp/Adamts1/Brd4/Tcf19/Spdya/Map3k11/Anxa1/Ccna2/Mlf1/Iqgap3/Sass6/Arid1a/Cdk6/Dbf4/Rbl2/Rfwd3/Pias1/Ddx3x/Phf8	0.000265586	0.00747275	0.00624753
GO:0035329	hippo signaling	9	Nuak2/Frmd6/Arrdc3/Cit/Vgll4/Wtip/Tead2/Tead1/Tial1	0.000274471	0.00761767	0.00636868
GO:1902100	negative regulation of metaphase/anaphase transition of cell cycle	10	Fbxo5/Gen1/Trip13/Mad2l1bp/Ndc80/Cep192/Cenpe/Cdk5rap2/Cdc20/Spc24	0.000275214	0.00761767	0.00636868
GO:1905819	negative regulation of chromosome separation	10	Fbxo5/Gen1/Trip13/Mad2l1bp/Ndc80/Cep192/Cenpe/Cdk5rap2/Cdc20/Spc24	0.000275214	0.00761767	0.00636868
GO:0060606	tube closure	16	Vangl2/Cited2/Fzd2/Bmp4/Zic2/Cthrc1/Tgif1/Kdm2a/Kif20b/Traf6/Arid1a/Mthfr/Cc2d2a/Tead2/Adm/Sfrp1	0.000276436	0.00761767	0.00636868
GO:0045667	regulation of osteoblast differentiation	20	Igfbp5/Ddr2/Fbxo5/Nbr1/Gli3/Gdf10/Bmp4/Cthrc1/Ptk2/Bambi/Notch1/Jag1/Npnt/Dnai3/Tmem64/Cdk6/Sfrp1/Fgfr1/Vegfc/Hdac8	0.000286124	0.00784419	0.00655807
GO:0006482	protein demethylation	7	Jmjd1c/Kdm3b/Kdm2a/Kdm7a/Kdm3a/Kdm5a/Phf8	0.000296148	0.00803341	0.00671626
GO:0008214	protein dealkylation	7	Jmjd1c/Kdm3b/Kdm2a/Kdm7a/Kdm3a/Kdm5a/Phf8	0.000296148	0.00803341	0.00671626
GO:0044380	protein localization to cytoskeleton	11	Spag5/Htr2a/Cep192/Kif20b/Cep250/Ubxn2b/Klhl21/Wrap73/Bicd1/C2cd3/Disc1	0.000299037	0.00803341	0.00671626
GO:1903053	regulation of extracellular matrix organization	11	Ddr2/Lamb1/Nid1/Sema5a/Ddr1/Notch1/Slc2a10/Tie1/Prdm5/Antxr1/Phldb1	0.000299037	0.00803341	0.00671626
GO:1903706	regulation of hemopoiesis	41	Casp8/Rab7b/Dusp10/Vsir/Thoc5/Smarcd2/Foxj1/Zfp36l1/Gli3/Syk/Zmiz1/Duxbl1/Pbrm1/Bmp4/Tob2/Senp1/Acvr1b/Ager/Tnfsf9/Tmem178/Sart1/Anxa1/Ypel4/Traf6/Rasgrp1/Jag1/Gpr171/Notch2/Rbm15/Tox/Tmem64/Mysm1/Jun/Arid1a/C1qc/Cdk6/Sh2b3/Fancd2/Sfrp1/Tgfbr2/Il2rg	0.000303781	0.00812005	0.0067887
GO:0072091	regulation of stem cell proliferation	15	Sox17/Gli2/Septin4/Zfp36l1/Gli3/Rarb/Bmp4/Pim1/Notch1/Sox18/N4bp2l2/Tial1/Fgfr1/Vegfc/Tgfbr2	0.000311183	0.00826353	0.00690865
GO:0000212	meiotic spindle organization	6	Aspm/Fbxo5/Myh9/Espl1/Ndc80/Cenpe	0.00031224	0.00826353	0.00690865
GO:0051985	negative regulation of chromosome segregation	10	Fbxo5/Gen1/Trip13/Mad2l1bp/Ndc80/Cep192/Cenpe/Cdk5rap2/Cdc20/Spc24	0.000324883	0.00855578	0.00715298
GO:0048017	inositol lipid-mediated signaling	21	Prex2/Fn1/Ddr2/Unc5b/Sirt1/Egfr/Zfp36l1/Ntrk2/Htr2a/Ptk2/Rgl2/Ddr1/Pdgfrb/Inpp5e/Rasgrp1/Sema3e/Hgf/Pitpnm2/Igf1r/Pik3c2a/Ogt	0.000331582	0.0086894	0.00726469
GO:0007266	Rho protein signal transduction	18	Col3a1/F11r/Vangl2/Arhgef25/Ntn1/Pecam1/Rhoj/Gpr17/Pdgfrb/Arhgef11/Arhgef2/Abca1/Ctnnal1/Rasip1/Prag1/Ednra/Ripor1/Ophn1	0.000335104	0.00873886	0.00730604
GO:0021885	forebrain cell migration	12	Efhc1/Col3a1/Egfr/Lamb1/Gli3/Zmiz1/Pou3f2/Slit2/Sun1/Fgfr1/Disc1/Arx	0.000346291	0.00888727	0.00743012
GO:0072665	protein localization to vacuole	12	Sh3bp4/Vps54/Cacng5/Clu/Lhcgr/Sort1/Laptm5/Vps13d/Ap4m1/Smurf1/Mon1b/Pik3r4	0.000346291	0.00888727	0.00743012
GO:0010712	regulation of collagen metabolic process	11	Fn1/Ddr2/Vsir/Itga2/Bmp4/Acvr1b/Ager/Pdgfrb/Notch1/Eng/Idua	0.000346501	0.00888727	0.00743012
GO:0050770	regulation of axonogenesis	22	Fn1/Plxna2/Plxnc1/Ntn1/Ntrk2/Sema5a/Ptk2/Sema5b/Chodl/Tiam2/Ptprs/Mbp/Lrp4/Sema4a/Amigo1/Pou3f2/Draxin/Sema3e/Slit2/Smurf1/Mag/Disc1	0.000347445	0.00888727	0.00743012
GO:0070986	left/right axis specification	5	Cited2/Notch1/Notch2/Mns1/Zic3	0.000358824	0.00913462	0.00763692
GO:0000724	double-strand break repair via homologous recombination	20	Nabp1/Pias4/Gen1/Nipbl/Tonsl/Recql4/Smchd1/Epc1/Brd8/Epc2/Rif1/Rad51/Rad54b/Sfpq/Cdc7/Mcm7/Recql/Fan1/Rfwd3/Klhl15	0.000366123	0.00927628	0.00775535
GO:0021879	forebrain neuron differentiation	10	Ascl1/Zswim6/Zmiz1/Dlx1/Pax6/Tfap2c/Sema3e/Disc1/Atp7a/Pou3f4	0.000381809	0.00958288	0.00801168
GO:0060412	ventricular septum morphogenesis	10	Vangl2/Cited2/Fzd2/Bmp4/Zfpm2/Notch1/Aplnr/Rbm15/Slit2/Tgfbr2	0.000381809	0.00958288	0.00801168
GO:0006282	regulation of DNA repair	24	Ino80d/Bard1/Trip12/Sirt1/Pias4/Egfr/Smarcd2/Dek/Pbrm1/Kat2b/Smchd1/Epc1/Brd8/Taf7/Kmt5b/Taf6l/Epc2/Rif1/Rad51/Supt20/Eya3/Arid1a/Cebpg/Klhl15	0.000392207	0.00979783	0.00819139
GO:0035886	vascular associated smooth muscle cell differentiation	9	Vangl2/Pbrm1/Pdgfrb/Pdcd4/Notch1/Eng/Aplnr/Adm/Ednra	0.000397048	0.00987266	0.00825394
GO:0003206	cardiac chamber morphogenesis	19	Vangl2/Cited2/Fzd2/Bmp4/Ift88/Zfpm2/Adamts1/Notch1/Rxra/Eng/Aplnr/Dll4/Jag1/Notch2/Rbm15/Chd7/Slit2/Ednra/Tgfbr2	0.000401522	0.00993768	0.00830831
GO:0007163	establishment or maintenance of cell polarity	25	BC034090/Vangl2/Llgl1/Spag5/Foxj1/Rhoj/Plekhg3/Rictor/Myh9/Ndc80/Kif20b/Crb2/Pax6/Arhgef2/Ubxn2b/Cdk5rap2/Krit1/Exoc4/Frmd4b/Igf1r/Wee1/Jam3/Nphp3/Msn/Ophn1	0.000422142	0.0103946	0.00869033
GO:1904754	positive regulation of vascular associated smooth muscle cell migration	6	Igfbp5/Ddr2/Dock4/Adamts1/Iqgap1/Atp7a	0.000426317	0.0103946	0.00869033
GO:0002040	sprouting angiogenesis	17	Flt4/Rhoj/Bmp4/Sema5a/Jcad/Anxa1/Notch1/Aplnr/Dll4/Reck/Pik3r3/Sema3e/Slit2/Sh2b3/Adamts9/Pik3c2a/Vegfc	0.000429304	0.0103946	0.00869033
GO:0048640	negative regulation of developmental growth	17	Dusp10/Cited2/Ntn1/Jarid2/Bmp4/Sema5a/Ptk2/Sema5b/Ptprs/Tcf7l2/Sema4a/Draxin/Sema3e/Slit2/Vgll4/Mag/Tgfbr2	0.000429304	0.0103946	0.00869033
GO:0010977	negative regulation of neuron projection development	20	Katna1/Inpp5j/Ntn1/Dleu2/Sema5a/Ptk2/Sema5b/Ptprs/Mbp/Lrp4/Mgarp/Sema4a/Draxin/Sema3e/Slit2/Mag/Xylt1/Prag1/Fat3/Minar1	0.000429707	0.0103946	0.00869033
GO:0003179	heart valve morphogenesis	10	Bmp4/Zfpm2/Notch1/Dll4/Jag1/Notch2/Tie1/Slit2/Adamts9/Tgfbr2	0.000446798	0.0107594	0.00899529
GO:0001539	cilium or flagellum-dependent cell motility	21	Efhc1/Cfap45/Armc2/Septin4/Adcy3/Ift88/Dnaaf11/Cfap44/Rfx3/Cfap43/Enkur/Anxa5/Ash1l/Dnai3/Inpp5b/Cfap69/Gas8/Odad3/Ttc12/Hoatz/Mns1	0.00045121	0.0107686	0.009003
GO:0060285	cilium-dependent cell motility	21	Efhc1/Cfap45/Armc2/Septin4/Adcy3/Ift88/Dnaaf11/Cfap44/Rfx3/Cfap43/Enkur/Anxa5/Ash1l/Dnai3/Inpp5b/Cfap69/Gas8/Odad3/Ttc12/Hoatz/Mns1	0.00045121	0.0107686	0.009003
GO:0048048	embryonic eye morphogenesis	8	Cited2/Foxf2/Rarb/Sp3/Pax6/Hipk1/Arid1a/Mfap2	0.000460186	0.010934	0.00914129
GO:0048754	branching morphogenesis of an epithelial tube	22	Gli2/Vangl2/Mycn/Gli3/Bmp4/Sema5a/Ddr1/Slc12a2/Notch1/Eng/Dll4/Tfap2c/Rbm15/Npnt/Tmem67/Tie1/Sema3e/Slit2/Rasip1/Csmd1/Ednra/Tgfbr2	0.000466494	0.0110349	0.00922559
GO:0007099	centriole replication	9	Cdk2/Kat2b/Cep192/Plk4/Sass6/Cdk5rap2/Cep135/C2cd3/Deup1	0.000473434	0.0111156	0.00929307
GO:0030177	positive regulation of Wnt signaling pathway	18	Tmem198/Aspm/Egfr/Usp34/Sfrp4/Map3k1/Sema5a/Bambi/Pbxip1/Wls/Reck/Mllt3/Fzd9/Fam53b/Sfrp1/Disc1/Ddx3x/Eda	0.000476045	0.0111156	0.00929307
GO:0001764	neuron migration	23	Col3a1/Aspm/Katna1/Ddit4/Pcnt/Ascl1/Ntn1/Septin4/Ntrk2/Zswim6/Zmiz1/Nipbl/Ptk2/Mrtfa/Kif20b/Pax6/Arhgef2/Ntng1/Neurog2/Sema3e/Disc1/Fat3/Arx	0.000476144	0.0111156	0.00929307
GO:0014020	primary neural tube formation	16	Vangl2/Cited2/Fzd2/Bmp4/Zic2/Cthrc1/Tgif1/Kdm2a/Kif20b/Traf6/Arid1a/Mthfr/Cc2d2a/Tead2/Adm/Sfrp1	0.000499791	0.0116169	0.00971219
GO:0000725	recombinational repair	20	Nabp1/Pias4/Gen1/Nipbl/Tonsl/Recql4/Smchd1/Epc1/Brd8/Epc2/Rif1/Rad51/Rad54b/Sfpq/Cdc7/Mcm7/Recql/Fan1/Rfwd3/Klhl15	0.00050268	0.0116335	0.00972605
GO:0014066	regulation of phosphatidylinositol 3-kinase signaling	15	Fn1/Ddr2/Unc5b/Sirt1/Egfr/Ntrk2/Ptk2/Rgl2/Ddr1/Pdgfrb/Inpp5e/Rasgrp1/Sema3e/Hgf/Igf1r	0.000522685	0.0120443	0.0100695
GO:0014911	positive regulation of smooth muscle cell migration	11	Igfbp5/Ddr2/Vtn/Dock4/Itga2/Ptk2/Adamts1/Ager/Pdgfrb/Iqgap1/Atp7a	0.000528446	0.0120991	0.0101153
GO:0007144	female meiosis I	5	Fbxo5/Trip13/Ndc80/Cdc25b/Cenpe	0.000534077	0.0120991	0.0101153
GO:0010631	epithelial cell migration	32	Dusp10/Sirt1/Flt4/Pecam1/Rhoj/Arsb/Itga2/Bmp4/Sema5a/Ptk2/Myh9/Ppm1f/Ager/Jcad/Anxa1/Notch1/Dll4/Sema4a/Glipr2/Epb41l4b/Jun/Pik3r3/Krit1/Slit2/Gadd45a/Adamts9/Prkd2/Pik3c2a/Cln3/Fgfr1/Vegfc/Tgfbr2	0.000534117	0.0120991	0.0101153
GO:0034504	protein localization to nucleus	32	Bard1/Nuak2/Nvl/Syne1/Sirt1/Abca7/Xpo1/Gli3/Nup153/Syk/Tnpo1/Bmp4/Nup155/Nup50/Hnrnpm/Cd2ap/Taf8/Tcf7l2/Notch1/Nup214/Ect2/Txnip/Topors/Ipo13/Tmem201/Nup54/Sun1/Fam53b/Sin3a/Phip/Ogt/Nup62cl	0.000534117	0.0120991	0.0101153
GO:0007224	smoothened signaling pathway	20	Gli2/Disp1/Gli3/Ift88/Sall3/Tctn3/Pax6/Intu/Hipk1/Hspg2/Evc/Cc2d2a/Ttc26/C2cd3/Sfrp1/Gas8/Dync2h1/Ulk3/Tgfbr2/Zic3	0.000543037	0.0122493	0.0102409
GO:0021846	cell proliferation in forebrain	8	Gli3/Pax6/Pou3f2/Akna/Tacc3/Fgfr1/Disc1/Arx	0.000560369	0.0125344	0.0104793
GO:1905508	protein localization to microtubule organizing center	8	Spag5/Cep192/Cep250/Ubxn2b/Wrap73/Bicd1/C2cd3/Disc1	0.000560369	0.0125344	0.0104793
GO:0001654	eye development	39	Rp1/Pou2f1/Rd3/Cited2/Pcnt/Egfr/Pxdn/Rhoj/Gli3/Foxf2/Ntrk2/Map3k1/Rarb/Slc4a7/Bmp4/Ift88/Nipbl/Man2a1/Tgif1/Pdgfrb/Hps1/Notch1/Rxra/Crb2/Dlx1/Sp3/Rcn1/Pax6/Dll4/Jag1/Notch2/Hipk1/Chd7/Jun/Arid1a/Mfap2/Cc2d2a/Fat3/Tgfbr2	0.000568665	0.012667	0.0105901
GO:0009953	dorsal/ventral pattern formation	15	Gli2/Disp1/Ascl1/Sostdc1/Sp8/Gli3/Bmp4/Ift88/Tgif1/Lrp4/Pax6/Dll4/Intu/Sfrp1/Dync2h1	0.000577199	0.0127508	0.0106602
GO:0090263	positive regulation of canonical Wnt signaling pathway	15	Tmem198/Aspm/Egfr/Usp34/Sfrp4/Map3k1/Sema5a/Bambi/Wls/Reck/Fzd9/Fam53b/Sfrp1/Ddx3x/Eda	0.000577199	0.0127508	0.0106602
GO:0007033	vacuole organization	23	Rab7b/Pip4k2c/Vps54/Gaa/Hexb/Ift88/Man2a1/Chmp1b/Hps1/Chmp4c/Ubxn2b/Stx17/Abca1/Laptm5/Idua/Atp2a2/Ap4m1/Smurf1/Oca2/Pik3c2a/Cln3/Mbtps1/Ulk3	0.000584933	0.0128685	0.0107586
GO:0090132	epithelium migration	32	Dusp10/Sirt1/Flt4/Pecam1/Rhoj/Arsb/Itga2/Bmp4/Sema5a/Ptk2/Myh9/Ppm1f/Ager/Jcad/Anxa1/Notch1/Dll4/Sema4a/Glipr2/Epb41l4b/Jun/Pik3r3/Krit1/Slit2/Gadd45a/Adamts9/Prkd2/Pik3c2a/Cln3/Fgfr1/Vegfc/Tgfbr2	0.000593264	0.0129983	0.0108671
GO:0090100	positive regulation of transmembrane receptor protein serine/threonine kinase signaling pathway	16	Cited2/Vsir/Gdf10/Bmp4/Zic2/Acvr1b/Crebbp/Notch1/Eng/Crb2/Gdf5/Slc2a10/Notch2/Npnt/Rbpms/Tgfbr2	0.000602505	0.0131363	0.0109825
GO:0003170	heart valve development	11	Bmp4/Zfpm2/Notch1/Aplnr/Dll4/Jag1/Notch2/Tie1/Slit2/Adamts9/Tgfbr2	0.000604478	0.0131363	0.0109825
GO:0006622	protein targeting to lysosome	7	Vps54/Clu/Lhcgr/Sort1/Laptm5/Ap4m1/Pik3r4	0.000612001	0.0131728	0.011013
GO:0061647	histone H3-K9 modification	7	Sirt1/Baz2a/Arid4b/Kat2b/Ehmt1/Rif1/Hdac8	0.000612001	0.0131728	0.011013
GO:0007127	meiosis I	17	Fbxo5/Hspa2/Trip13/Espl1/Ndc80/Spdya/Gm960/Rad51/Cdc25b/Cenpe/Rad54b/Ago4/Eif4g3/Cenpc1/Hfm1/Sun1/Fancd2	0.000613546	0.0131728	0.011013
GO:0150063	visual system development	39	Rp1/Pou2f1/Rd3/Cited2/Pcnt/Egfr/Pxdn/Rhoj/Gli3/Foxf2/Ntrk2/Map3k1/Rarb/Slc4a7/Bmp4/Ift88/Nipbl/Man2a1/Tgif1/Pdgfrb/Hps1/Notch1/Rxra/Crb2/Dlx1/Sp3/Rcn1/Pax6/Dll4/Jag1/Notch2/Hipk1/Chd7/Jun/Arid1a/Mfap2/Cc2d2a/Fat3/Tgfbr2	0.000650876	0.0139183	0.0116363
GO:0090130	tissue migration	32	Dusp10/Sirt1/Flt4/Pecam1/Rhoj/Arsb/Itga2/Bmp4/Sema5a/Ptk2/Myh9/Ppm1f/Ager/Jcad/Anxa1/Notch1/Dll4/Sema4a/Glipr2/Epb41l4b/Jun/Pik3r3/Krit1/Slit2/Gadd45a/Adamts9/Prkd2/Pik3c2a/Cln3/Fgfr1/Vegfc/Tgfbr2	0.000658109	0.0139794	0.0116873
GO:0007094	mitotic spindle assembly checkpoint signaling	9	Gen1/Trip13/Mad2l1bp/Ndc80/Cep192/Cenpe/Cdk5rap2/Cdc20/Spc24	0.000662491	0.0139794	0.0116873
GO:0071173	spindle assembly checkpoint signaling	9	Gen1/Trip13/Mad2l1bp/Ndc80/Cep192/Cenpe/Cdk5rap2/Cdc20/Spc24	0.000662491	0.0139794	0.0116873
GO:0007093	mitotic cell cycle checkpoint signaling	18	Nabp1/Bard1/Gen1/Foxn3/Trip13/Mad2l1bp/Ndc80/Cep192/Chmp4c/Cenpe/Cdk5rap2/Cdc20/Fancd2/Mbd4/Taok2/Rfwd3/Spc24/Nek11	0.000665498	0.0139794	0.0116873
GO:0003151	outflow tract morphogenesis	13	Sox17/Vangl2/Cited2/Fzd2/Bmp4/Nipbl/Zfpm2/Notch1/Eng/Jag1/Jun/Ednra/Tgfbr2	0.000666805	0.0139794	0.0116873
GO:1904738	vascular associated smooth muscle cell migration	8	Igfbp5/Ddr2/Dock4/Myh9/Adamts1/Itga4/Iqgap1/Atp7a	0.000677466	0.0141474	0.0118278
GO:0043588	skin development	32	Col3a1/Igfbp5/Gli2/Vangl2/Edar/Pias4/Egfr/Krt28/Sostdc1/Zfp36l1/Arrdc3/Itga2/Flnb/Trps1/Cbx7/Acvr1b/Apcdd1/Anxa1/Tcf7l2/Notch1/Lrp4/Pax6/Slc2a10/Tfap2c/Sox18/Intu/Ash1l/Txnip/Mysm1/Fa2h/Eda/Atp7a	0.00069281	0.0144115	0.0120486
GO:0010965	regulation of mitotic sister chromatid separation	10	Fbxo5/Gen1/Trip13/Mad2l1bp/Ndc80/Cep192/Cenpe/Cdk5rap2/Cdc20/Spc24	0.000699051	0.014485	0.01211
GO:0090101	negative regulation of transmembrane receptor protein serine/threonine kinase signaling pathway	18	Sirt1/Sostdc1/Arid4b/Aspn/Bambi/Sap130/Cidea/Tcf7l2/Notch1/Eng/Dlx1/Slc2a10/Veph1/Smurf1/Sinhcaf/Sfrp1/Sin3a/Ogt	0.000721907	0.0149008	0.0124577
GO:0021954	central nervous system neuron development	14	Gli2/Adarb1/Ascl1/Ntrk2/Zmiz1/Ptk2/Neurog2/Draxin/Sema3e/Slit2/Fgfr1/Disc1/Arx/Atp7a	0.000730751	0.0150254	0.0125618
GO:0030071	regulation of mitotic metaphase/anaphase transition	13	Fbxo5/Smarcd2/Gen1/Trip13/Pbrm1/Mad2l1bp/Ndc80/Cep192/Cenpe/Cdk5rap2/Cdc20/Arid1a/Spc24	0.000743971	0.0151171	0.0126385
GO:0021513	spinal cord dorsal/ventral patterning	6	Gli2/Ascl1/Gli3/Ift88/Dll4/Intu	0.000749747	0.0151171	0.0126385
GO:0051383	kinetochore organization	6	Dlgap5/Ndc80/Smc4/Cenpe/Cenpc1/Cenpt	0.000749747	0.0151171	0.0126385
GO:0007369	gastrulation	21	Sox17/Fn1/Vangl2/Vtn/Bmp4/Tgif1/Mbp/Crb2/Aplnr/Supt20/Wls/Arid1a/Exoc4/Sfrp1/Fgfr1/Dusp4/Phldb1/Nphp3/Tgfbr2/Apln/Zic3	0.000752178	0.0151171	0.0126385
GO:0035148	tube formation	21	Casp8/Vangl2/Cited2/Edar/Fzd2/Bmp4/Zic2/Cthrc1/Nup50/Tgif1/Kdm2a/Kif20b/Notch1/Traf6/Arid1a/Mthfr/Cc2d2a/Tead2/Adm/Sfrp1/Eda	0.000752178	0.0151171	0.0126385
GO:0048592	eye morphogenesis	21	Rp1/Pou2f1/Cited2/Gli3/Foxf2/Ntrk2/Rarb/Slc4a7/Bmp4/Nipbl/Man2a1/Notch1/Crb2/Sp3/Pax6/Jag1/Notch2/Hipk1/Arid1a/Mfap2/Fat3	0.000752178	0.0151171	0.0126385
GO:0040013	negative regulation of locomotion	34	Col3a1/Tmeff2/Igfbp5/Dusp10/Cited2/Adarb1/Cnn2/Arid4b/Arrdc3/Stk24/Sema5a/Ptk2/Myh9/Sema5b/Ager/Sap130/Notch1/Eng/Dll4/Jag1/Sema4a/Dnai3/Reck/Tie1/Krit1/Sema3e/Slit2/Gadd45a/Adamts9/Sinhcaf/Sfrp1/Sin3a/Ogt/Erdr1x	0.000762489	0.0152669	0.0127638
GO:0097084	vascular associated smooth muscle cell development	5	Pbrm1/Notch1/Eng/Adm/Ednra	0.000766584	0.0152916	0.0127844
GO:0048880	sensory system development	39	Rp1/Pou2f1/Rd3/Cited2/Pcnt/Egfr/Pxdn/Rhoj/Gli3/Foxf2/Ntrk2/Map3k1/Rarb/Slc4a7/Bmp4/Ift88/Nipbl/Man2a1/Tgif1/Pdgfrb/Hps1/Notch1/Rxra/Crb2/Dlx1/Sp3/Rcn1/Pax6/Dll4/Jag1/Notch2/Hipk1/Chd7/Jun/Arid1a/Mfap2/Cc2d2a/Fat3/Tgfbr2	0.000776781	0.0154016	0.0128764
GO:0030517	negative regulation of axon extension	9	Ntn1/Sema5a/Sema5b/Ptprs/Sema4a/Draxin/Sema3e/Slit2/Mag	0.000777861	0.0154016	0.0128764
GO:0061982	meiosis I cell cycle process	17	Fbxo5/Hspa2/Trip13/Espl1/Ndc80/Spdya/Gm960/Rad51/Cdc25b/Cenpe/Rad54b/Ago4/Eif4g3/Cenpc1/Hfm1/Sun1/Fancd2	0.000792877	0.015641	0.0130765
GO:0010714	positive regulation of collagen metabolic process	8	Ddr2/Vsir/Itga2/Bmp4/Acvr1b/Pdgfrb/Eng/Idua	0.0008135	0.0158936	0.0132877
GO:0032467	positive regulation of cytokinesis	8	Cspp1/Cdc14b/Kif20b/Cdc25b/Ect2/Cit/Igf1r/Kif23	0.0008135	0.0158936	0.0132877
GO:0061351	neural precursor cell proliferation	23	Gli2/Aspm/Pcnt/Ascl1/Gli3/Id4/Rarb/Ift88/Notch1/Pax6/Dll4/Insm1/Foxo1/Arhgef2/Tox/Pou3f2/Akna/Tacc3/Fzd9/Fgfr1/Vegfc/Disc1/Arx	0.0008146	0.0158936	0.0132877
GO:0014909	smooth muscle cell migration	15	Igfbp5/Ddr2/Vtn/Dock4/Itga2/Ptk2/Myh9/Adamts1/Ager/Ddr1/Pdgfrb/Itga4/Slit2/Iqgap1/Atp7a	0.000846369	0.0164083	0.013718
GO:1904019	epithelial cell apoptotic process	18	Casp8/Pias4/Zfp36l1/Sfrp4/Bmp4/Sema5a/Ager/Pdcd4/Tcf7l2/Itga4/Hipk1/Sort1/Krit1/Pak4/Igf1r/Ednra/Icam1/Tgfbr2	0.000847118	0.0164083	0.013718
GO:0006473	protein acetylation	23	Sirt1/Dip2a/Fam161a/Pcgf2/Dek/Naa16/Crebbp/Brd4/Kat2b/Epc1/Brd8/Taf7/Taf6l/Epc2/Pax6/Supt20/Pbxip1/Sin3a/Msl2/Ddx3x/Hcfc1/Ogt/Hdac8	0.000868899	0.0167694	0.0140199
GO:0016573	histone acetylation	19	Sirt1/Pcgf2/Dek/Crebbp/Brd4/Kat2b/Epc1/Brd8/Taf7/Taf6l/Epc2/Pax6/Supt20/Pbxip1/Sin3a/Msl2/Hcfc1/Ogt/Hdac8	0.000886511	0.0169766	0.0141931
GO:0070507	regulation of microtubule cytoskeleton organization	19	Rp1/Inpp5j/Spag5/Ska2/Cep97/Chmp1b/Ska1/Tpx2/Chmp4c/Arhgef2/Sass6/Cdk5rap2/Patj/Akap9/Tacc3/Bicd1/Rassf7/Phldb1/Cep70	0.000886511	0.0169766	0.0141931
GO:0045668	negative regulation of osteoblast differentiation	11	Igfbp5/Nbr1/Gdf10/Bambi/Notch1/Tmem64/Cdk6/Sfrp1/Fgfr1/Vegfc/Hdac8	0.000889158	0.0169766	0.0141931
GO:0071174	mitotic spindle checkpoint signaling	9	Gen1/Trip13/Mad2l1bp/Ndc80/Cep192/Cenpe/Cdk5rap2/Cdc20/Spc24	0.000909068	0.0172949	0.0144593
GO:0044839	cell cycle G2/M phase transition	18	Nabp1/Bard1/Dyrk3/Fbxo5/Cdk2/Hspa2/Foxn3/Brd4/Ndc80/Cdc25b/Chmp4c/Ccna2/Cdk6/Cdc7/Cit/Mbd4/Taok2/Sin3a	0.000916398	0.0173112	0.0144728
GO:0051783	regulation of nuclear division	18	Fbxo5/Tom1l2/Gen1/Trip13/Bmp4/Mad2l1bp/Cul7/Ndc80/Pdgfrb/Cep192/Kif20b/Cenpe/Cdk5rap2/Cdc20/Eif4g3/Igf1r/Spc24/Phip	0.000916398	0.0173112	0.0144728
GO:0097035	regulation of membrane lipid distribution	10	Abca7/Abca2/Ano3/Atp11b/Abca1/Atp10d/Kcnn4/Atp10a/Arv1/Plscr1	0.000924918	0.0174106	0.014556
GO:0007288	sperm axoneme assembly	7	Armc2/Ift88/Cfap44/Cfap43/Cfap69/Ttc12/Mns1	0.000940552	0.0176428	0.0147501
GO:1905314	semi-lunar valve development	8	Bmp4/Notch1/Dll4/Jag1/Notch2/Tie1/Slit2/Tgfbr2	0.000970621	0.0181174	0.0151469
GO:1903046	meiotic cell cycle process	24	Aspm/Fbxo5/Hspa2/Trip13/Myh9/Espl1/Ndc80/Spdya/Gm960/Rad51/Ncaph/Cdc25b/Smc4/Cenpe/Rad54b/Cdc20/Ago4/Eif4g3/Cenpc1/Hfm1/Sun1/Fancd2/Ncapd2/Ednra	0.000972632	0.0181174	0.0151469
GO:0043543	protein acylation	26	Sirt1/Dip2a/Zdhhc17/Fam161a/Pcgf2/Dek/Naa16/Crebbp/Brd4/Kat2b/Epc1/Brd8/Taf7/Taf6l/Epc2/Pax6/Supt20/Pbxip1/Zdhhc1/Zdhhc7/Sin3a/Msl2/Ddx3x/Hcfc1/Ogt/Hdac8	0.000982477	0.0182372	0.0152471
GO:1902099	regulation of metaphase/anaphase transition of cell cycle	13	Fbxo5/Smarcd2/Gen1/Trip13/Pbrm1/Mad2l1bp/Ndc80/Cep192/Cenpe/Cdk5rap2/Cdc20/Arid1a/Spc24	0.0010219	0.0189034	0.015804
GO:0014068	positive regulation of phosphatidylinositol 3-kinase signaling	12	Fn1/Ddr2/Unc5b/Sirt1/Ntrk2/Ptk2/Rgl2/Ddr1/Pdgfrb/Sema3e/Hgf/Igf1r	0.00103332	0.0190487	0.0159255
GO:1901991	negative regulation of mitotic cell cycle phase transition	20	Nabp1/Bard1/Ctdsp1/Fbxo5/Gen1/Zfp36l1/Foxn3/Trip13/Mad2l1bp/Ndc80/Cep192/Chmp4c/Cenpe/Cdk5rap2/Cdc20/Mbd4/Taok2/Rbl2/Rfwd3/Spc24	0.00105137	0.0193149	0.016148
GO:0051306	mitotic sister chromatid separation	10	Fbxo5/Gen1/Trip13/Mad2l1bp/Ndc80/Cep192/Cenpe/Cdk5rap2/Cdc20/Spc24	0.00105847	0.0193787	0.0162014
GO:0061101	neuroendocrine cell differentiation	5	Ascl1/Notch1/Jag1/Insm1/Pou3f2	0.00106703	0.0193828	0.0162048
GO:1903019	negative regulation of glycoprotein metabolic process	5	Abca7/Bace2/Slc2a10/Ptx3/Itm2a	0.00106703	0.0193828	0.0162048
GO:0045598	regulation of fat cell differentiation	18	Dusp10/Sirt1/Mmp11/Zfp36l1/Id4/Ift88/Htr2a/Zfpm2/Pim1/Taf8/Tcf7l2/Jag1/Bbs12/Foxo1/Sort1/Tmem64/Rarres2/Sfrp1	0.00106957	0.0193828	0.0162048
GO:1902105	regulation of leukocyte differentiation	33	Casp8/Dusp10/Vsir/Thoc5/Smarcd2/Foxj1/Zfp36l1/Gli3/Syk/Zmiz1/Duxbl1/Pbrm1/Bmp4/Tob2/Ager/Tnfsf9/Tmem178/Sart1/Anxa1/Traf6/Rasgrp1/Notch2/Tox/Tmem64/Jun/Arid1a/C1qc/Cdk6/Sh2b3/Fancd2/Sfrp1/Tgfbr2/Il2rg	0.00107552	0.0194248	0.0162399
GO:0010389	regulation of G2/M transition of mitotic cell cycle	14	Nabp1/Bard1/Fbxo5/Cdk2/Hspa2/Foxn3/Brd4/Cdc25b/Chmp4c/Cdk6/Cdc7/Mbd4/Taok2/Sin3a	0.00108279	0.0194903	0.0162947
GO:0043542	endothelial cell migration	24	Sirt1/Flt4/Pecam1/Rhoj/Bmp4/Sema5a/Ptk2/Myh9/Ager/Jcad/Anxa1/Notch1/Dll4/Sema4a/Pik3r3/Krit1/Slit2/Gadd45a/Adamts9/Prkd2/Pik3c2a/Cln3/Fgfr1/Vegfc	0.00109811	0.0196706	0.0164455
GO:1903844	regulation of cellular response to transforming growth factor beta stimulus	17	Cited2/Sirt1/Arid4b/Aspn/Crebbp/Bambi/Sap130/Cidea/Eng/Dlx1/Slc2a10/Veph1/Npnt/Smurf1/Sinhcaf/Sin3a/Ogt	0.00110017	0.0196706	0.0164455
GO:1902749	regulation of cell cycle G2/M phase transition	15	Nabp1/Bard1/Dyrk3/Fbxo5/Cdk2/Hspa2/Foxn3/Brd4/Cdc25b/Chmp4c/Cdk6/Cdc7/Mbd4/Taok2/Sin3a	0.00111211	0.0196903	0.0164619
GO:0031589	cell-substrate adhesion	34	Col3a1/Fn1/Utrn/Ntn4/Vtn/Pecam1/Lamb1/Nid1/Itga2/Ptk2/Myh9/Itgb7/Ppm1f/Ddr1/Rhod/Notch1/Itga4/Trpm7/Jag1/Npnt/Cdk6/Sema3e/Col26a1/Antxr1/Fbln2/Adamts9/Iqgap1/Whamm/Taok2/Thsd1/Sfrp1/Disc1/Jam3/Eda	0.00111326	0.0196903	0.0164619
GO:0014812	muscle cell migration	16	Igfbp5/Ddr2/Vtn/Dock4/Itga2/Ptk2/Myh9/Adamts1/Ager/Ddr1/Pdgfrb/Anxa1/Itga4/Slit2/Iqgap1/Atp7a	0.001116	0.0196903	0.0164619
GO:0021782	glial cell development	16	Ascl1/Egfr/Id4/Ntrk2/Zfp488/Clu/9630013A20Rik/Ager/Myrf/Tcf7l2/Abca2/Pou3f2/Adam22/Mag/Fa2h/Plp1	0.001116	0.0196903	0.0164619
GO:0031016	pancreas development	13	Bmp4/Ift88/Clu/Anxa1/Rfx3/Pax6/Insm1/Myt1/Wls/Cdk6/Igf1r/Nphp3/Zic3	0.00113192	0.0199054	0.0166417
GO:0001945	lymph vessel development	7	Ptpn14/Flt4/Syk/Tmem204/Sox18/Tie1/Vegfc	0.00114991	0.01998	0.0167041
GO:1902751	positive regulation of cell cycle G2/M phase transition	7	Dyrk3/Fbxo5/Hspa2/Brd4/Cdc25b/Cdc7/Sin3a	0.00114991	0.01998	0.0167041
GO:0045601	regulation of endothelial cell differentiation	8	F11r/Btg1/S1pr3/Bmp4/Cul7/Notch1/Jag1/Apold1	0.00115111	0.01998	0.0167041
GO:0060603	mammary gland duct morphogenesis	8	Gli2/Ntn1/Sostdc1/Ddr1/Slc12a2/Tfap2c/Slit2/Csmd1	0.00115111	0.01998	0.0167041
GO:1902115	regulation of organelle assembly	23	Rp1/Syne1/Pip4k2c/Spag5/Ift88/Cep97/Kat2b/Ptprs/Chmp1b/Cep192/Chmp4c/Intu/Plk4/Arhgef2/Sass6/Tmem67/Cdk5rap2/Ptprd/Wrap73/Cep135/Odad3/Mns1/Msn	0.00118992	0.0205412	0.0171733
GO:0061008	hepaticobiliary system development	17	Sox17/Cited2/Egfr/Vtn/Jarid2/Bmp4/Ift88/Nipbl/Man2a1/Anxa1/Notch1/Sp3/Notch2/Jun/Hgf/Nphp3/Zic3	0.00119113	0.0205412	0.0171733
GO:0001974	blood vessel remodeling	10	Tmbim1/Flt4/Pbrm1/Itga4/Dll4/Jag1/Chd7/Ednra/Nol3/Atp7a	0.00120738	0.020671	0.0172818
GO:0003279	cardiac septum development	16	Vangl2/Cited2/Fzd2/Bmp4/Ift88/Zfpm2/Notch1/Eng/Aplnr/Jag1/Notch2/Rbm15/Chd7/Slit2/Nphp3/Tgfbr2	0.00121323	0.020671	0.0172818
GO:0061462	protein localization to lysosome	9	Sh3bp4/Vps54/Cacng5/Clu/Lhcgr/Sort1/Laptm5/Ap4m1/Pik3r4	0.00122535	0.020671	0.0172818
GO:0003149	membranous septum morphogenesis	4	Vangl2/Fzd2/Bmp4/Tgfbr2	0.00123453	0.020671	0.0172818
GO:0030718	germ-line stem cell population maintenance	4	Jmjd1c/Crebbp/Tfap2c/Zic3	0.00123453	0.020671	0.0172818
GO:0062042	regulation of cardiac epithelial to mesenchymal transition	4	Notch1/Eng/Jag1/Tgfbr2	0.00123453	0.020671	0.0172818
GO:0090306	meiotic spindle assembly	4	Aspm/Fbxo5/Ndc80/Cenpe	0.00123453	0.020671	0.0172818
GO:0021511	spinal cord patterning	6	Gli2/Ascl1/Gli3/Ift88/Dll4/Intu	0.00123587	0.020671	0.0172818
GO:2000001	regulation of DNA damage checkpoint	6	Bard1/Thoc5/Brd4/Rad51/Wdr76/Rfwd3	0.00123587	0.020671	0.0172818
GO:0000082	G1/S transition of mitotic cell cycle	24	Ctdsp1/Ddr2/Cdk2/Egfr/Smarcd2/Id4/Pbrm1/Acvr1b/Crebbp/Adamts1/Brd4/Tcf19/Spdya/Anxa1/Iqgap3/Sass6/Arid1a/Cdk6/Dbf4/Rbl2/Rfwd3/Pias1/Ddx3x/Phf8	0.00123732	0.020671	0.0172818
GO:0006260	DNA replication	27	Orc2/Ino80d/Bard1/Gli2/Fbxo5/Nfic/Cdk2/Egfr/Gen1/Baz1a/Tonsl/Recql4/Ddx11/Rbms1/Rad51/Ccna2/Jun/Dbf4/Orc5/Cdc7/Lrwd1/Mcm7/Recql/Fgfr1/Upf1/Rfwd3/Sin3a	0.00125169	0.0208459	0.017428
GO:0048593	camera-type eye morphogenesis	18	Rp1/Pou2f1/Cited2/Gli3/Foxf2/Ntrk2/Slc4a7/Bmp4/Man2a1/Notch1/Crb2/Sp3/Pax6/Jag1/Notch2/Hipk1/Arid1a/Fat3	0.00133997	0.0222469	0.0185993
GO:0008608	attachment of spindle microtubules to kinetochore	8	Spag5/Kat2b/Ndc80/Knl1/Ect2/Cenpe/Cenpc1/Spc24	0.00135738	0.0224661	0.0187826
GO:0042475	odontogenesis of dentin-containing tooth	13	Gli2/Edar/Nfic/Sostdc1/Gli3/Bmp4/Ift88/Apcdd1/Tcf7l2/Dlx1/Lrp4/Traf6/Eda	0.00138173	0.0226531	0.0189389
GO:0003416	endochondral bone growth	7	Col9a1/Ddr2/Rarb/Ecm1/Evc/Poc1a/Tgfbr2	0.0013941	0.0226531	0.0189389
GO:0048566	embryonic digestive tract development	7	Gli2/Gli3/Foxf2/Rarb/Nipbl/Tcf7l2/Rarres2	0.0013941	0.0226531	0.0189389
GO:0051642	centrosome localization	7	Aspm/Plxna2/Syne1/Dlgap5/Tmem201/Akap9/Sun1	0.0013941	0.0226531	0.0189389
GO:0060740	prostate gland epithelium morphogenesis	7	Gli2/Id4/Bmp4/Notch1/Rxra/Igf1r/Sfrp1	0.0013941	0.0226531	0.0189389
GO:1904752	regulation of vascular associated smooth muscle cell migration	7	Igfbp5/Ddr2/Dock4/Myh9/Adamts1/Iqgap1/Atp7a	0.0013941	0.0226531	0.0189389
GO:0031577	spindle checkpoint signaling	9	Gen1/Trip13/Mad2l1bp/Ndc80/Cep192/Cenpe/Cdk5rap2/Cdc20/Spc24	0.00141382	0.0229039	0.0191486
GO:0030510	regulation of BMP signaling pathway	14	Vsir/Sostdc1/Sfrp4/Bmp4/Bambi/Tcf7l2/Notch1/Eng/Crb2/Dlx1/Gdf5/Notch2/Smurf1/Sfrp1	0.00143188	0.023077	0.0192933
GO:0035904	aorta development	11	Col3a1/Pdgfrb/Notch1/Eng/Aplnr/Dll4/Jag1/Chd7/Adamts9/Ednra/Tgfbr2	0.00143314	0.023077	0.0192933
GO:0038065	collagen-activated signaling pathway	5	Ddr2/Syk/Itga2/Ddr1/Col4a2	0.00144666	0.0232247	0.0194168
GO:0030308	negative regulation of cell growth	22	Sox17/Sh3bp4/Sesn1/Sirt1/Ntn1/Sema5a/Acvr1b/Sema5b/Ptprs/Naif1/Sema4a/P3h1/Draxin/Sema3e/Slit2/Vgll4/Sertad1/Mag/Sfrp1/Rrad/Minar1/Ddx3x	0.00145616	0.0233072	0.0194858
GO:0006475	internal protein amino acid acetylation	19	Sirt1/Pcgf2/Dek/Crebbp/Brd4/Kat2b/Epc1/Brd8/Taf7/Taf6l/Epc2/Pax6/Supt20/Pbxip1/Sin3a/Msl2/Hcfc1/Ogt/Hdac8	0.00147028	0.0233932	0.0195577
GO:0018393	internal peptidyl-lysine acetylation	19	Sirt1/Pcgf2/Dek/Crebbp/Brd4/Kat2b/Epc1/Brd8/Taf7/Taf6l/Epc2/Pax6/Supt20/Pbxip1/Sin3a/Msl2/Hcfc1/Ogt/Hdac8	0.00147028	0.0233932	0.0195577
GO:0018394	peptidyl-lysine acetylation	20	Sirt1/Dip2a/Pcgf2/Dek/Crebbp/Brd4/Kat2b/Epc1/Brd8/Taf7/Taf6l/Epc2/Pax6/Supt20/Pbxip1/Sin3a/Msl2/Hcfc1/Ogt/Hdac8	0.00148002	0.0234782	0.0196288
GO:0044458	motile cilium assembly	11	Armc2/Foxj1/Ift88/Dnaaf11/Cfap44/Cfap43/Intu/Cfap69/Cc2d2a/Ttc12/Mns1	0.00160495	0.0253848	0.0212227
GO:0030850	prostate gland development	9	Gli2/Id4/Bmp4/Anxa1/Notch1/Rxra/Plaur/Igf1r/Sfrp1	0.00162492	0.0255494	0.0213604
GO:0035272	exocrine system development	9	Edar/Ntn4/Egfr/Pax6/Wls/Hgf/Igf1r/Fgfr1/Eda	0.00162492	0.0255494	0.0213604
GO:0022604	regulation of cell morphogenesis	27	Fn1/F11r/Plxna2/Plxnc1/Rhoj/Hexb/Ptk2/Myh9/Cul7/Bambi/Anxa1/Dnmbp/Ypel4/Sema4a/Ntng1/Wls/Ptprd/Ago4/Sema3e/Smurf1/Wtip/Taok2/Prag1/Icam1/Phip/Xlr3b/Msn	0.00163155	0.0255784	0.0213846
GO:0048771	tissue remodeling	22	Igfbp5/Tmbim1/Ddr2/Egfr/Flt4/Syk/Pbrm1/Cthrc1/Itga4/Ypel4/Traf6/Dll4/Jag1/Notch2/Chd7/Tmem64/Tie1/Idua/Sfrp1/Ednra/Nol3/Atp7a	0.00164636	0.0255856	0.0213906
GO:1902107	positive regulation of leukocyte differentiation	22	Casp8/Dusp10/Vsir/Smarcd2/Zfp36l1/Gli3/Syk/Zmiz1/Pbrm1/Ager/Tnfsf9/Sart1/Anxa1/Traf6/Rasgrp1/Notch2/Tox/Tmem64/Jun/Arid1a/Tgfbr2/Il2rg	0.00164636	0.0255856	0.0213906
GO:1903708	positive regulation of hemopoiesis	22	Casp8/Dusp10/Vsir/Smarcd2/Zfp36l1/Gli3/Syk/Zmiz1/Pbrm1/Ager/Tnfsf9/Sart1/Anxa1/Traf6/Rasgrp1/Notch2/Tox/Tmem64/Jun/Arid1a/Tgfbr2/Il2rg	0.00164636	0.0255856	0.0213906
GO:0030317	flagellated sperm motility	18	Cfap45/Armc2/Septin4/Adcy3/Ift88/Dnaaf11/Cfap44/Cfap43/Enkur/Anxa5/Ash1l/Inpp5b/Cfap69/Gas8/Odad3/Ttc12/Hoatz/Mns1	0.00166626	0.0256874	0.0214757
GO:0043010	camera-type eye development	34	Rp1/Pou2f1/Rd3/Cited2/Pcnt/Egfr/Rhoj/Gli3/Foxf2/Ntrk2/Map3k1/Slc4a7/Bmp4/Man2a1/Tgif1/Pdgfrb/Hps1/Notch1/Rxra/Crb2/Dlx1/Sp3/Rcn1/Pax6/Dll4/Jag1/Notch2/Hipk1/Chd7/Jun/Arid1a/Cc2d2a/Fat3/Tgfbr2	0.00166946	0.0256874	0.0214757
GO:0007097	nuclear migration	7	Syne1/Ntn1/Ptk2/Pax6/Tmem201/Tacc3/Sun1	0.00167694	0.0256874	0.0214757
GO:0060512	prostate gland morphogenesis	7	Gli2/Id4/Bmp4/Notch1/Rxra/Igf1r/Sfrp1	0.00167694	0.0256874	0.0214757
GO:0061842	microtubule organizing center localization	7	Aspm/Plxna2/Syne1/Dlgap5/Tmem201/Akap9/Sun1	0.00167694	0.0256874	0.0214757
GO:0001822	kidney development	31	Sox17/Col4a4/Gli2/Vangl2/Pcnt/Nid1/Gli3/Rarb/Bmp4/Ift88/Tns2/Adamts1/Pdgfrb/Notch1/Nup160/Lrp4/Jag1/Tiparp/Notch2/Npnt/Tmem67/Cc2d2a/Slit2/Anxa4/Sfrp1/Fgfr1/Crlf1/Ednra/Dync2h1/Myo1e/Nphp3	0.00168221	0.0256945	0.0214817
GO:0060294	cilium movement involved in cell motility	19	Cfap45/Armc2/Septin4/Adcy3/Ift88/Dnaaf11/Cfap44/Cfap43/Enkur/Anxa5/Ash1l/Dnai3/Inpp5b/Cfap69/Gas8/Odad3/Ttc12/Hoatz/Mns1	0.00168752	0.0257022	0.0214881
GO:0070988	demethylation	10	Jmjd1c/Alkbh5/Kdm3b/Kdm2a/Pax6/Tox/Kdm7a/Kdm3a/Kdm5a/Phf8	0.00175942	0.0267212	0.02234
GO:0001838	embryonic epithelial tube formation	18	Casp8/Vangl2/Cited2/Fzd2/Bmp4/Zic2/Cthrc1/Nup50/Tgif1/Kdm2a/Kif20b/Traf6/Arid1a/Mthfr/Cc2d2a/Tead2/Adm/Sfrp1	0.00178893	0.0270925	0.0226504
GO:0000086	G2/M transition of mitotic cell cycle	16	Nabp1/Bard1/Fbxo5/Cdk2/Hspa2/Foxn3/Brd4/Cdc25b/Chmp4c/Ccna2/Cdk6/Cdc7/Cit/Mbd4/Taok2/Sin3a	0.00181343	0.0273859	0.0228957
GO:0030324	lung development	24	Col3a1/Igfbp5/Gli2/Vangl2/Ascl1/Flt4/Foxj1/Mycn/Gli3/Bmp4/Ift88/Zfpm2/Man2a1/Pdgfrb/Hps1/Notch1/Sp3/Tmem67/Hopx/Fgfr1/Nphp3/Tgfbr2/Zic3/Atp7a	0.00185079	0.0278612	0.0232931
GO:0032965	regulation of collagen biosynthetic process	9	Fn1/Ddr2/Itga2/Bmp4/Acvr1b/Ager/Pdgfrb/Notch1/Eng	0.00186054	0.0278612	0.0232931
GO:0034204	lipid translocation	9	Abca7/Abca2/Ano3/Atp11b/Abca1/Atp10d/Kcnn4/Atp10a/Plscr1	0.00186054	0.0278612	0.0232931
GO:0048659	smooth muscle cell proliferation	21	Igfbp5/Ddr2/Vip/Egfr/Ogn/Itga2/Bmp4/Ptk2/Adamts1/Ager/Pdgfrb/Pdcd4/Tcf7l2/Traf6/Jun/Igf1r/Hpgd/Ednra/Nol3/Tgfbr2/Apln	0.0018967	0.0279257	0.023347
GO:0042249	establishment of planar polarity of embryonic epithelium	5	Vangl2/Fzd2/Foxf2/Cthrc1/Sfrp1	0.00191709	0.0279257	0.023347
GO:0048368	lateral mesoderm development	5	Cited2/Zic2/Tead2/Tead1/Fgfr1	0.00191709	0.0279257	0.023347
GO:0048715	negative regulation of oligodendrocyte differentiation	5	Dusp10/Id4/Bmp4/Notch1/Dlx1	0.00191709	0.0279257	0.023347
GO:0060148	positive regulation of post-transcriptional gene silencing	5	Bmp4/Xpo5/Fxr1/Wtip/Tial1	0.00191709	0.0279257	0.023347
GO:0061318	renal filtration cell differentiation	5	Bmp4/Jag1/Notch2/Ednra/Myo1e	0.00191709	0.0279257	0.023347
GO:0070076	histone lysine demethylation	5	Jmjd1c/Kdm3b/Kdm2a/Kdm3a/Kdm5a	0.00191709	0.0279257	0.023347
GO:0072112	podocyte differentiation	5	Bmp4/Jag1/Notch2/Ednra/Myo1e	0.00191709	0.0279257	0.023347
GO:0072311	glomerular epithelial cell differentiation	5	Bmp4/Jag1/Notch2/Ednra/Myo1e	0.00191709	0.0279257	0.023347
GO:1900370	positive regulation of post-transcriptional gene silencing by RNA	5	Bmp4/Xpo5/Fxr1/Wtip/Tial1	0.00191709	0.0279257	0.023347
GO:0007064	mitotic sister chromatid cohesion	6	Nipbl/Cdca5/Cdc20/Mau2/Hdac8/Smc1a	0.0019321	0.0279918	0.0234023
GO:0097164	ammonium ion metabolic process	6	Ddc/Cyp2d22/Chka/Hdc/Enpp6/Atp7a	0.0019321	0.0279918	0.0234023
GO:0032465	regulation of cytokinesis	12	Cspp1/Cdc14b/Kif20a/Kif20b/Cdc25b/Chmp4c/Ect2/Klhl21/Cit/Igf1r/Kif23/Pik3r4	0.00194282	0.0280711	0.0234686
GO:2001021	negative regulation of response to DNA damage stimulus	11	Trip12/Dyrk3/Fbxo5/Sirt1/Thoc5/Clu/Brd4/Smchd1/Rif1/Marchf7/Klhl15	0.00199913	0.0286995	0.0239939
GO:0002052	positive regulation of neuroblast proliferation	7	Aspm/Gli3/Id4/Notch1/Pax6/Vegfc/Disc1	0.00200241	0.0286995	0.0239939
GO:0071539	protein localization to centrosome	7	Spag5/Cep192/Cep250/Ubxn2b/Bicd1/C2cd3/Disc1	0.00200241	0.0286995	0.0239939
GO:0003205	cardiac chamber development	21	Vangl2/Cited2/Fzd2/Bmp4/Ift88/Zfpm2/Adamts1/Notch1/Rxra/Eng/Aplnr/Dll4/Jag1/Notch2/Rbm15/Chd7/Arid1a/Slit2/Ednra/Nphp3/Tgfbr2	0.00201702	0.0288315	0.0241043
GO:0007265	Ras protein signal transduction	31	Col3a1/Rgl1/F11r/Vangl2/Arhgef25/Rapgef6/Ntn1/Ksr1/Pecam1/Rhoj/Rgl2/Rasgrp3/Gpr17/Pdgfrb/Notch1/Rasgrp1/Ralgapa2/Arhgef11/Iqgap3/Arhgef2/Notch2/Syde2/Abca1/Ctnnal1/A930011G23Rik/Rasip1/Prag1/Ednra/Ripor1/Ophn1/Ogt	0.00202385	0.0288521	0.0241215
GO:0045580	regulation of T cell differentiation	20	Dusp10/Vsir/Smarcd2/Foxj1/Gli3/Syk/Zmiz1/Duxbl1/Pbrm1/Bmp4/Tnfsf9/Sart1/Anxa1/Rasgrp1/Tox/Arid1a/Sh2b3/Fancd2/Tgfbr2/Il2rg	0.00204916	0.0291352	0.0243582
GO:0043583	ear development	25	Gli2/Vangl2/Lrig3/Ntn1/Fzd2/Mycn/Gli3/Adgrv1/Slc4a7/Bmp4/Ift88/Nipbl/Cthrc1/Ddr1/Tshz1/Notch1/Jag1/Chd7/Igfbp7/Dlx6/Fgfr1/Ednra/Adam10/Zic3/Pou3f4	0.00209326	0.0296833	0.0248164
GO:0072577	endothelial cell apoptotic process	9	Bmp4/Sema5a/Ager/Pdcd4/Itga4/Hipk1/Krit1/Pak4/Icam1	0.00212268	0.0300208	0.0250986
GO:0001569	branching involved in blood vessel morphogenesis	8	Vangl2/Sema5a/Eng/Dll4/Rbm15/Sema3e/Ednra/Tgfbr2	0.00215675	0.0304221	0.0254341
GO:0031346	positive regulation of cell projection organization	39	Rp1/Fn1/Ddr2/Plxna2/Sirt1/Ptbp1/Plxnc1/Ntn1/Kidins220/Ntrk2/Arsb/Itga2/Bmp4/Ift88/Stk24/Sema5a/Chodl/Adamts1/Tiam2/Ddr1/Cul7/Kat2b/Amigo1/Wls/Tox/Tmem67/Ptprd/P3h1/Wrap73/Hgf/Cep135/Smurf1/Igf1r/Iqgap1/Fgfr1/Disc1/Mns1/Xlr3b/Atp7a	0.00216869	0.0305101	0.0255077
GO:0016331	morphogenesis of embryonic epithelium	20	Casp8/Gli2/Vangl2/Cited2/Fzd2/Bmp4/Zic2/Cthrc1/Nup50/Tgif1/Kdm2a/Kif20b/Traf6/Arid1a/Mthfr/Cc2d2a/Tead2/Adm/Sfrp1/Vegfc	0.00218279	0.0305678	0.0255559
GO:0030323	respiratory tube development	24	Col3a1/Igfbp5/Gli2/Vangl2/Ascl1/Flt4/Foxj1/Mycn/Gli3/Bmp4/Ift88/Zfpm2/Man2a1/Pdgfrb/Hps1/Notch1/Sp3/Tmem67/Hopx/Fgfr1/Nphp3/Tgfbr2/Zic3/Atp7a	0.00218423	0.0305678	0.0255559
GO:0010634	positive regulation of epithelial cell migration	18	Sirt1/Flt4/Rhoj/Itga2/Bmp4/Sema5a/Ptk2/Ppm1f/Jcad/Anxa1/Glipr2/Epb41l4b/Jun/Prkd2/Pik3c2a/Fgfr1/Vegfc/Tgfbr2	0.00220356	0.0307578	0.0257147
GO:0000281	mitotic cytokinesis	11	Efhc1/Cul7/Kif20a/Chmp1b/Kif20b/Chmp4c/Ect2/Cit/Stx2/Exoc4/Kif23	0.00222383	0.0309574	0.0258816
GO:0072678	T cell migration	10	F11r/Cxcl16/Itgb7/Slc12a2/Itga4/Ecm1/Icam1/Adam10/Oxsr1/Msn	0.00222944	0.0309574	0.0258816
GO:0051054	positive regulation of DNA metabolic process	30	Ino80d/Gli2/Nvl/Sirt1/Pias4/Cdk2/Egfr/Smarcd2/Baz1a/Pbrm1/Smchd1/Epc1/Brd8/Pdgfrb/Kmt5b/Epc2/Rif1/Rad51/Tox/Jun/Eya3/Arid1a/Dbf4/Hgf/Parm1/Cdc7/Prkd2/Cebpg/Igf1r/Fgfr1	0.00225463	0.031226	0.0261062
GO:0006338	chromatin remodeling	32	Ino80d/Trip12/A730008H23Rik/Shprh/Sirt1/Baz2a/Cdk2/Smarcd2/Baz1a/Jarid2/Dek/Pbrm1/Chd8/Mis18a/Brd4/Kat2b/Smchd1/Ehmt1/Rif1/Pax6/Chd7/Mysm1/Arid1a/Mthfr/Kdm5a/Cebpg/Rsf1/Kcnq1ot1/Kmt2a/Sin3a/Hcfc1/Phf8	0.00226991	0.0313565	0.0262153
GO:0017015	regulation of transforming growth factor beta receptor signaling pathway	16	Cited2/Sirt1/Arid4b/Aspn/Crebbp/Bambi/Sap130/Cidea/Eng/Slc2a10/Veph1/Npnt/Smurf1/Sinhcaf/Sin3a/Ogt	0.00228048	0.0314213	0.0262695
GO:0030336	negative regulation of cell migration	29	Col3a1/Tmeff2/Igfbp5/Dusp10/Cited2/Adarb1/Cnn2/Arid4b/Stk24/Ptk2/Myh9/Ager/Sap130/Notch1/Eng/Dll4/Jag1/Dnai3/Reck/Tie1/Krit1/Slit2/Gadd45a/Adamts9/Sinhcaf/Sfrp1/Sin3a/Ogt/Erdr1x	0.0022869	0.0314288	0.0262757
GO:0030217	T cell differentiation	30	Dusp10/Vsir/Smarcd2/Foxj1/Zfp36l1/Gli3/Gadd45g/Syk/Zmiz1/Duxbl1/Pbrm1/Bmp4/Lmbr1l/Tnfsf9/Sart1/Anxa1/Sp3/Rasgrp1/Dll4/Sema4a/Tox/Chd7/Arid1a/Cdk6/Sh2b3/Fancd2/Kmt2a/Tgfbr2/Il2rg/Atp7a	0.00236047	0.0321522	0.0268806
GO:0007405	neuroblast proliferation	12	Aspm/Ascl1/Gli3/Id4/Notch1/Pax6/Arhgef2/Akna/Fzd9/Fgfr1/Vegfc/Disc1	0.00236252	0.0321522	0.0268806
GO:0008593	regulation of Notch signaling pathway	12	Ascl1/Llgl1/Zmiz1/Notch1/Dlx1/Dll4/Jag1/Pofut1/Reck/Dll3/Prag1/Adam10	0.00236252	0.0321522	0.0268806
GO:0043534	blood vessel endothelial cell migration	15	Sirt1/Rhoj/Myh9/Jcad/Anxa1/Notch1/Dll4/Pik3r3/Slit2/Gadd45a/Prkd2/Pik3c2a/Cln3/Fgfr1/Vegfc	0.0023636	0.0321522	0.0268806
GO:0071711	basement membrane organization	7	Col3a1/Mmp11/Ntn4/Pxdn/Lamb1/Nid1/Phldb1	0.00237468	0.0322209	0.026938
GO:0007062	sister chromatid cohesion	9	Nipbl/Recql4/Ddx11/Cdca5/Cdc20/Sfpq/Mau2/Hdac8/Smc1a	0.0024134	0.0326634	0.0273079
GO:0051090	regulation of DNA-binding transcription factor activity	38	Hes6/Rab7b/Ddr2/Sirt1/Pias4/Med13/Fzd2/Foxj1/Gli3/Sfrp4/Syk/Clu/Zic2/Crebbp/Pim1/Ager/Tcf7l2/Traf6/Itch/Arhgef2/Neurog2/Rigi/Tut4/Trim62/Tacc3/Anxa4/Fancd2/Kdm5a/Prkd2/Cebpg/Igf1r/Crtc3/Trim12c/Fank1/Icam1/Lrrfip2/Zic3/Eda	0.00242827	0.0327816	0.0274068
GO:0003184	pulmonary valve morphogenesis	5	Bmp4/Notch1/Jag1/Notch2/Slit2	0.00249024	0.0332812	0.0278244
GO:0016577	histone demethylation	5	Jmjd1c/Kdm3b/Kdm2a/Kdm3a/Kdm5a	0.00249024	0.0332812	0.0278244
GO:0039532	negative regulation of viral-induced cytoplasmic pattern recognition receptor signaling pathway	5	Rab7b/Gramd4/Ptprs/Rnf125/Gpatch3	0.00249024	0.0332812	0.0278244
GO:0040037	negative regulation of fibroblast growth factor receptor signaling pathway	5	Gpc1/Shisa2/Tcf7l2/Apln/Ofd1	0.00249024	0.0332812	0.0278244
GO:0032835	glomerulus development	10	Col4a4/Vangl2/Nid1/Bmp4/Pdgfrb/Notch1/Jag1/Notch2/Ednra/Myo1e	0.00249962	0.0332812	0.0278244
GO:0000910	cytokinesis	19	Cspp1/Efhc1/Septin4/Cdc14b/Myh9/Cul7/Kif20a/Chmp1b/Kif20b/Cdc25b/Chmp4c/Ect2/Klhl21/Cit/Stx2/Exoc4/Igf1r/Kif23/Pik3r4	0.00250885	0.0332812	0.0278244
GO:0010594	regulation of endothelial cell migration	19	Sirt1/Flt4/Rhoj/Bmp4/Sema5a/Ager/Jcad/Anxa1/Notch1/Dll4/Sema4a/Krit1/Slit2/Gadd45a/Adamts9/Prkd2/Pik3c2a/Fgfr1/Vegfc	0.00250885	0.0332812	0.0278244
GO:0008544	epidermis development	34	Igfbp5/Gli2/Vangl2/Edar/Pias4/Egfr/Krt28/Mycn/Sostdc1/Zfp36l1/Sfrp4/Slc4a7/Flnb/Bmp4/Ift88/Trps1/Acvr1b/Apcdd1/Anxa1/Notch1/Lrp4/Pax6/Jag1/Tfap2c/Sox18/Intu/Txnip/Pou3f2/Mysm1/Igf1r/Fgfr1/Fa2h/Eda/Atp7a	0.00255619	0.0338253	0.0282793
GO:0048661	positive regulation of smooth muscle cell proliferation	14	Igfbp5/Ddr2/Egfr/Itga2/Bmp4/Ptk2/Adamts1/Ager/Pdgfrb/Traf6/Jun/Igf1r/Hpgd/Tgfbr2	0.00262253	0.0346124	0.0289374
GO:0031345	negative regulation of cell projection organization	22	Katna1/Inpp5j/Ntn1/Dleu2/Sema5a/Ptk2/Sema5b/Cep97/Ptprs/Mbp/Lrp4/Mgarp/Sema4a/Draxin/Sema3e/Slit2/Cit/Mag/Xylt1/Prag1/Fat3/Minar1	0.0026335	0.0346124	0.0289374
GO:0014910	regulation of smooth muscle cell migration	13	Igfbp5/Ddr2/Vtn/Dock4/Itga2/Ptk2/Myh9/Adamts1/Ager/Pdgfrb/Slit2/Iqgap1/Atp7a	0.00264271	0.0346124	0.0289374
GO:0072089	stem cell proliferation	16	Sox17/Gli2/Septin4/Rnf43/Zfp36l1/Gli3/Rarb/Bmp4/Pim1/Notch1/Sox18/N4bp2l2/Tial1/Fgfr1/Vegfc/Tgfbr2	0.00264436	0.0346124	0.0289374
GO:0038063	collagen-activated tyrosine kinase receptor signaling pathway	4	Ddr2/Syk/Ddr1/Col4a2	0.00267395	0.0346124	0.0289374
GO:0060579	ventral spinal cord interneuron fate commitment	4	Gli2/Ascl1/Gli3/Dll4	0.00267395	0.0346124	0.0289374
GO:0060581	cell fate commitment involved in pattern specification	4	Gli2/Ascl1/Gli3/Dll4	0.00267395	0.0346124	0.0289374
GO:0070831	basement membrane assembly	4	Ntn4/Pxdn/Lamb1/Phldb1	0.00267395	0.0346124	0.0289374
GO:0090160	Golgi to lysosome transport	4	Sort1/Laptm5/Ap4m1/Cln3	0.00267395	0.0346124	0.0289374
GO:0097722	sperm motility	18	Cfap45/Armc2/Septin4/Adcy3/Ift88/Dnaaf11/Cfap44/Cfap43/Enkur/Anxa5/Ash1l/Inpp5b/Cfap69/Gas8/Odad3/Ttc12/Hoatz/Mns1	0.00269595	0.0348129	0.029105
GO:0048146	positive regulation of fibroblast proliferation	11	Fn1/Ddr2/Egfr/Zmiz1/Ager/Tgif1/Pdgfrb/Ccna2/Jun/Cdk6/Phip	0.00273466	0.0350611	0.0293125
GO:0060976	coronary vasculature development	11	Vangl2/Pbrm1/Bmp4/Zfpm2/Pdgfrb/Notch1/Rxra/Aplnr/Fgfr1/Dync2h1/Apln	0.00273466	0.0350611	0.0293125
GO:0072698	protein localization to microtubule cytoskeleton	9	Spag5/Cep192/Kif20b/Cep250/Ubxn2b/Wrap73/Bicd1/C2cd3/Disc1	0.00273484	0.0350611	0.0293125
GO:0050769	positive regulation of neurogenesis	29	Fn1/Aspm/Plxna2/Ascl1/Plxnc1/Egfr/Ntn1/Gli3/Id4/Ntrk2/Zfp488/Sema5a/Ptk2/Chodl/Tiam2/Cul7/Man2a1/Notch1/Pax6/Amigo1/Wls/Ptprd/Srrt/Smurf1/Dll3/Mag/Vegfc/Disc1/Xlr3b	0.00275379	0.0352195	0.0294449
GO:0007435	salivary gland morphogenesis	7	Edar/Ntn4/Egfr/Pax6/Hgf/Fgfr1/Eda	0.00279801	0.0356147	0.0297754
GO:0045686	negative regulation of glial cell differentiation	7	Dusp10/Mycn/Id4/Bmp4/Notch1/Dlx1/Dll3	0.00279801	0.0356147	0.0297754
GO:0009952	anterior/posterior pattern specification	23	Sox17/Hes6/Gli2/Vangl2/Plxna2/Pcgf2/Gli3/Bmp4/Ift88/Tshz1/Notch1/Crb2/Pax6/Pofut1/Hipk1/Wls/Mllt3/Dll3/Sfrp1/Helt/Kmt2a/Zic3/Ofd1	0.00282986	0.0359345	0.0300427
GO:1904035	regulation of epithelial cell apoptotic process	14	Pias4/Zfp36l1/Sfrp4/Bmp4/Sema5a/Ager/Pdcd4/Tcf7l2/Itga4/Sort1/Krit1/Pak4/Igf1r/Icam1	0.00284512	0.0360427	0.0301332
GO:1900087	positive regulation of G1/S transition of mitotic cell cycle	8	Ddr2/Egfr/Crebbp/Adamts1/Anxa1/Sass6/Dbf4/Ddx3x	0.002868	0.0362466	0.0303037
GO:0034968	histone lysine methylation	13	Sirt1/Dot1l/Baz2a/Arid4b/Kmt5b/Ehmt1/Rif1/Ash1l/Mtf2/Setd1b/Kmt2a/Hcfc1/Ogt	0.00288235	0.0362699	0.0303231
GO:0021801	cerebral cortex radial glia-guided migration	6	Col3a1/Lamb1/Gli3/Zmiz1/Sun1/Disc1	0.0028902	0.0362699	0.0303231
GO:0022030	telencephalon glial cell migration	6	Col3a1/Lamb1/Gli3/Zmiz1/Sun1/Disc1	0.0028902	0.0362699	0.0303231
GO:0045132	meiotic chromosome segregation	14	Aspm/Fbxo5/Trip13/Espl1/Ndc80/Spdya/Ncaph/Smc4/Cenpe/Ago4/Cenpc1/Hfm1/Sun1/Fancd2	0.00308299	0.0385987	0.0322701
GO:0051962	positive regulation of nervous system development	33	Fn1/Aspm/Plxna2/Ascl1/Plxnc1/Egfr/Ntn1/Gli3/Id4/Ntrk2/Zfp488/Sema5a/Ptk2/Amigo2/Chodl/Tiam2/Cul7/Man2a1/Notch1/Pax6/Sema4a/Amigo1/Wls/Ptprd/Srrt/Smurf1/Lrrn1/Dll3/Mag/Vegfc/Adgre5/Disc1/Xlr3b	0.00310538	0.0387883	0.0324286
GO:0045619	regulation of lymphocyte differentiation	22	Dusp10/Vsir/Smarcd2/Foxj1/Zfp36l1/Gli3/Syk/Zmiz1/Duxbl1/Pbrm1/Bmp4/Tnfsf9/Sart1/Anxa1/Rasgrp1/Tox/Arid1a/Sh2b3/Fancd2/Sfrp1/Tgfbr2/Il2rg	0.00311444	0.0387996	0.032438
GO:0007040	lysosome organization	12	Rab7b/Gaa/Hexb/Chmp1b/Hps1/Chmp4c/Abca1/Laptm5/Idua/Oca2/Cln3/Mbtps1	0.00312806	0.0387996	0.032438
GO:0080171	lytic vacuole organization	12	Rab7b/Gaa/Hexb/Chmp1b/Hps1/Chmp4c/Abca1/Laptm5/Idua/Oca2/Cln3/Mbtps1	0.00312806	0.0387996	0.032438
GO:0060973	cell migration involved in heart development	5	Bmp4/Pdgfrb/Notch1/Eng/Ednra	0.00317822	0.0392396	0.0328059
GO:0072010	glomerular epithelium development	5	Bmp4/Jag1/Notch2/Ednra/Myo1e	0.00317822	0.0392396	0.0328059
GO:0031069	hair follicle morphogenesis	7	Igfbp5/Gli2/Krt28/Sostdc1/Notch1/Intu/Atp7a	0.00327685	0.0402113	0.0336183
GO:0032506	cytokinetic process	7	Myh9/Kif20a/Chmp1b/Kif20b/Chmp4c/Ect2/Stx2	0.00327685	0.0402113	0.0336183
GO:0030278	regulation of ossification	16	Ddr2/Nbr1/Adgrv1/Bmp4/Nipbl/Tob2/Notch1/Rxra/Lrp4/Intu/Ecm1/P3h1/Fzd9/Smurf1/Sfrp1/Txlng	0.00327948	0.0402113	0.0336183
GO:0010639	negative regulation of organelle organization	33	Rp1/Tmeff2/F11r/Fbxo5/Inpp5j/Tom1l2/Flii/Pecam1/Gen1/Trip13/Map3k1/Bmp4/Recql4/Lima1/Cep97/Kank3/Mad2l1bp/Kat2b/Ndc80/Cep192/Ssh3/Tpx2/Arhgef2/Cenpe/Dnai3/Tmem67/Cdk5rap2/Cdc20/Hgf/Slit2/Nol3/Spc24/Pif1	0.00336966	0.0412224	0.0344636
GO:0140013	meiotic nuclear division	21	Aspm/Fbxo5/Hspa2/Trip13/Espl1/Ndc80/Spdya/Gm960/Rad51/Ncaph/Cdc25b/Smc4/Cenpe/Rad54b/Cdc20/Ago4/Eif4g3/Cenpc1/Hfm1/Sun1/Fancd2	0.0034217	0.0416661	0.0348346
GO:0030512	negative regulation of transforming growth factor beta receptor signaling pathway	12	Sirt1/Arid4b/Aspn/Bambi/Sap130/Cidea/Slc2a10/Veph1/Smurf1/Sinhcaf/Sin3a/Ogt	0.00342379	0.0416661	0.0348346
GO:0072001	renal system development	31	Sox17/Col4a4/Gli2/Vangl2/Pcnt/Nid1/Gli3/Rarb/Bmp4/Ift88/Tns2/Adamts1/Pdgfrb/Notch1/Nup160/Lrp4/Jag1/Tiparp/Notch2/Npnt/Tmem67/Cc2d2a/Slit2/Anxa4/Sfrp1/Fgfr1/Crlf1/Ednra/Dync2h1/Myo1e/Nphp3	0.00342931	0.0416661	0.0348346
GO:2000241	regulation of reproductive process	22	Aspm/Vip/Fbxo5/Cited2/Trip13/Lhfpl2/Bmp4/Zfpm2/Myh9/Acvr1b/Notch1/Rxra/Cdc25b/Jag1/Anxa5/B4galt1/Cdc20/Eif4g3/Cfap69/Dhx37/Igf1r/Sfrp1	0.00347443	0.0416738	0.034841
GO:0035567	non-canonical Wnt signaling pathway	9	Vangl2/Fzd2/Ccdc88c/Sfrp4/Cthrc1/Tmem67/Mllt3/Fzd9/Sfrp1	0.00347878	0.0416738	0.034841
GO:0003180	aortic valve morphogenesis	6	Bmp4/Notch1/Dll4/Tie1/Slit2/Tgfbr2	0.00348451	0.0416738	0.034841
GO:0010971	positive regulation of G2/M transition of mitotic cell cycle	6	Fbxo5/Hspa2/Brd4/Cdc25b/Cdc7/Sin3a	0.00348451	0.0416738	0.034841
GO:0051984	positive regulation of chromosome segregation	6	Mad2l1bp/Kat2b/Ncaph/Smc4/Cenpe/Ncapd2	0.00348451	0.0416738	0.034841
GO:0061311	cell surface receptor signaling pathway involved in heart development	6	Sox17/Vangl2/Bmp4/Notch1/Dll4/Jag1	0.00348451	0.0416738	0.034841
GO:1905820	positive regulation of chromosome separation	6	Mad2l1bp/Ncaph/Smc4/Cenpe/Ncapd2/Plscr1	0.00348451	0.0416738	0.034841
GO:0045137	development of primary sexual characteristics	24	Aspm/Cited2/Sirt1/Jmjd1c/Cbx2/Arid4b/Rhobtb3/Lhfpl2/Bmp4/Fndc3a/Zfpm2/Dnaaf11/Myh9/Adamts1/Lhcgr/Tiparp/Ptx3/Fancg/Ago4/Akap9/Dhx37/Csmd1/Sfrp1/Icam1	0.00350668	0.0418453	0.0349844
GO:0018022	peptidyl-lysine methylation	14	Sirt1/Dot1l/Baz2a/Arid4b/Camkmt/Kmt5b/Ehmt1/Rif1/Ash1l/Mtf2/Setd1b/Kmt2a/Hcfc1/Ogt	0.00360761	0.0429539	0.0359112
GO:0001649	osteoblast differentiation	22	Igfbp5/Gli2/Ddr2/Fbxo5/Nbr1/Gli3/Id4/Gdf10/Bmp4/Cthrc1/Ptk2/Bambi/Notch1/Jag1/Npnt/Dnai3/Tmem64/Cdk6/Sfrp1/Fgfr1/Vegfc/Hdac8	0.0036671	0.0435069	0.0363735
GO:1901342	regulation of vasculature development	28	Sirt1/Btg1/Rhoj/Stab1/Sema5a/Adamts1/Jcad/Slc12a2/Eng/Aplnr/Sema4a/Ecm1/Reck/Tie1/Krit1/Sema3e/Hgf/Sh2b3/Gadd45a/Adamts9/Prkd2/Pak4/Adm/Col4a2/Vegfc/Adam10/Minar1/Tgfbr2	0.00368292	0.0435069	0.0363735
GO:0032970	regulation of actin filament-based process	35	Tmeff2/F11r/Vangl2/Cnn2/Flii/Pecam1/Frmd6/Map3k1/Rictor/Sema5a/Myh9/Lima1/Ppm1f/Kank3/Cd2ap/Pdgfrb/Ssh3/Rhod/Ect2/Iqgap3/Notch2/Atp1a1/Dnai3/Arhgef19/Akap9/Sema3e/Slit2/Cit/Atp2a2/Washc2/Iqgap1/Whamm/Taok2/Icam1/Jam3	0.00368513	0.0435069	0.0363735
GO:0010561	negative regulation of glycoprotein biosynthetic process	4	Abca7/Bace2/Slc2a10/Itm2a	0.00370289	0.0435069	0.0363735
GO:1902857	positive regulation of non-motile cilium assembly	4	Rp1/Tmem67/Wrap73/Cep135	0.00370289	0.0435069	0.0363735
GO:2000105	positive regulation of DNA-templated DNA replication	4	Cdk2/Dbf4/Cdc7/Fgfr1	0.00370289	0.0435069	0.0363735
GO:0072175	epithelial tube formation	18	Casp8/Vangl2/Cited2/Fzd2/Bmp4/Zic2/Cthrc1/Nup50/Tgif1/Kdm2a/Kif20b/Traf6/Arid1a/Mthfr/Cc2d2a/Tead2/Adm/Sfrp1	0.00371929	0.0435795	0.0364342
GO:0006029	proteoglycan metabolic process	12	Gpc1/Vangl2/Arsb/Hexb/Chsy3/Tcf7l2/Slc2a10/Man1c1/Idua/Xylt1/Spock3/Csgalnact1	0.00374166	0.0435795	0.0364342
GO:0042490	mechanoreceptor differentiation	12	Vangl2/Fzd2/Mycn/Ntrk2/Adgrv1/Slc4a7/Bmp4/Ift88/Cthrc1/Notch1/Jag1/Fgfr1	0.00374166	0.0435795	0.0364342
GO:0045740	positive regulation of DNA replication	8	Gli2/Cdk2/Egfr/Baz1a/Jun/Dbf4/Cdc7/Fgfr1	0.00374983	0.0435795	0.0364342
GO:1902459	positive regulation of stem cell population maintenance	8	Arid4b/Zfp322a/Sap130/Arid1a/Sinhcaf/Tead1/Sin3a/Ogt	0.00374983	0.0435795	0.0364342
GO:0035270	endocrine system development	16	Gli2/Cited2/Ascl1/Bmp4/Clu/Pdgfrb/Anxa1/Rfx3/Tcf7l2/Pax6/Insm1/Myt1/Pou3f2/Cdk6/Igf1r/Ednra	0.003769	0.0437073	0.0365411
GO:0098868	bone growth	7	Col9a1/Ddr2/Rarb/Ecm1/Evc/Poc1a/Tgfbr2	0.00381571	0.0440578	0.0368341
GO:1904037	positive regulation of epithelial cell apoptotic process	7	Pias4/Sfrp4/Bmp4/Ager/Pdcd4/Itga4/Sort1	0.00381571	0.0440578	0.0368341
GO:0008347	glial cell migration	10	Col3a1/Fn1/Ntn1/Lamb1/Gli3/Hexb/Zmiz1/Apcdd1/Sun1/Disc1	0.00385361	0.0443041	0.03704
GO:0090307	mitotic spindle assembly	10	Aaas/Cep97/Chmp1b/Cep192/Tpx2/Chmp4c/Cdc20/Wrap73/Kif23/Smc1a	0.00385361	0.0443041	0.03704
GO:0007411	axon guidance	24	Gli2/Nfasc/Vangl2/Plxna2/Unc5b/Plxnc1/Arhgef25/Ntn1/Gli3/Zic2/Sema5a/Sema5b/Notch1/Pax6/Sema4a/Efna4/Neurog2/Nexn/Draxin/Sema3e/Slit2/Ednra/Dscaml1/Arx	0.00387781	0.0444866	0.0371926
GO:0001946	lymphangiogenesis	5	Ptpn14/Flt4/Sox18/Tie1/Vegfc	0.00399315	0.0453235	0.0378923
GO:0006896	Golgi to vacuole transport	5	Vps54/Sort1/Laptm5/Ap4m1/Cln3	0.00399315	0.0453235	0.0378923
GO:0018027	peptidyl-lysine dimethylation	5	Kmt5b/Ehmt1/Ash1l/Setd1b/Kmt2a	0.00399315	0.0453235	0.0378923
GO:0034755	iron ion transmembrane transport	5	Slc40a1/Slc25a37/Slc11a2/Abcb7/Atp7a	0.00399315	0.0453235	0.0378923
GO:0051567	histone H3-K9 methylation	5	Sirt1/Baz2a/Arid4b/Ehmt1/Rif1	0.00399315	0.0453235	0.0378923
GO:0046546	development of primary male sexual characteristics	16	Aspm/Cited2/Jmjd1c/Arid4b/Rhobtb3/Lhfpl2/Fndc3a/Zfpm2/Dnaaf11/Lhcgr/Ago4/Akap9/Dhx37/Csmd1/Sfrp1/Icam1	0.00403537	0.0457057	0.0382119
GO:0097485	neuron projection guidance	24	Gli2/Nfasc/Vangl2/Plxna2/Unc5b/Plxnc1/Arhgef25/Ntn1/Gli3/Zic2/Sema5a/Sema5b/Notch1/Pax6/Sema4a/Efna4/Neurog2/Nexn/Draxin/Sema3e/Slit2/Ednra/Dscaml1/Arx	0.00407539	0.0460614	0.0385092
GO:2000146	negative regulation of cell motility	29	Col3a1/Tmeff2/Igfbp5/Dusp10/Cited2/Adarb1/Cnn2/Arid4b/Stk24/Ptk2/Myh9/Ager/Sap130/Notch1/Eng/Dll4/Jag1/Dnai3/Reck/Tie1/Krit1/Slit2/Gadd45a/Adamts9/Sinhcaf/Sfrp1/Sin3a/Ogt/Erdr1x	0.00410863	0.0463391	0.0387414
GO:0008380	RNA splicing	36	Clk1/Hnrnph3/Ptbp1/Thoc5/Fxr2/Polr2a/Cdk12/Dhx8/Srsf5/Srrm2/Hnrnpm/Kat2b/Rbm14/Sart1/Taf6l/Ahnak/Rbm20/Aqr/Fxr1/Supt20/Ccnl1/Khdc4/Ttf2/Rbm15/Rnpc3/Sfpq/Srrm1/Ccnl2/Dhx15/Zcchc8/Clasrp/Snrnp70/Cd2bp2/Wdr83/Nol3/Rpusd4	0.00412525	0.0464286	0.0388162
GO:0032480	negative regulation of type I interferon production	6	Rel/Crebbp/Ptprs/Rnf125/Gbp7/Gpatch3	0.00416504	0.0465822	0.0389446
GO:0048596	embryonic camera-type eye morphogenesis	6	Cited2/Foxf2/Sp3/Pax6/Hipk1/Arid1a	0.00416504	0.0465822	0.0389446
GO:1902042	negative regulation of extrinsic apoptotic signaling pathway via death domain receptors	6	Tmbim1/Itprip/Hgf/Nol3/Icam1/Ddx3x	0.00416504	0.0465822	0.0389446
GO:0002062	chondrocyte differentiation	14	Col3a1/Gli2/Gli3/Rarb/Bmp4/Trps1/Col11a2/Gdf5/Ecm1/Hspg2/Fgfr1/Snx19/Poc1a/Tgfbr2	0.0042028	0.0469064	0.0392157
GO:0021772	olfactory bulb development	8	Pcnt/Sall3/Pax6/Chd7/Slit2/Fgfr1/Zic3/Arx	0.00426262	0.0474499	0.03967
GO:1902017	regulation of cilium assembly	10	Rp1/Syne1/Ift88/Cep97/Intu/Tmem67/Wrap73/Cep135/Odad3/Mns1	0.00426925	0.0474499	0.03967
GO:0031099	regeneration	17	Dusp10/Egfr/Vps54/Vtn/9630013A20Rik/Stk24/Ptprs/Anxa1/Bcl9/Jun/Hgf/Hopx/Fzd9/Mag/Igf1r/Adm/Xylt1	0.0042846	0.0475217	0.0397301
GO:0044091	membrane biogenesis	9	Pacsin2/Chmp1b/Lrp4/Chmp4c/Ubxn2b/Ptprd/Stx2/Exoc4/Dmkn	0.00437295	0.0483012	0.0403818
GO:0051653	spindle localization	9	Aspm/Llgl1/Spag5/Myh9/Ndc80/Pax6/Arhgef2/Ubxn2b/Cdk5rap2	0.00437295	0.0483012	0.0403818
GO:0007431	salivary gland development	7	Edar/Ntn4/Egfr/Pax6/Hgf/Fgfr1/Eda	0.00441921	0.0485115	0.0405576
GO:0021799	cerebral cortex radially oriented cell migration	7	Col3a1/Lamb1/Gli3/Zmiz1/Pou3f2/Sun1/Disc1	0.00441921	0.0485115	0.0405576
GO:0051647	nucleus localization	7	Syne1/Ntn1/Ptk2/Pax6/Tmem201/Tacc3/Sun1	0.00441921	0.0485115	0.0405576
GO:0014855	striated muscle cell proliferation	11	Cited2/Sirt1/Jarid2/Zfpm2/Pim1/Notch1/Rxra/Hgf/Vgll4/Fgfr1/Tgfbr2	0.00443247	0.0485573	0.0405959
GO:2001251	negative regulation of chromosome organization	12	Fbxo5/Gen1/Trip13/Recql4/Mad2l1bp/Ndc80/Cep192/Cenpe/Cdk5rap2/Cdc20/Spc24/Pif1	0.00444857	0.0486341	0.0406601
GO:2001022	positive regulation of response to DNA damage stimulus	18	Ino80d/Sirt1/Pias4/Egfr/Fxr2/Smarcd2/Pbrm1/Smchd1/Epc1/Brd8/Kmt5b/Epc2/Rif1/Fxr1/Eya3/Arid1a/Cebpg/Plscr1	0.0044745	0.0488177	0.0408136
GO:0032963	collagen metabolic process	14	Fn1/Ddr2/Vsir/Mmp11/Itga2/Bmp4/Acvr1b/Tns2/Ager/Pdgfrb/Notch1/Eng/P3h1/Idua	0.00452893	0.049311	0.041226
GO:0031056	regulation of histone modification	17	Trip12/Sirt1/Baz2a/Dek/Nipbl/Kat2b/Taf7/Ehmt1/Rif1/Aplnr/Mthfr/Mtf2/Prkd2/Sin3a/Hcfc1/Ogt/Hdac8	0.00456581	0.0496114	0.0414771
GO:0045739	positive regulation of DNA repair	15	Ino80d/Sirt1/Pias4/Egfr/Smarcd2/Pbrm1/Smchd1/Epc1/Brd8/Kmt5b/Epc2/Rif1/Eya3/Arid1a/Cebpg	0.00460737	0.0499369	0.0417493
GO:0048144	fibroblast proliferation	16	Col3a1/Fn1/Ddr2/Egfr/Zmiz1/Ager/Tgif1/Pdgfrb/Ccna2/Jun/Cdk6/Sfrp1/Ifi30/Ednra/Kmt2a/Phip	0.00461445	0.0499369	0.0417493
GO:0006998	nuclear envelope organization	8	Nup155/Chmp1b/Chmp4c/Ubxn2b/Tmem201/Sun1/Parp11/Dmpk	0.00482769	0.0517969	0.0433043
GO:0060043	regulation of cardiac muscle cell proliferation	8	Cited2/Jarid2/Zfpm2/Pim1/Notch1/Vgll4/Fgfr1/Tgfbr2	0.00482769	0.0517969	0.0433043
GO:1902041	regulation of extrinsic apoptotic signaling pathway via death domain receptors	8	Tmbim1/Trps1/Itprip/Hgf/Sfrp1/Nol3/Icam1/Ddx3x	0.00482769	0.0517969	0.0433043
GO:0002011	morphogenesis of an epithelial sheet	9	Tmeff2/Vangl2/Map3k1/Mrtfa/Ddr1/Notch1/Dll4/Jag1/Notch2	0.00488239	0.0517969	0.0433043
GO:0045599	negative regulation of fat cell differentiation	9	Sirt1/Mmp11/Id4/Zfpm2/Tcf7l2/Jag1/Bbs12/Foxo1/Sort1	0.00488239	0.0517969	0.0433043
GO:0006261	DNA-templated DNA replication	16	Bard1/Fbxo5/Cdk2/Gen1/Baz1a/Tonsl/Recql4/Rad51/Dbf4/Orc5/Cdc7/Mcm7/Recql/Fgfr1/Upf1/Rfwd3	0.00492843	0.0517969	0.0433043
GO:0032801	receptor catabolic process	6	Rnf43/Abca2/Itch/Laptm5/Smurf1/Pik3r4	0.00493891	0.0517969	0.0433043
GO:0033137	negative regulation of peptidyl-serine phosphorylation	6	Ddit4/Inpp5j/Ppm1f/Hgf/Gadd45a/Ogt	0.00493891	0.0517969	0.0433043
GO:0034508	centromere complex assembly	6	A730008H23Rik/Dlgap5/Mis18a/Cenpe/Cenpc1/Cenpt	0.00493891	0.0517969	0.0433043
GO:0031579	membrane raft organization	5	Abca7/Pacsin2/Colec12/Cln3/Fa2h	0.00494709	0.0517969	0.0433043
GO:0046599	regulation of centriole replication	5	Kat2b/Cep192/Plk4/Sass6/Cdk5rap2	0.00494709	0.0517969	0.0433043
GO:1902410	mitotic cytokinetic process	5	Kif20a/Chmp1b/Kif20b/Chmp4c/Stx2	0.00494709	0.0517969	0.0433043
GO:0032872	regulation of stress-activated MAPK cascade	20	Dusp10/Edar/Egfr/Flt4/Nbr1/Sfrp4/Gadd45g/Map3k1/Bmp4/Ager/Map3k11/Traf6/Rasgrp1/Itch/Foxo1/Hgf/Gadd45a/Igf1r/Taok2/Sfrp1	0.00496896	0.0517969	0.0433043
GO:0001840	neural plate development	4	Vangl2/Zic2/C2cd3/Zic3	0.00497041	0.0517969	0.0433043
GO:0021514	ventral spinal cord interneuron differentiation	4	Gli2/Ascl1/Gli3/Dll4	0.00497041	0.0517969	0.0433043
GO:0042983	amyloid precursor protein biosynthetic process	4	Abca7/Bace2/Abca2/Itm2a	0.00497041	0.0517969	0.0433043
GO:0042984	regulation of amyloid precursor protein biosynthetic process	4	Abca7/Bace2/Abca2/Itm2a	0.00497041	0.0517969	0.0433043
GO:0048505	regulation of timing of cell differentiation	4	Ascl1/Notch1/Pax6/Jag1	0.00497041	0.0517969	0.0433043
GO:0048733	sebaceous gland development	4	Cbx7/Tfap2c/Ash1l/Fa2h	0.00497041	0.0517969	0.0433043
GO:0006310	DNA recombination	29	Nabp1/Ino80d/Bard1/Exo1/Pias4/Gen1/Trip13/Nipbl/Tonsl/Recql4/Smchd1/Epc1/Brd8/Kmt5b/Gm960/Epc2/Rif1/Rad51/Rad54b/Sfpq/Hfm1/Cdc7/Mcm7/Fancd2/Recql/Fan1/Rfwd3/Pif1/Klhl15	0.00507894	0.0528249	0.0441638
GO:0030513	positive regulation of BMP signaling pathway	7	Vsir/Bmp4/Notch1/Eng/Crb2/Gdf5/Notch2	0.00509205	0.0528585	0.0441918
GO:0000079	regulation of cyclin-dependent protein serine/threonine kinase activity	10	Cnppd1/Egfr/Pim1/Kat2b/Spdya/Ccna2/Ccna1/Ccnl1/Cdk5rap2/Ccng2	0.00520606	0.0539372	0.0450937
GO:0040029	epigenetic regulation of gene expression	20	Sirt1/Baz2a/Cdk2/Baz1a/Arid4b/Jarid2/Smchd1/Epc1/Ehmt1/Rif1/Tfap2c/Rbm15/Kdm5a/Kcnq1ot1/Kmt2a/Sin3a/Msl2/Hcfc1/Ogt/Phf8	0.00524781	0.0542645	0.0453674
GO:0120161	regulation of cold-induced thermogenesis	16	G0s2/Pctp/Gadd45g/Syk/Arrdc3/Cidea/Ehmt1/Notch1/Nr1h3/Elovl6/Mfap2/Kdm3a/Igf1r/Sln/Tle3/Ogt	0.00525959	0.0542814	0.0453815
GO:1902117	positive regulation of organelle assembly	11	Rp1/Pip4k2c/Spag5/Ift88/Plk4/Sass6/Tmem67/Wrap73/Cep135/Mns1/Msn	0.00530999	0.0545908	0.0456402
GO:2000736	regulation of stem cell differentiation	11	Sox17/Vsir/Cdk12/Ccnk/Notch1/Jag1/Bbs12/Cdk6/N4bp2l2/Kdm3a/Tead2	0.00530999	0.0545908	0.0456402
GO:0043414	macromolecule methylation	27	Ntmt2/Sirt1/Dot1l/Btg1/Baz2a/Arid4b/Rsl1/Bcdin3d/Mis18a/Thada/Camkmt/Kmt5b/Ehmt1/Rif1/Pax6/Ash1l/Rbm15/Tgs1/Trmt10b/Mthfr/Mtf2/Setd1b/Mbd4/Kmt2a/Wdr6/Hcfc1/Ogt	0.00536505	0.055051	0.0460249
GO:0042060	wound healing	33	Col3a1/Tmeff2/Fn1/Ddr2/F11r/Vangl2/Cnn2/Egfr/Vtn/Pecam1/Syk/Map3k1/Ptk2/Myh9/Mrtfa/Ddr1/Slc12a2/Chmp1b/Ahnak/Anxa1/Hps1/Entpd2/Eng/Thbd/Chmp4c/Anxa5/Notch2/B4galt1/Epb41l4b/Arhgef19/Sh2b3/Plaur/F8	0.00539138	0.055165	0.0461201
GO:0032964	collagen biosynthetic process	9	Fn1/Ddr2/Itga2/Bmp4/Acvr1b/Ager/Pdgfrb/Notch1/Eng	0.00543671	0.055165	0.0461201
GO:0060324	face development	9	Nipbl/Crebbp/Tcf7l2/Itga4/Tiparp/Chd7/Ednra/Csrnp1/Zic3	0.00543671	0.055165	0.0461201
GO:0019083	viral transcription	8	Ccnt2/Map3k1/Brd4/Notch1/Jun/Trim62/Rsf1/Mon1b	0.00544839	0.055165	0.0461201
GO:0045332	phospholipid translocation	8	Abca7/Ano3/Atp11b/Abca1/Atp10d/Kcnn4/Atp10a/Plscr1	0.00544839	0.055165	0.0461201
GO:0061028	establishment of endothelial barrier	8	F11r/Pecam1/S1pr3/Ptprs/Sox18/Ednra/Icam1/Msn	0.00544839	0.055165	0.0461201
GO:2000351	regulation of endothelial cell apoptotic process	8	Bmp4/Sema5a/Ager/Pdcd4/Itga4/Krit1/Pak4/Icam1	0.00544839	0.055165	0.0461201
GO:0070828	heterochromatin organization	13	Sirt1/Baz2a/Cdk2/Baz1a/Jarid2/Smchd1/Ehmt1/Rif1/Mthfr/Kdm5a/Kcnq1ot1/Sin3a/Phf8	0.00550748	0.0556579	0.0465322
GO:0045582	positive regulation of T cell differentiation	14	Dusp10/Vsir/Smarcd2/Gli3/Syk/Zmiz1/Pbrm1/Tnfsf9/Sart1/Anxa1/Rasgrp1/Arid1a/Tgfbr2/Il2rg	0.00563196	0.0568084	0.0474942
GO:0030522	intracellular receptor signaling pathway	24	Rab7b/Cited2/Sirt1/Ntrk2/Rarb/Zmiz1/Gramd4/Calcoco1/Fam120b/Pim1/Ptprs/Tgif1/Colec12/Rnf125/Taf7/Rxra/Nr1h3/Rigi/Gpatch3/Arid1a/Kdm3a/Zfp536/Sfrp1/Ddx3x	0.00570788	0.0574657	0.0480437
GO:2000036	regulation of stem cell population maintenance	10	Arid4b/Zfp322a/Sap130/Taf6l/Arid1a/Kdm3a/Sinhcaf/Tead1/Sin3a/Ogt	0.00573111	0.0575803	0.0481395
GO:0048660	regulation of smooth muscle cell proliferation	19	Igfbp5/Ddr2/Vip/Egfr/Ogn/Itga2/Bmp4/Ptk2/Adamts1/Ager/Pdgfrb/Pdcd4/Tcf7l2/Traf6/Jun/Igf1r/Hpgd/Tgfbr2/Apln	0.00578472	0.0575803	0.0481395
GO:0060113	inner ear receptor cell differentiation	11	Vangl2/Fzd2/Mycn/Adgrv1/Slc4a7/Bmp4/Ift88/Cthrc1/Notch1/Jag1/Fgfr1	0.00579735	0.0575803	0.0481395
GO:0060415	muscle tissue morphogenesis	11	Col3a1/Vangl2/Adarb1/Fzd2/Zfpm2/Notch1/Rxra/Eng/Dll4/Chd7/Ednra	0.00579735	0.0575803	0.0481395
GO:0030204	chondroitin sulfate metabolic process	6	Arsb/Hexb/Chsy3/Xylt1/Spock3/Csgalnact1	0.0058133	0.0575803	0.0481395
GO:0045724	positive regulation of cilium assembly	6	Rp1/Ift88/Tmem67/Wrap73/Cep135/Mns1	0.0058133	0.0575803	0.0481395
GO:0060977	coronary vasculature morphogenesis	6	Pbrm1/Zfpm2/Pdgfrb/Notch1/Rxra/Fgfr1	0.0058133	0.0575803	0.0481395
GO:2000737	negative regulation of stem cell differentiation	6	Cdk12/Ccnk/Notch1/Jag1/Bbs12/N4bp2l2	0.0058133	0.0575803	0.0481395
GO:0051294	establishment of spindle orientation	7	Llgl1/Spag5/Ndc80/Pax6/Arhgef2/Ubxn2b/Cdk5rap2	0.00583899	0.0575803	0.0481395
GO:0120316	sperm flagellum assembly	7	Armc2/Ift88/Cfap44/Cfap43/Cfap69/Ttc12/Mns1	0.00583899	0.0575803	0.0481395
GO:0070302	regulation of stress-activated protein kinase signaling cascade	20	Dusp10/Edar/Egfr/Flt4/Nbr1/Sfrp4/Gadd45g/Map3k1/Bmp4/Ager/Map3k11/Traf6/Rasgrp1/Itch/Foxo1/Hgf/Gadd45a/Igf1r/Taok2/Sfrp1	0.00584419	0.0575803	0.0481395
GO:0045765	regulation of angiogenesis	27	Sirt1/Btg1/Rhoj/Stab1/Sema5a/Adamts1/Jcad/Slc12a2/Eng/Aplnr/Sema4a/Ecm1/Reck/Tie1/Krit1/Sema3e/Hgf/Sh2b3/Gadd45a/Adamts9/Prkd2/Pak4/Adm/Col4a2/Vegfc/Minar1/Tgfbr2	0.00584851	0.0575803	0.0481395
GO:0051216	cartilage development	21	Col9a1/Col3a1/Gli2/Mycn/Gli3/Ogn/Rarb/Bmp4/Trps1/Col11a2/Gdf5/Pbxip1/Ecm1/Hspg2/Idua/Fgfr1/Csgalnact1/Snx19/Poc1a/Tgfbr2/Atp7a	0.00585965	0.057584	0.0481426
GO:0046328	regulation of JNK cascade	16	Dusp10/Edar/Egfr/Flt4/Sfrp4/Gadd45g/Map3k1/Ager/Map3k11/Traf6/Rasgrp1/Itch/Gadd45a/Igf1r/Taok2/Sfrp1	0.00597616	0.0586212	0.0490097
GO:0001889	liver development	15	Cited2/Egfr/Vtn/Jarid2/Bmp4/Ift88/Man2a1/Anxa1/Notch1/Sp3/Notch2/Jun/Hgf/Nphp3/Zic3	0.00604866	0.0590395	0.0493594
GO:0002043	blood vessel endothelial cell proliferation involved in sprouting angiogenesis	5	Bmp4/Sema5a/Jcad/Aplnr/Dll4	0.00605194	0.0590395	0.0493594
GO:0003177	pulmonary valve development	5	Bmp4/Notch1/Jag1/Notch2/Slit2	0.00605194	0.0590395	0.0493594
GO:0021988	olfactory lobe development	8	Pcnt/Sall3/Pax6/Chd7/Slit2/Fgfr1/Zic3/Arx	0.00612812	0.0596738	0.0498897
GO:0035265	organ growth	21	Col9a1/Ddr2/Cited2/Sirt1/Jarid2/Rarb/Zfpm2/Ptk2/Pim1/Pdgfrb/Tcf7l2/Notch1/Rxra/Ecm1/Evc/Vgll4/Fgfr1/Sorbs2/Poc1a/Tgfbr2/Arx	0.00616706	0.0599439	0.0501155
GO:0060021	roof of mouth development	12	Fzd2/Gli3/Foxf2/Ift88/Col11a2/Tshz1/Intu/Tiparp/Chd7/Dlx6/Tgfbr2/Csrnp1	0.00618157	0.0599758	0.0501422
GO:0042982	amyloid precursor protein metabolic process	10	Abca7/Ntrk2/Clu/Bace2/Ager/Abca2/Gsap/Cln3/Adam10/Itm2a	0.00629656	0.0609808	0.0509824
GO:0106106	cold-induced thermogenesis	16	G0s2/Pctp/Gadd45g/Syk/Arrdc3/Cidea/Ehmt1/Notch1/Nr1h3/Elovl6/Mfap2/Kdm3a/Igf1r/Sln/Tle3/Ogt	0.00636295	0.0615123	0.0514268
GO:0045814	negative regulation of gene expression, epigenetic	13	Sirt1/Baz2a/Cdk2/Baz1a/Jarid2/Smchd1/Epc1/Ehmt1/Rif1/Kdm5a/Kcnq1ot1/Sin3a/Phf8	0.00639736	0.0617334	0.0516116
GO:0030098	lymphocyte differentiation	38	Dusp10/Vsir/Smarcd2/Foxj1/Zfp36l1/Gli3/Gadd45g/Syk/Nfil3/Zmiz1/Duxbl1/Pbrm1/Bmp4/Lmbr1l/Tnfsf9/Sart1/Anxa1/Sp3/Rasgrp1/Dll4/Sema4a/Notch2/Tox/Chd7/Laptm5/Arid1a/Cdk6/Sh2b3/Fzd9/Fancd2/Pou2f2/Cebpg/Sfrp1/Kmt2a/Tgfbr2/Il2rg/Atp7a/Itm2a	0.00641023	0.0617461	0.0516223
GO:0051056	regulation of small GTPase mediated signal transduction	22	Col3a1/F11r/Arhgef25/Rgl2/Cd2ap/Gpr17/Pdgfrb/Arhgap19/Notch1/Rasgrp1/Ralgapa2/Arhgef2/Notch2/Syde2/Abca1/Slit2/Adcyap1r1/Rasip1/Prag1/Ripor1/Ophn1/Ogt	0.00644215	0.0619324	0.051778
GO:0048145	regulation of fibroblast proliferation	14	Fn1/Ddr2/Egfr/Zmiz1/Ager/Tgif1/Pdgfrb/Ccna2/Jun/Cdk6/Sfrp1/Ifi30/Kmt2a/Phip	0.00648023	0.0619324	0.051778
GO:2000177	regulation of neural precursor cell proliferation	14	Gli2/Aspm/Ascl1/Gli3/Id4/Notch1/Pax6/Dll4/Insm1/Foxo1/Tox/Fzd9/Vegfc/Disc1	0.00648023	0.0619324	0.051778
GO:0007076	mitotic chromosome condensation	4	Cdca5/Ncaph/Smc4/Ncapd2	0.00649908	0.0619324	0.051778
GO:0043584	nose development	4	Pou2f1/Ascl1/Smchd1/Chd7	0.00649908	0.0619324	0.051778
GO:1901201	regulation of extracellular matrix assembly	4	Notch1/Tie1/Antxr1/Phldb1	0.00649908	0.0619324	0.051778
GO:0003351	epithelial cilium movement involved in extracellular fluid movement	7	Cfap45/Dnaaf11/Rfx3/Cfap43/Gas8/Odad3/Ofd1	0.0066648	0.0633021	0.0529231
GO:0031507	heterochromatin formation	12	Sirt1/Baz2a/Cdk2/Baz1a/Jarid2/Smchd1/Ehmt1/Rif1/Kdm5a/Kcnq1ot1/Sin3a/Phf8	0.0066888	0.0633021	0.0529231
GO:0043967	histone H4 acetylation	9	Sirt1/Brd4/Epc1/Brd8/Taf7/Epc2/Msl2/Hcfc1/Ogt	0.00669017	0.0633021	0.0529231
GO:0060038	cardiac muscle cell proliferation	9	Cited2/Jarid2/Zfpm2/Pim1/Notch1/Rxra/Vgll4/Fgfr1/Tgfbr2	0.00669017	0.0633021	0.0529231
GO:0007548	sex differentiation	28	Aspm/Cited2/Sirt1/Jmjd1c/Cbx2/Arid4b/Foxf2/Rhobtb3/Lhfpl2/Bmp4/Fndc3a/Nipbl/Zfpm2/Dnaaf11/Myh9/Adamts1/Lhcgr/Tcf7l2/Tiparp/Ptx3/Chd7/Fancg/Ago4/Akap9/Dhx37/Csmd1/Sfrp1/Icam1	0.00670983	0.0633759	0.0529848
GO:0043087	regulation of GTPase activity	30	Tbc1d8/Sh3bp4/Rgl1/Rgs16/F11r/Plxna2/Plxnc1/Rapgef6/Ccl12/Pecam1/Foxj1/Snx13/Ntrk2/Rictor/Tiam2/Ralbp1/Rasgrp3/Arap3/Rasgrp1/Ralgapa2/Ect2/Arhgef19/Tbc1d1/A930011G23Rik/Tbc1d17/Rasip1/Iqgap1/Ripor1/Icam1/Tbc1d2b	0.00677672	0.0637332	0.0532835
GO:0040036	regulation of fibroblast growth factor receptor signaling pathway	6	Gpc1/Shisa2/Tcf7l2/Prkd2/Apln/Ofd1	0.00679534	0.0637332	0.0532835
GO:0050687	negative regulation of defense response to virus	6	Rab7b/Gramd4/Ptprs/Rnf125/Itch/Gpatch3	0.00679534	0.0637332	0.0532835
GO:0061037	negative regulation of cartilage development	6	Gli2/Gli3/Rarb/Bmp4/Gdf5/Idua	0.00679534	0.0637332	0.0532835
GO:0071709	membrane assembly	8	Pacsin2/Chmp1b/Lrp4/Chmp4c/Ubxn2b/Ptprd/Stx2/Dmkn	0.00687031	0.064305	0.0537616
GO:0030516	regulation of axon extension	13	Fn1/Ntn1/Sema5a/Sema5b/Ptprs/Sema4a/Draxin/Sema3e/Slit2/Smurf1/Mag/Disc1/Sin3a	0.00688323	0.064305	0.0537616
GO:0045621	positive regulation of lymphocyte differentiation	15	Dusp10/Vsir/Smarcd2/Gli3/Syk/Zmiz1/Pbrm1/Tnfsf9/Sart1/Anxa1/Rasgrp1/Tox/Arid1a/Tgfbr2/Il2rg	0.00689449	0.064305	0.0537616
GO:0048645	animal organ formation	10	Gli2/Cited2/Gli3/Bmp4/Ift88/Pim1/Rbm20/Notch1/Fgfr1/Tgfbr2	0.00690443	0.064305	0.0537616
GO:0051098	regulation of binding	34	A730008H23Rik/Nvl/Sirt1/Dot1l/Vtn/Itga2/Bmp4/Cthrc1/Derl1/Dnaaf11/Brd4/Ager/Kat2b/Bambi/Tcf7l2/Itga4/Traf6/Pax6/Hipk1/Spag8/Jun/Krit1/Hopx/Atp2a2/Cald1/Plaur/Rsf1/Ripor1/Gas8/Disc1/Sln/Sin3a/Plscr1/Nphp3	0.00718479	0.0666823	0.0557491
GO:0035051	cardiocyte differentiation	19	Sox17/Vangl2/Cited2/Sirt1/Egfr/Rarb/Pbrm1/Bmp4/Ift88/Acvr1b/Pdgfrb/Pdcd4/Notch1/Rxra/Jag1/Sox18/Arid1a/Sorbs2/Ednra	0.0071914	0.0666823	0.0557491
GO:0003231	cardiac ventricle development	16	Vangl2/Cited2/Fzd2/Bmp4/Zfpm2/Notch1/Rxra/Eng/Aplnr/Dll4/Jag1/Rbm15/Chd7/Slit2/Ednra/Tgfbr2	0.0071971	0.0666823	0.0557491
GO:0014033	neural crest cell differentiation	12	Fn1/Cited2/Bmp4/Zic2/Sema5a/Sema5b/Pax6/Jag1/Sema4a/Sema3e/Sfrp1/Ednra	0.00722828	0.0668553	0.0558938
GO:0036303	lymph vessel morphogenesis	5	Ptpn14/Flt4/Sox18/Tie1/Vegfc	0.00731933	0.0675805	0.0565001
GO:0035023	regulation of Rho protein signal transduction	11	Col3a1/F11r/Arhgef25/Gpr17/Pdgfrb/Arhgef2/Abca1/Rasip1/Prag1/Ripor1/Ophn1	0.00747298	0.0688802	0.0575867
GO:0032508	DNA duplex unwinding	7	Recql4/Ddx11/Anxa1/Rad51/Mcm7/Recql/Upf1	0.00757429	0.0694548	0.058067
GO:0035196	miRNA processing	7	Bmp4/Nup155/Bcdin3d/Tut4/Ago4/Srrt/Ddx3x	0.00757429	0.0694548	0.058067
GO:0048730	epidermis morphogenesis	7	Igfbp5/Gli2/Krt28/Sostdc1/Notch1/Intu/Atp7a	0.00757429	0.0694548	0.058067
GO:0002042	cell migration involved in sprouting angiogenesis	8	Rhoj/Jcad/Anxa1/Notch1/Dll4/Pik3r3/Slit2/Pik3c2a	0.00767841	0.070289	0.0587645
GO:2001236	regulation of extrinsic apoptotic signaling pathway	17	Casp8/Tmbim1/G0s2/Unc5b/Bmp4/Trps1/Itprip/Acsl5/Tcf7l2/Eya3/Hgf/Sfrp1/Fgfr1/Nol3/Icam1/Phip/Ddx3x	0.00784082	0.0715993	0.0598599
GO:0045444	fat cell differentiation	24	Dusp10/Sirt1/Mmp11/Slc2a4/Zfp36l1/Id4/Gdf10/Ift88/Htr2a/Nipbl/Zfpm2/Fam120b/Pim1/Taf8/Tcf7l2/Jag1/Bbs12/Foxo1/Sort1/Tmem64/Tmem120b/Rarres2/Sfrp1/Pias1	0.00784833	0.0715993	0.0598599
GO:0003176	aortic valve development	6	Bmp4/Notch1/Dll4/Tie1/Slit2/Tgfbr2	0.00789215	0.0717541	0.0599894
GO:0031057	negative regulation of histone modification	6	Trip12/Sirt1/Taf7/Mtf2/Sin3a/Hdac8	0.00789215	0.0717541	0.0599894
GO:0031098	stress-activated protein kinase signaling cascade	23	Dusp10/Edar/Egfr/Flt4/Nbr1/Zfp36l1/Ccdc88c/Sfrp4/Gadd45g/Map3k1/Bmp4/Ptk2/Ager/Map3k11/Traf6/Rasgrp1/Itch/Foxo1/Hgf/Gadd45a/Igf1r/Taok2/Sfrp1	0.00802621	0.0728491	0.0609048
GO:0043966	histone H3 acetylation	9	Sirt1/Brd4/Kat2b/Taf7/Taf6l/Supt20/Pbxip1/Sin3a/Hdac8	0.00815405	0.073884	0.06177
GO:1904029	regulation of cyclin-dependent protein kinase activity	10	Cnppd1/Egfr/Pim1/Kat2b/Spdya/Ccna2/Ccna1/Ccnl1/Cdk5rap2/Ccng2	0.00825561	0.0741371	0.0619817
GO:0001666	response to hypoxia	21	Cited2/Ddit4/Sirt1/Alkbh5/Slc2a4/Zfp36l1/Slc8a3/Slc11a2/Ager/Notch1/Eng/Mgarp/Tacc3/Wtip/Vegfc/Ednra/Wdr83/Nol3/Birc2/Scap/Ogt	0.00830136	0.0741371	0.0619817
GO:0031280	negative regulation of cyclase activity	4	Rd3/Adgrv1/P2ry13/Akap9	0.00830976	0.0741371	0.0619817
GO:0040034	regulation of development, heterochronic	4	Ascl1/Notch1/Pax6/Jag1	0.00830976	0.0741371	0.0619817
GO:0051782	negative regulation of cell division	4	Aspm/Chmp4c/Intu/Txnip	0.00830976	0.0741371	0.0619817
GO:0055057	neuroblast division	4	Aspm/Arhgef2/Akna/Fgfr1	0.00830976	0.0741371	0.0619817
GO:0060979	vasculogenesis involved in coronary vascular morphogenesis	4	Pbrm1/Zfpm2/Notch1/Fgfr1	0.00830976	0.0741371	0.0619817
GO:0061952	midbody abscission	4	Kif20a/Chmp1b/Chmp4c/Stx2	0.00830976	0.0741371	0.0619817
GO:0090177	establishment of planar polarity involved in neural tube closure	4	Vangl2/Fzd2/Cthrc1/Sfrp1	0.00830976	0.0741371	0.0619817
GO:0022411	cellular component disassembly	36	Rp1/Dyrk3/Ddr2/Ddit4/Plxnc1/Vps54/Flii/Dhx8/Smarcd2/Hspa2/Vrk1/Sema5a/Lima1/Ddr1/Chmp1b/Cidea/Chka/Eng/Mrrf/Tpx2/Chmp4c/Arhgef2/Pbxip1/Stx17/Arid1a/C1qc/Vps13d/Atp2a2/Smurf1/Cebpg/Igf1r/Cln3/Upf1/Ulk3/Pik3r4/Ogt	0.00832608	0.0741371	0.0619817
GO:0007281	germ cell development	33	Aspm/Fbxo5/Armc2/Septin4/Hspa2/Trip13/Hexb/Bmp4/Ift88/Fndc3a/Cfap44/Rsph1/Spdya/Epc1/Cfap43/Cdc25b/Ptx3/Fancg/Tut4/Cfap69/Hfm1/Ttc26/Kdm3a/Acrbp/Oca2/Tial1/Ednra/Jam3/Ttc12/Mns1/Slc26a6/Xlr3b/Xlr3c	0.0083484	0.0741371	0.0619817
GO:0048638	regulation of developmental growth	33	Fn1/Dusp10/Cited2/Sirt1/Ntn1/Jarid2/Bmp4/Nipbl/Sema5a/Zfpm2/Ptk2/Sema5b/Pim1/Ptprs/Tcf7l2/Notch1/Gdf5/Sema4a/Chd7/Pou3f2/Draxin/Sema3e/Slit2/Hopx/Smurf1/Vgll4/Mag/Igf1r/Fgfr1/Disc1/Sin3a/Tgfbr2/Arx	0.0083484	0.0741371	0.0619817
GO:0045666	positive regulation of neuron differentiation	13	Gli2/Brinp2/Ascl1/Bmp4/Tgif1/Dlx1/Pax6/Gdf5/Ect2/Arhgef2/Neurog2/Fgfr1/Sin3a	0.00851819	0.0755195	0.0631374
GO:0050435	amyloid-beta metabolic process	8	Abca7/Ntrk2/Clu/Bace2/Abca2/Gsap/Adam10/Apeh	0.00855592	0.0756032	0.0632073
GO:0051293	establishment of spindle localization	8	Llgl1/Spag5/Myh9/Ndc80/Pax6/Arhgef2/Ubxn2b/Cdk5rap2	0.00855592	0.0756032	0.0632073
GO:0090224	regulation of spindle organization	7	Spag5/Cep97/Chmp1b/Tpx2/Chmp4c/Sass6/Tacc3	0.00857226	0.0756226	0.0632236
GO:0072594	establishment of protein localization to organelle	35	Bcs1l/Vps54/Cacng5/Gli3/Nup153/Syk/Tnpo1/Bmp4/Clu/Nup155/Nipbl/Nup50/Spdya/Lhcgr/Timm21/Notch1/Nup214/Ect2/Mgarp/Txnip/Sort1/Trmt10b/Ipo13/Laptm5/Vps13d/Nup54/Lrwd1/Ap4m1/Smurf1/Fam53b/Nol3/Mon1b/Phip/Pik3r4/Nup62cl	0.00873248	0.0761524	0.0636665
GO:0021544	subpallium development	5	Ascl1/Gli3/Zswim6/Rarb/Dlx1	0.00876051	0.0761524	0.0636665
GO:0030325	adrenal gland development	5	Cited2/Ascl1/Pdgfrb/Insm1/Igf1r	0.00876051	0.0761524	0.0636665
GO:0030903	notochord development	5	Gli2/T2/Crb2/Tead2/Tead1	0.00876051	0.0761524	0.0636665
GO:0031065	positive regulation of histone deacetylation	5	Sirt1/Baz2a/Nipbl/Aplnr/Prkd2	0.00876051	0.0761524	0.0636665
GO:0045722	positive regulation of gluconeogenesis	5	Sirt1/Kat2b/Tcf7l2/Foxo1/Supt20	0.00876051	0.0761524	0.0636665
GO:0051457	maintenance of protein location in nucleus	5	Bard1/Syne1/Taf8/Topors/Sun1	0.00876051	0.0761524	0.0636665
GO:0060547	negative regulation of necrotic cell death	5	Casp8/Ddr2/Mutyh/Nol3/Birc2	0.00876051	0.0761524	0.0636665
GO:1902455	negative regulation of stem cell population maintenance	5	Arid4b/Sap130/Sinhcaf/Sin3a/Ogt	0.00876051	0.0761524	0.0636665
GO:0048708	astrocyte differentiation	11	Egfr/Vps54/Mycn/Id4/Ager/Notch1/Pax6/Pou3f2/Dll3/Mag/Plp1	0.00878449	0.0762368	0.0637371
GO:0043405	regulation of MAP kinase activity	19	Vangl2/Dusp10/Egfr/Ksr1/Cdk12/Syk/Map3k1/Bmp4/Htr2a/Ager/Fem1a/Pdgfrb/Map3k11/Traf6/Rasgrp1/Sh2b3/Iqgap1/Sfrp1/Fgfr1	0.00886378	0.0767255	0.0641457
GO:0008584	male gonad development	15	Aspm/Cited2/Jmjd1c/Arid4b/Rhobtb3/Fndc3a/Zfpm2/Dnaaf11/Lhcgr/Ago4/Akap9/Dhx37/Csmd1/Sfrp1/Icam1	0.00886951	0.0767255	0.0641457
GO:0140115	export across plasma membrane	9	Slc40a1/Kcnt2/Slc8a3/Ralbp1/Atp1a1/Kcnd3/Abca1/Kcnn4/Slc38a5	0.00897147	0.077373	0.064687
GO:0051403	stress-activated MAPK cascade	22	Dusp10/Edar/Egfr/Flt4/Nbr1/Zfp36l1/Sfrp4/Gadd45g/Map3k1/Bmp4/Ptk2/Ager/Map3k11/Traf6/Rasgrp1/Itch/Foxo1/Hgf/Gadd45a/Igf1r/Taok2/Sfrp1	0.0089733	0.077373	0.064687
GO:0061640	cytoskeleton-dependent cytokinesis	12	Efhc1/Septin4/Cul7/Kif20a/Chmp1b/Kif20b/Chmp4c/Ect2/Cit/Stx2/Exoc4/Kif23	0.00905391	0.0778171	0.0650582
GO:0090288	negative regulation of cellular response to growth factor stimulus	12	Gpc1/Sostdc1/Shisa2/Bambi/Tcf7l2/Notch1/Dlx1/Slit2/Smurf1/Sfrp1/Apln/Ofd1	0.00905391	0.0778171	0.0650582
GO:0009048	dosage compensation by inactivation of X chromosome	6	Jarid2/Smchd1/Rbm15/Msl2/Hcfc1/Ogt	0.00911071	0.0781796	0.0653613
GO:0033674	positive regulation of kinase activity	35	Pfkfb2/Ddr2/Vangl2/Sirt1/Egfr/Flt4/Syk/Ntrk2/Map3k1/Clu/Htr2a/Ptk2/Telo2/Pim1/Ager/Ddr1/Spdya/Pdgfrb/Map3k11/Traf6/Rasgrp1/Cdc25b/Tpx2/Ect2/Pifo/Cenpe/Tie1/Igf1r/Iqgap1/Tead1/Fgfr1/Vegfc/Pik3r4/Tgfbr2/Ddx3x	0.00933461	0.0798904	0.0667916
GO:0043484	regulation of RNA splicing	18	Clk1/Hnrnph3/Ptbp1/Fxr2/Polr2a/Cdk12/Srsf5/Kat2b/Taf6l/Ahnak/Rbm20/Fxr1/Supt20/Ccnl1/Rbm15/Srrm1/Ccnl2/Snrnp70	0.00933997	0.0798904	0.0667916
GO:0050657	nucleic acid transport	15	Nup43/Thoc5/Xpo1/Alkbh5/Zfp36l1/Nup153/Nup155/Aaas/Xpo5/Nup214/Nup160/Nup54/Parp11/Tgfbr2/Nup62cl	0.00942729	0.08038	0.067201
GO:0050658	RNA transport	15	Nup43/Thoc5/Xpo1/Alkbh5/Zfp36l1/Nup153/Nup155/Aaas/Xpo5/Nup214/Nup160/Nup54/Parp11/Tgfbr2/Nup62cl	0.00942729	0.08038	0.067201
GO:0031018	endocrine pancreas development	8	Bmp4/Clu/Anxa1/Rfx3/Pax6/Insm1/Myt1/Cdk6	0.0095063	0.080796	0.0675487
GO:0061383	trabecula morphogenesis	8	Slc40a1/Sbno2/Adamts1/Notch1/Eng/Dll4/Chd7/Sfrp1	0.0095063	0.080796	0.0675487
GO:2000779	regulation of double-strand break repair	14	Trip12/Pias4/Smarcd2/Dek/Pbrm1/Smchd1/Epc1/Brd8/Kmt5b/Epc2/Rif1/Rad51/Arid1a/Klhl15	0.00965094	0.0816129	0.0682317
GO:0003382	epithelial cell morphogenesis	7	Jmjd1c/Pecam1/Frmd6/Ccdc88c/Map3k1/Flnb/Ift88	0.00966348	0.0816129	0.0682317
GO:0006858	extracellular transport	7	Cfap45/Dnaaf11/Rfx3/Cfap43/Gas8/Odad3/Ofd1	0.00966348	0.0816129	0.0682317
GO:0140718	facultative heterochromatin formation	7	Sirt1/Baz2a/Jarid2/Ehmt1/Kdm5a/Kcnq1ot1/Phf8	0.00966348	0.0816129	0.0682317
GO:0051099	positive regulation of binding	19	Nvl/Vtn/Itga2/Bmp4/Cthrc1/Derl1/Brd4/Kat2b/Bambi/Tcf7l2/Traf6/Pax6/Hipk1/Spag8/Krit1/Cald1/Plaur/Ripor1/Nphp3	0.00981015	0.0827209	0.069158
GO:0001655	urogenital system development	9	Gli2/Id4/Bmp4/Anxa1/Notch1/Rxra/Plaur/Igf1r/Sfrp1	0.00984941	0.0827908	0.0692165
GO:1901224	positive regulation of NIK/NF-kappaB signaling	9	Edar/Egfr/Crebbp/Ager/Pdcd4/Traf6/Laptm5/Ddx3x/Eda	0.00984941	0.0827908	0.0692165
GO:0032331	negative regulation of chondrocyte differentiation	5	Gli2/Gli3/Rarb/Bmp4/Gdf5	0.0103863	0.0861101	0.0719916
GO:0038083	peptidyl-tyrosine autophosphorylation	5	Egfr/Ptk2/Ddr1/Igf1r/Iqgap1	0.0103863	0.0861101	0.0719916
GO:0003222	ventricular trabecula myocardium morphogenesis	4	Notch1/Eng/Dll4/Chd7	0.0104215	0.0861101	0.0719916
GO:0007000	nucleolus organization	4	Sirt1/Baz2a/Usp36/Phf8	0.0104215	0.0861101	0.0719916
GO:0035067	negative regulation of histone acetylation	4	Sirt1/Taf7/Sin3a/Hdac8	0.0104215	0.0861101	0.0719916
GO:0038092	nodal signaling pathway	4	Cited2/Zic2/Acvr1b/Tgif1	0.0104215	0.0861101	0.0719916
GO:0051382	kinetochore assembly	4	Dlgap5/Cenpe/Cenpc1/Cenpt	0.0104215	0.0861101	0.0719916
GO:0060044	negative regulation of cardiac muscle cell proliferation	4	Cited2/Jarid2/Vgll4/Tgfbr2	0.0104215	0.0861101	0.0719916
GO:0060947	cardiac vascular smooth muscle cell differentiation	4	Vangl2/Pbrm1/Pdgfrb/Notch1	0.0104215	0.0861101	0.0719916
GO:0061308	cardiac neural crest cell development involved in heart development	4	Cited2/Bmp4/Jag1/Ednra	0.0104215	0.0861101	0.0719916
GO:2000637	positive regulation of miRNA-mediated gene silencing	4	Bmp4/Fxr1/Wtip/Tial1	0.0104215	0.0861101	0.0719916
GO:0032967	positive regulation of collagen biosynthetic process	6	Ddr2/Itga2/Bmp4/Acvr1b/Pdgfrb/Eng	0.0104579	0.0861449	0.0720206
GO:1900368	regulation of post-transcriptional gene silencing by RNA	6	Bmp4/Bcdin3d/Xpo5/Fxr1/Wtip/Tial1	0.0104579	0.0861449	0.0720206
GO:0043536	positive regulation of blood vessel endothelial cell migration	8	Sirt1/Rhoj/Jcad/Anxa1/Prkd2/Pik3c2a/Fgfr1/Vegfc	0.010533	0.0866301	0.0724263
GO:0048738	cardiac muscle tissue development	24	Casp8/Cited2/Sirt1/Jarid2/Rarb/Bmp4/Ift88/Zfpm2/Pim1/Pdgfrb/Notch1/Rxra/Eng/Dll4/Chd7/Arid1a/Hspg2/Adamts9/Vgll4/Fgfr1/Sorbs2/Ednra/Tgfbr2/Zic3	0.0106055	0.0870921	0.0728125
GO:0008625	extrinsic apoptotic signaling pathway via death domain receptors	10	Casp8/Tmbim1/Trps1/Itprip/Sort1/Hgf/Sfrp1/Nol3/Icam1/Ddx3x	0.0106522	0.087317	0.0730006
GO:0006913	nucleocytoplasmic transport	29	Bard1/Ptpn14/Nup43/Thoc5/Xpo1/Alkbh5/Gli3/Nup153/Syk/Tnpo1/Bmp4/Xpo4/Nup155/Nup50/Aaas/Xpo5/Notch1/Nup214/Nup160/Ect2/Txnip/Ipo13/Sdad1/Nup54/Smurf1/Fam53b/Adam10/Phip/Nup62cl	0.0106819	0.087317	0.0730006
GO:0051169	nuclear transport	29	Bard1/Ptpn14/Nup43/Thoc5/Xpo1/Alkbh5/Gli3/Nup153/Syk/Tnpo1/Bmp4/Xpo4/Nup155/Nup50/Aaas/Xpo5/Notch1/Nup214/Nup160/Ect2/Txnip/Ipo13/Sdad1/Nup54/Smurf1/Fam53b/Adam10/Phip/Nup62cl	0.0106819	0.087317	0.0730006
GO:0042692	muscle cell differentiation	36	Igfbp5/Ccnt2/Vangl2/Syne1/Sirt1/Ptbp1/Flii/Lamb1/Nid1/Rarb/Pbrm1/Bmp4/Ift88/Myh9/Mrtfa/Tmem204/Epc1/Pdgfrb/Pdcd4/Notch1/Rxra/Eng/Aplnr/Bcl9/Cd53/Sort1/Npnt/Arid1a/Hopx/Atp2a2/Dmpk/Mamstr/Adm/Sorbs2/Ednra/Pias1	0.010794	0.0880987	0.0736541
GO:0050920	regulation of chemotaxis	21	Fn1/Itga2/Sema5a/Ptk2/Ppm1f/Sema5b/Ager/Pdgfrb/Notch1/Sema4a/Sema3e/Slit2/Rarres2/Prkd2/Fgfr1/Mtus1/Vegfc/Ednra/Jam3/Adam10/Oxsr1	0.0109994	0.0896383	0.0749412
GO:0048644	muscle organ morphogenesis	11	Col3a1/Vangl2/Adarb1/Fzd2/Zfpm2/Notch1/Rxra/Eng/Dll4/Chd7/Ednra	0.0110771	0.0901342	0.0753558
GO:0016525	negative regulation of angiogenesis	12	Stab1/Adamts1/Slc12a2/Sema4a/Tie1/Krit1/Sema3e/Sh2b3/Gadd45a/Adamts9/Col4a2/Minar1	0.0112197	0.0911309	0.0761891
GO:0008406	gonad development	22	Aspm/Cited2/Sirt1/Jmjd1c/Arid4b/Rhobtb3/Bmp4/Fndc3a/Zfpm2/Dnaaf11/Myh9/Adamts1/Lhcgr/Tiparp/Ptx3/Fancg/Ago4/Akap9/Dhx37/Csmd1/Sfrp1/Icam1	0.0112337	0.0911309	0.0761891
GO:0051236	establishment of RNA localization	15	Nup43/Thoc5/Xpo1/Alkbh5/Zfp36l1/Nup153/Nup155/Aaas/Xpo5/Nup214/Nup160/Nup54/Parp11/Tgfbr2/Nup62cl	0.0112684	0.09114	0.0761968
GO:0034329	cell junction assembly	37	Fn1/Nfasc/F11r/Ntn1/Pecam1/Nrxn3/Ntrk2/Ocln/Itga2/Ptk2/Myh9/Amigo2/Ppm1f/Ptprs/Mpp7/Rhod/Aplnr/Lrp4/Ect2/Cldn11/Sema4a/Hipk1/Amigo1/Ptprd/Patj/Hopx/Lrrc4/Lrrn1/Iqgap1/Whamm/Taok2/Thsd1/Adgre5/Jam3/Xlr3b/Ophn1/Ogt	0.0112689	0.09114	0.0761968
GO:0051494	negative regulation of cytoskeleton organization	17	Rp1/Tmeff2/F11r/Inpp5j/Flii/Pecam1/Map3k1/Lima1/Kank3/Kat2b/Ssh3/Tpx2/Arhgef2/Dnai3/Tmem67/Cdk5rap2/Slit2	0.0115154	0.0929928	0.0777457
GO:0061448	connective tissue development	26	Col9a1/Col3a1/Gli2/Sirt1/Mycn/Gli3/Id4/Ogn/Arrdc3/Rarb/Bmp4/Trps1/Col11a2/Pdgfrb/Notch1/Gdf5/Pbxip1/Ecm1/Hspg2/Idua/Fgfr1/Csgalnact1/Snx19/Poc1a/Tgfbr2/Atp7a	0.0116173	0.0935717	0.0782298
GO:0016571	histone methylation	14	Sirt1/Dot1l/Baz2a/Arid4b/Kmt5b/Ehmt1/Rif1/Ash1l/Mthfr/Mtf2/Setd1b/Kmt2a/Hcfc1/Ogt	0.0116378	0.0935717	0.0782298
GO:0035924	cellular response to vascular endothelial growth factor stimulus	8	Flt4/Jcad/Pdgfrb/Anxa1/Notch1/Dll4/Prkd2/Vegfc	0.0116396	0.0935717	0.0782298
GO:0008361	regulation of cell size	20	Fn1/Ntn1/Sema5a/Sema5b/Ptprs/Slc12a2/Iqgap3/Sema4a/Draxin/Sema3e/Slit2/Smurf1/Kcnn4/Mag/Cln3/Disc1/Tmem123/Sin3a/Ogt/Atp7a	0.0117514	0.0941877	0.0787448
GO:0099111	microtubule-based transport	20	Cfap45/Wdr35/Ift88/Dnaaf11/Rfx3/Cfap43/Rasgrp1/Bbs12/Intu/Mgarp/Sfpq/Tmem201/Sun1/Ttc26/Bicd1/Cln3/Gas8/Dync2h1/Odad3/Ofd1	0.0117514	0.0941877	0.0787448
GO:0001885	endothelial cell development	9	F11r/Pecam1/S1pr3/Ift88/Ptprs/Sox18/Ednra/Icam1/Msn	0.0117975	0.0942743	0.0788172
GO:0019080	viral gene expression	9	Ccnt2/Ptbp1/Map3k1/Brd4/Notch1/Jun/Trim62/Rsf1/Mon1b	0.0117975	0.0942743	0.0788172
GO:0010563	negative regulation of phosphorus metabolic process	36	Ctdsp1/Mgat5/Ddr2/Dusp10/Rd3/Ddit4/Sirt1/Adarb1/Pip4k2c/Inpp5j/Pecam1/Ppp1r36/Slc8a3/Gadd45g/Ocln/Bmp4/Ppm1f/Ager/Kat2b/Fem1a/Taf7/Abca2/Eng/Pax6/Insm1/Cdk5rap2/Jun/Hgf/Slit2/Sh2b3/Gadd45a/Rasip1/Iqgap1/Mvp/Sfrp1/Ogt	0.0118622	0.0942892	0.0788296
GO:0045936	negative regulation of phosphate metabolic process	36	Ctdsp1/Mgat5/Ddr2/Dusp10/Rd3/Ddit4/Sirt1/Adarb1/Pip4k2c/Inpp5j/Pecam1/Ppp1r36/Slc8a3/Gadd45g/Ocln/Bmp4/Ppm1f/Ager/Kat2b/Fem1a/Taf7/Abca2/Eng/Pax6/Insm1/Cdk5rap2/Jun/Hgf/Slit2/Sh2b3/Gadd45a/Rasip1/Iqgap1/Mvp/Sfrp1/Ogt	0.0118622	0.0942892	0.0788296
GO:0048705	skeletal system morphogenesis	23	Col9a1/Col3a1/Cited2/Pcgf2/Mycn/Foxn3/Gli3/Sfrp4/Rarb/Bmp4/Nipbl/Recql4/Col11a2/Pdgfrb/Tiparp/Hspg2/Idua/Sfrp1/Csgalnact1/Dscaml1/Poc1a/Tgfbr2/Csrnp1	0.0118987	0.0942892	0.0788296
GO:0032259	methylation	29	Mettl13/Ntmt2/Sirt1/Dot1l/Btg1/Baz2a/Arid4b/Rsl1/Bcdin3d/Mis18a/Thada/Camkmt/Kmt5b/Ehmt1/Rif1/Pax6/Ash1l/Rbm15/Tgs1/Trmt10b/Mthfr/Mtf2/Setd1b/Prdm5/Mbd4/Kmt2a/Wdr6/Hcfc1/Ogt	0.0119108	0.0942892	0.0788296
GO:0043535	regulation of blood vessel endothelial cell migration	11	Sirt1/Rhoj/Jcad/Anxa1/Notch1/Dll4/Gadd45a/Prkd2/Pik3c2a/Fgfr1/Vegfc	0.0119349	0.0942892	0.0788296
GO:0044344	cellular response to fibroblast growth factor stimulus	11	Gpc1/Zfp36l1/Shisa2/Tcf7l2/Dll4/Prkd2/Iqgap1/Sfrp1/Fgfr1/Apln/Ofd1	0.0119349	0.0942892	0.0788296
GO:0007549	dosage compensation	6	Jarid2/Smchd1/Rbm15/Msl2/Hcfc1/Ogt	0.0119405	0.0942892	0.0788296
GO:0060147	regulation of post-transcriptional gene silencing	6	Bmp4/Bcdin3d/Xpo5/Fxr1/Wtip/Tial1	0.0119405	0.0942892	0.0788296
GO:0032755	positive regulation of interleukin-6 production	12	Rab7b/Syk/Zbtb20/Ager/Tnfsf9/Mbp/Traf6/Arhgef2/Rigi/Tut4/Laptm5/Pou2f2	0.0120239	0.0948077	0.0792631
GO:0045927	positive regulation of growth	27	Fn1/Sirt1/Egfr/Flt4/Ntn1/Cxcl16/Rictor/Nipbl/Sema5a/Zfpm2/Ptk2/Ppm1f/Pim1/Notch1/Chd7/Pou3f2/Armc10/Hopx/Smurf1/Igf1r/Tead1/Sfrp1/Fgfr1/Disc1/Adam10/Ddx3x/Arx	0.0120524	0.0948926	0.0793341
GO:0016578	histone deubiquitination	7	Bard1/Usp36/Usp16/Taf7/Taf6l/Supt20/Mysm1	0.0121446	0.0951298	0.0795324
GO:0035137	hindlimb morphogenesis	7	Rarb/Bmp4/Sall3/Notch1/Gdf5/Chd7/Atp7a	0.0121446	0.0951298	0.0795324
GO:0003148	outflow tract septum morphogenesis	5	Vangl2/Bmp4/Zfpm2/Eng/Tgfbr2	0.0122071	0.0951298	0.0795324
GO:0009713	catechol-containing compound biosynthetic process	5	Ddc/Cyp2d22/Hdc/Insm1/Atp7a	0.0122071	0.0951298	0.0795324
GO:0042423	catecholamine biosynthetic process	5	Ddc/Cyp2d22/Hdc/Insm1/Atp7a	0.0122071	0.0951298	0.0795324
GO:0062009	secondary palate development	5	Fzd2/Col11a2/Tshz1/Chd7/Tgfbr2	0.0122071	0.0951298	0.0795324
GO:0072012	glomerulus vasculature development	5	Bmp4/Pdgfrb/Notch1/Notch2/Ednra	0.0122071	0.0951298	0.0795324
GO:0001933	negative regulation of protein phosphorylation	29	Ctdsp1/Dusp10/Ddit4/Sirt1/Adarb1/Inpp5j/Pecam1/Slc8a3/Gadd45g/Ocln/Bmp4/Ppm1f/Ager/Kat2b/Fem1a/Taf7/Eng/Pax6/Insm1/Cdk5rap2/Jun/Hgf/Slit2/Sh2b3/Gadd45a/Rasip1/Mvp/Sfrp1/Ogt	0.0123451	0.0960652	0.0803144
GO:0051303	establishment of chromosome localization	10	Spag5/Kat2b/Ndc80/Spdya/Chmp1b/Cdca5/Chmp4c/Cenpe/Cenpc1/Sun1	0.012521	0.0972928	0.0813407
GO:0007498	mesoderm development	13	Cited2/Zfp36l1/Bmp4/Zic2/Acvr1b/Crb2/Wls/Exoc4/Dll3/Tead2/Tead1/Fgfr1/Zic3	0.0126921	0.0983654	0.0822375
GO:0001659	temperature homeostasis	18	G0s2/Pctp/Gadd45g/Syk/Arrdc3/Htr2a/Cidea/Ehmt1/Notch1/Nr1h3/Elovl6/Mfap2/Kdm3a/Igf1r/Sln/Tle3/Apln/Ogt	0.0126959	0.0983654	0.0822375
GO:0007254	JNK cascade	17	Dusp10/Edar/Egfr/Flt4/Sfrp4/Gadd45g/Map3k1/Ptk2/Ager/Map3k11/Traf6/Rasgrp1/Itch/Gadd45a/Igf1r/Taok2/Sfrp1	0.0127829	0.0984367	0.0822971
GO:0042987	amyloid precursor protein catabolic process	8	Abca7/Ntrk2/Clu/Ager/Abca2/Gsap/Cln3/Adam10	0.0128294	0.0984367	0.0822971
GO:1902808	positive regulation of cell cycle G1/S phase transition	8	Ddr2/Egfr/Crebbp/Adamts1/Anxa1/Sass6/Dbf4/Ddx3x	0.0128294	0.0984367	0.0822971
GO:0051350	negative regulation of lyase activity	4	Rd3/Adgrv1/P2ry13/Akap9	0.0128513	0.0984367	0.0822971
GO:0061307	cardiac neural crest cell differentiation involved in heart development	4	Cited2/Bmp4/Jag1/Ednra	0.0128513	0.0984367	0.0822971
GO:1901160	primary amino compound metabolic process	4	Ddc/Cyp2d22/Chka/Atp7a	0.0128513	0.0984367	0.0822971
GO:1902855	regulation of non-motile cilium assembly	4	Rp1/Tmem67/Wrap73/Cep135	0.0128513	0.0984367	0.0822971
GO:2000181	negative regulation of blood vessel morphogenesis	12	Stab1/Adamts1/Slc12a2/Sema4a/Tie1/Krit1/Sema3e/Sh2b3/Gadd45a/Adamts9/Col4a2/Minar1	0.0128715	0.0984367	0.0822971
GO:0042733	embryonic digit morphogenesis	9	Gli2/Mycn/Gli3/Bmp4/Ift88/Notch1/Lrp4/Intu/C2cd3	0.012873	0.0984367	0.0822971
GO:0048839	inner ear development	20	Gli2/Vangl2/Lrig3/Ntn1/Fzd2/Mycn/Gli3/Adgrv1/Slc4a7/Bmp4/Ift88/Cthrc1/Notch1/Jag1/Chd7/Igfbp7/Dlx6/Fgfr1/Adam10/Pou3f4	0.0128892	0.0984367	0.0822971
GO:0001558	regulation of cell growth	36	Sox17/Fn1/Igfbp5/Sh3bp4/Sesn1/Sirt1/Egfr/Flt4/Ntn1/Cxcl16/Rictor/Sema5a/Ptk2/Acvr1b/Sema5b/Ddr1/Ptprs/Naif1/Sema4a/P3h1/Draxin/Sema3e/Slit2/Igfbp7/Smurf1/Vgll4/Sertad1/Mag/Tead1/Sfrp1/Rrad/Disc1/Sin3a/Adam10/Minar1/Ddx3x	0.0130154	0.0991729	0.0829126
GO:0003357	noradrenergic neuron differentiation	3	Ascl1/Insm1/Ednra	0.0131526	0.0991729	0.0829126
GO:0032836	glomerular basement membrane development	3	Col4a4/Nid1/Myo1e	0.0131526	0.0991729	0.0829126
GO:0033299	secretion of lysosomal enzymes	3	Hps1/Nr1h3/Idua	0.0131526	0.0991729	0.0829126
GO:0034163	regulation of toll-like receptor 9 signaling pathway	3	Rab7b/Gramd4/Ptprs	0.0131526	0.0991729	0.0829126
GO:0061525	hindgut development	3	Gli2/Gli3/Tcf7l2	0.0131526	0.0991729	0.0829126
GO:1904779	regulation of protein localization to centrosome	3	Cep250/Ubxn2b/Bicd1	0.0131526	0.0991729	0.0829126
GO:2000491	positive regulation of hepatic stellate cell activation	3	Ddr2/Pdgfrb/Fgfr1	0.0131526	0.0991729	0.0829126
GO:2000646	positive regulation of receptor catabolic process	3	Abca2/Itch/Laptm5	0.0131526	0.0991729	0.0829126
GO:0048663	neuron fate commitment	10	Gli2/Ascl1/Gli3/Bmp4/Notch1/Dlx1/Pax6/Dll4/Tfap2c/Pou3f2	0.0135431	0.101708	0.0850323
GO:0044786	cell cycle DNA replication	6	Fbxo5/Rad51/Dbf4/Cdc7/Fgfr1/Upf1	0.0135649	0.101708	0.0850323
GO:0060966	regulation of gene silencing by RNA	6	Bmp4/Bcdin3d/Xpo5/Fxr1/Wtip/Tial1	0.0135649	0.101708	0.0850323
GO:0070286	axonemal dynein complex assembly	6	Dnah7b/Dnaaf11/Dnai3/Odad1/Odad3/Ttc12	0.0135649	0.101708	0.0850323
GO:0060349	bone morphogenesis	12	Col9a1/Col3a1/Cited2/Foxn3/Gli3/Sfrp4/Rarb/Bmp4/Hspg2/Csgalnact1/Poc1a/Tgfbr2	0.0137642	0.102914	0.0860399
GO:1901343	negative regulation of vasculature development	12	Stab1/Adamts1/Slc12a2/Sema4a/Tie1/Krit1/Sema3e/Sh2b3/Gadd45a/Adamts9/Col4a2/Minar1	0.0137642	0.102914	0.0860399
GO:1901222	regulation of NIK/NF-kappaB signaling	11	Edar/Egfr/Crebbp/Ager/Pdcd4/Traf6/Laptm5/Nol3/Birc2/Ddx3x/Eda	0.0138013	0.103047	0.0861514
GO:0032878	regulation of establishment or maintenance of cell polarity	5	Llgl1/Plekhg3/Rictor/Kif20b/Krit1	0.0142325	0.10553	0.0882271
GO:0036010	protein localization to endosome	5	Rcsd1/Pacsin2/Washc2/Zdhhc1/Msn	0.0142325	0.10553	0.0882271
GO:0061437	renal system vasculature development	5	Bmp4/Pdgfrb/Notch1/Notch2/Ednra	0.0142325	0.10553	0.0882271
GO:0061440	kidney vasculature development	5	Bmp4/Pdgfrb/Notch1/Notch2/Ednra	0.0142325	0.10553	0.0882271
GO:0090103	cochlea morphogenesis	5	Gli2/Vangl2/Fzd2/Cthrc1/Pou3f4	0.0142325	0.10553	0.0882271
GO:0003407	neural retina development	10	Rp1/Ntrk2/Slc4a7/Tgif1/Notch1/Crb2/Dlx1/Dll4/Hipk1/Fat3	0.0146264	0.1083	0.0905433
GO:0071774	response to fibroblast growth factor	11	Gpc1/Zfp36l1/Shisa2/Tcf7l2/Dll4/Prkd2/Iqgap1/Sfrp1/Fgfr1/Apln/Ofd1	0.0148133	0.109532	0.0915733
GO:0050921	positive regulation of chemotaxis	15	Fn1/Itga2/Sema5a/Ptk2/Ppm1f/Ager/Pdgfrb/Slit2/Rarres2/Prkd2/Fgfr1/Vegfc/Ednra/Adam10/Oxsr1	0.0149505	0.110394	0.0922939
GO:0071526	semaphorin-plexin signaling pathway	7	Plxna2/Plxnc1/Sema5a/Sema5b/Sema4a/Sema3e/Ednra	0.0150545	0.110704	0.0925528
GO:0090102	cochlea development	7	Gli2/Vangl2/Fzd2/Ift88/Cthrc1/Adam10/Pou3f4	0.0150545	0.110704	0.0925528
GO:1903018	regulation of glycoprotein metabolic process	7	Abca7/Bace2/Tcf7l2/Abca2/Slc2a10/Ptx3/Itm2a	0.0150545	0.110704	0.0925528
GO:0002068	glandular epithelial cell development	6	Rarb/Bmp4/Rfx3/Pax6/Insm1/Cdk6	0.0153375	0.112321	0.0939048
GO:0050654	chondroitin sulfate proteoglycan metabolic process	6	Arsb/Hexb/Chsy3/Xylt1/Spock3/Csgalnact1	0.0153375	0.112321	0.0939048
GO:0090049	regulation of cell migration involved in sprouting angiogenesis	6	Rhoj/Jcad/Anxa1/Notch1/Dll4/Pik3c2a	0.0153375	0.112321	0.0939048
GO:0051315	attachment of mitotic spindle microtubules to kinetochore	4	Kat2b/Ndc80/Cenpe/Cenpc1	0.0156143	0.113725	0.0950784
GO:0051988	regulation of attachment of spindle microtubules to kinetochore	4	Spag5/Kat2b/Ect2/Cenpe	0.0156143	0.113725	0.0950784
GO:0090660	cerebrospinal fluid circulation	4	Cfap45/Dnaaf11/Cfap43/Odad3	0.0156143	0.113725	0.0950784
GO:2000353	positive regulation of endothelial cell apoptotic process	4	Bmp4/Ager/Pdcd4/Itga4	0.0156143	0.113725	0.0950784
GO:0002244	hematopoietic progenitor cell differentiation	17	Cited2/Slc8a3/Bmp4/Lmbr1l/Notch1/Sp3/Mlf1/Mllt3/Cdk6/Sh2b3/N4bp2l2/Tcaf2/Thsd1/Sfrp1/Slc7a6os/Jam3/Sin3a	0.0156449	0.113793	0.0951352
GO:0050890	cognition	29	Vip/Abca7/Egfr/Slc2a4/Adcy3/Lamb1/Slc8a3/Nrxn3/Ntrk2/Htr2a/Nipbl/Slc11a2/Aaas/Crebbp/Ager/Lhcgr/Sorcs3/Pax6/Trpm7/Chd7/Jun/Idua/Fzd9/Hrh1/Cln3/Csmd1/Man2b1/Kmt2a/Pias1	0.0157562	0.11429	0.0955511
GO:2000781	positive regulation of double-strand break repair	10	Pias4/Smarcd2/Pbrm1/Smchd1/Epc1/Brd8/Kmt5b/Epc2/Rif1/Arid1a	0.015773	0.11429	0.0955511
GO:1990845	adaptive thermogenesis	16	G0s2/Pctp/Gadd45g/Syk/Arrdc3/Cidea/Ehmt1/Notch1/Nr1h3/Elovl6/Mfap2/Kdm3a/Igf1r/Sln/Tle3/Ogt	0.0157774	0.11429	0.0955511
GO:0048515	spermatid differentiation	23	Armc2/Vps54/Septin4/Hspa2/Trip13/Ift88/Fndc3a/Cfap44/Rsph1/Epc1/Cfap43/Fancg/Cfap69/Ttc26/Kdm3a/Acrbp/Oca2/Jam3/Ttc12/Mns1/Slc26a6/Xlr3b/Xlr3c	0.0158456	0.114628	0.0958341
GO:0031058	positive regulation of histone modification	11	Sirt1/Baz2a/Dek/Nipbl/Kat2b/Rif1/Aplnr/Mtf2/Prkd2/Hcfc1/Ogt	0.0158801	0.114723	0.0959132
GO:0018209	peptidyl-serine modification	28	Poglut2/Clk1/Dyrk3/Ddit4/Cdk2/Inpp5j/Egfr/Vrk1/Syk/Ntrk2/Map3k1/Rictor/Ppm1f/Sgk2/Hipk1/Akap9/Hgf/Cdc7/Gadd45a/Prkd2/Dmpk/Smg1/Spock3/Ulk3/Phip/Mapkapk3/Tgfbr2/Ogt	0.0159652	0.115182	0.0962967
GO:0006479	protein methylation	17	Ntmt2/Sirt1/Dot1l/Btg1/Baz2a/Arid4b/Camkmt/Kmt5b/Ehmt1/Rif1/Ash1l/Mthfr/Mtf2/Setd1b/Kmt2a/Hcfc1/Ogt	0.0164327	0.118236	0.0988502
GO:0008213	protein alkylation	17	Ntmt2/Sirt1/Dot1l/Btg1/Baz2a/Arid4b/Camkmt/Kmt5b/Ehmt1/Rif1/Ash1l/Mthfr/Mtf2/Setd1b/Kmt2a/Hcfc1/Ogt	0.0164327	0.118236	0.0988502
GO:0010862	positive regulation of pathway-restricted SMAD protein phosphorylation	7	Gdf10/Bmp4/Acvr1b/Eng/Gdf5/Rbpms/Tgfbr2	0.0166815	0.119542	0.0999422
GO:0032392	DNA geometric change	7	Recql4/Ddx11/Anxa1/Rad51/Mcm7/Recql/Upf1	0.0166815	0.119542	0.0999422
GO:0038066	p38MAPK cascade	7	Dusp10/Zfp36l1/Gadd45g/Bmp4/Ager/Hgf/Gadd45a	0.0166815	0.119542	0.0999422
GO:0019218	regulation of steroid metabolic process	12	Sirt1/Ephx2/Lmf1/Lhcgr/Abca2/Atp1a1/Igfbp7/Hrh1/Igf1r/Erlin2/Arv1/Scap	0.0167261	0.119542	0.0999422
GO:0035282	segmentation	12	Plxna2/Bmp4/Zic2/Notch1/Crb2/Pofut1/Mllt3/Mtf2/Dll3/Sfrp1/Ednra/Zic3	0.0167261	0.119542	0.0999422
GO:0032956	regulation of actin cytoskeleton organization	29	Tmeff2/F11r/Vangl2/Flii/Pecam1/Map3k1/Rictor/Sema5a/Lima1/Ppm1f/Kank3/Cd2ap/Pdgfrb/Ssh3/Rhod/Ect2/Iqgap3/Notch2/Dnai3/Arhgef19/Sema3e/Slit2/Cit/Washc2/Iqgap1/Whamm/Taok2/Icam1/Jam3	0.0168582	0.120325	0.100597
GO:0001755	neural crest cell migration	8	Fn1/Bmp4/Sema5a/Sema5b/Pax6/Sema4a/Sema3e/Ednra	0.016932	0.12053	0.100768
GO:0031102	neuron projection regeneration	8	Stk24/Ptprs/Jun/Hgf/Mag/Igf1r/Adm/Xylt1	0.016932	0.12053	0.100768
GO:0062197	cellular response to chemical stress	28	Rcsd1/Ddr2/Sirt1/Egfr/Slc2a4/Pcgf2/Zfp36l1/Bmp4/Stk24/Slc11a2/Pdgfrb/Anxa1/Ect2/Foxo1/Jun/Sfpq/Hgf/Lrrc8d/Atp2a2/Stx2/Fancd2/Cln3/Ednra/Nol3/Sin3a/Oxsr1/Ddx3x/Atp7a	0.0171055	0.121349	0.101453
GO:0071674	mononuclear cell migration	17	F11r/Cxcl16/Ccl12/Pecam1/Ptk2/Itgb7/Ager/Slc12a2/Anxa1/Itga4/Ecm1/Slit2/Rarres2/Icam1/Adam10/Oxsr1/Msn	0.017251	0.121349	0.101453
GO:0006013	mannose metabolic process	3	Man2a1/Man1c1/Man2b1	0.0173874	0.121349	0.101453
GO:0010826	negative regulation of centrosome duplication	3	Kat2b/Tmem67/Cdk5rap2	0.0173874	0.121349	0.101453
GO:0043568	positive regulation of insulin-like growth factor receptor signaling pathway	3	Igfbp5/Ift88/Phip	0.0173874	0.121349	0.101453
GO:0045603	positive regulation of endothelial cell differentiation	3	Btg1/Bmp4/Notch1	0.0173874	0.121349	0.101453
GO:0046606	negative regulation of centrosome cycle	3	Kat2b/Tmem67/Cdk5rap2	0.0173874	0.121349	0.101453
GO:0048251	elastic fiber assembly	3	Col3a1/Thsd4/Atp7a	0.0173874	0.121349	0.101453
GO:0050655	dermatan sulfate proteoglycan metabolic process	3	Arsb/Hexb/Idua	0.0173874	0.121349	0.101453
GO:0060623	regulation of chromosome condensation	3	Ncaph/Smc4/Ncapd2	0.0173874	0.121349	0.101453
GO:0060693	regulation of branching involved in salivary gland morphogenesis	3	Ntn4/Hgf/Fgfr1	0.0173874	0.121349	0.101453
GO:0071044	histone mRNA catabolic process	3	Mtpap/Upf1/Xrn1	0.0173874	0.121349	0.101453
GO:0072102	glomerulus morphogenesis	3	Bmp4/Pdgfrb/Notch2	0.0173874	0.121349	0.101453
GO:0110011	regulation of basement membrane organization	3	Lamb1/Nid1/Phldb1	0.0173874	0.121349	0.101453
GO:1901977	negative regulation of cell cycle checkpoint	3	Thoc5/Brd4/Mad2l1bp	0.0173874	0.121349	0.101453
GO:0007162	negative regulation of cell adhesion	26	Plxna2/Vsir/Plxnc1/Foxj1/Lamb1/Gli3/Bmp4/Sema5a/Ptk2/Ppm1f/Ager/Mbp/Anxa1/Notch1/Marchf7/Jag1/Itch/Akna/Laptm5/Hspg2/Sema3e/Sh2b3/Podxl/Jam3/Dscaml1/Adam10	0.0175149	0.122079	0.102063
GO:0000077	DNA damage checkpoint signaling	12	Bard1/Dot1l/Thoc5/Foxn3/Brd4/Rad51/Wdr76/Fancd2/Mbd4/Taok2/Rfwd3/Nek11	0.0178128	0.123994	0.103664
GO:0050772	positive regulation of axonogenesis	11	Fn1/Plxna2/Plxnc1/Ntn1/Ntrk2/Sema5a/Chodl/Tiam2/Amigo1/Smurf1/Disc1	0.0181851	0.126421	0.105693
GO:0003281	ventricular septum development	10	Vangl2/Cited2/Fzd2/Bmp4/Zfpm2/Notch1/Aplnr/Rbm15/Slit2/Tgfbr2	0.0182645	0.126479	0.105742
GO:0014032	neural crest cell development	10	Fn1/Cited2/Bmp4/Sema5a/Sema5b/Pax6/Jag1/Sema4a/Sema3e/Ednra	0.0182645	0.126479	0.105742
GO:0035019	somatic stem cell population maintenance	10	Vangl2/Nipbl/Taf6l/Tcf7l2/Rif1/Tfap2c/Bcl9/Sfrp1/Smc1a/Erdr1x	0.0182645	0.126479	0.105742
GO:0061387	regulation of extent of cell growth	13	Fn1/Ntn1/Sema5a/Sema5b/Ptprs/Sema4a/Draxin/Sema3e/Slit2/Smurf1/Mag/Disc1/Sin3a	0.0182889	0.126484	0.105746
GO:0003197	endocardial cushion development	7	Cited2/Bmp4/Notch1/Eng/Aplnr/Jag1/Tgfbr2	0.0184289	0.127124	0.106281
GO:0061005	cell differentiation involved in kidney development	7	Gli3/Bmp4/Notch1/Jag1/Notch2/Ednra/Myo1e	0.0184289	0.127124	0.106281
GO:0032007	negative regulation of TOR signaling	8	Sh3bp4/Nuak2/Sesn1/Ddit4/Sirt1/Rnf167/Minar1/Alg13	0.0184882	0.127368	0.106485
GO:0007034	vacuolar transport	15	Rab7b/Vps54/Cacng5/Clu/Lhcgr/Chmp1b/Chmp4c/Sort1/Laptm5/Vps13d/Ap4m1/Smurf1/Cln3/Mon1b/Pik3r4	0.0185145	0.127385	0.106499
GO:0003215	cardiac right ventricle morphogenesis	4	Zfpm2/Notch1/Jag1/Chd7	0.0187233	0.127509	0.106603
GO:0006268	DNA unwinding involved in DNA replication	4	Recql4/Rad51/Mcm7/Recql	0.0187233	0.127509	0.106603
GO:0007379	segment specification	4	Bmp4/Mllt3/Mtf2/Ednra	0.0187233	0.127509	0.106603
GO:0043984	histone H4-K16 acetylation	4	Sirt1/Msl2/Hcfc1/Ogt	0.0187233	0.127509	0.106603
GO:0072537	fibroblast activation	4	Ddr2/Pdgfrb/Fgfr1/Ulk3	0.0187233	0.127509	0.106603
GO:0090266	regulation of mitotic cell cycle spindle assembly checkpoint	4	Gen1/Mad2l1bp/Ndc80/Cdk5rap2	0.0187233	0.127509	0.106603
GO:0097320	plasma membrane tubulation	4	Cavin2/Pacsin2/Atp10a/Whamm	0.0187233	0.127509	0.106603
GO:1903504	regulation of mitotic spindle checkpoint	4	Gen1/Mad2l1bp/Ndc80/Cdk5rap2	0.0187233	0.127509	0.106603
GO:0006929	substrate-dependent cell migration	5	Fn1/Ntn1/Itga2/Slit2/Fgfr1	0.018933	0.127959	0.106979
GO:0033081	regulation of T cell differentiation in thymus	5	Foxj1/Bmp4/Rasgrp1/Tox/Il2rg	0.018933	0.127959	0.106979
GO:0035521	monoubiquitinated histone deubiquitination	5	Usp16/Taf7/Taf6l/Supt20/Mysm1	0.018933	0.127959	0.106979
GO:0035522	monoubiquitinated histone H2A deubiquitination	5	Usp16/Taf7/Taf6l/Supt20/Mysm1	0.018933	0.127959	0.106979
GO:0048745	smooth muscle tissue development	5	Col3a1/Bmp4/Pdgfrb/Eng/Tiparp	0.018933	0.127959	0.106979
GO:0061484	hematopoietic stem cell homeostasis	5	Myct1/Septin4/P2ry14/Emcn/Gprasp2	0.018933	0.127959	0.106979
GO:0060041	retina development in camera-type eye	17	Rp1/Rd3/Rhoj/Ntrk2/Slc4a7/Man2a1/Tgif1/Pdgfrb/Hps1/Notch1/Crb2/Dlx1/Pax6/Dll4/Hipk1/Chd7/Fat3	0.0189816	0.128126	0.107118
GO:0060560	developmental growth involved in morphogenesis	24	Fn1/Vangl2/Ntn1/Bmp4/Sema5a/Sema5b/Ddr1/Ptprs/Slc12a2/Notch1/Itga4/Tfap2c/Sema4a/Draxin/Sema3e/Slit2/Smurf1/Mag/Iqgap1/Sfrp1/Ednra/Disc1/Sin3a/Tgfbr2	0.0191516	0.129111	0.107942
GO:0007286	spermatid development	22	Armc2/Septin4/Hspa2/Trip13/Ift88/Fndc3a/Cfap44/Rsph1/Epc1/Cfap43/Fancg/Cfap69/Ttc26/Kdm3a/Acrbp/Oca2/Jam3/Ttc12/Mns1/Slc26a6/Xlr3b/Xlr3c	0.0192873	0.129433	0.108211
GO:0001709	cell fate determination	6	Sox17/Ascl1/Bmp4/Pax6/Notch2/Dll3	0.0193509	0.129433	0.108211
GO:0030224	monocyte differentiation	6	Thoc5/Zfp36l1/Bmp4/Sp3/Jun/Cdk6	0.0193509	0.129433	0.108211
GO:0035850	epithelial cell differentiation involved in kidney development	6	Bmp4/Notch1/Jag1/Notch2/Ednra/Myo1e	0.0193509	0.129433	0.108211
GO:0060236	regulation of mitotic spindle organization	6	Cep97/Chmp1b/Tpx2/Chmp4c/Sass6/Tacc3	0.0193509	0.129433	0.108211
GO:1900744	regulation of p38MAPK cascade	6	Dusp10/Gadd45g/Bmp4/Ager/Hgf/Gadd45a	0.0193509	0.129433	0.108211
GO:0045669	positive regulation of osteoblast differentiation	9	Ddr2/Fbxo5/Gli3/Gdf10/Bmp4/Cthrc1/Jag1/Npnt/Dnai3	0.019369	0.129433	0.108211
GO:2001237	negative regulation of extrinsic apoptotic signaling pathway	11	Tmbim1/Unc5b/Bmp4/Itprip/Tcf7l2/Eya3/Hgf/Nol3/Icam1/Phip/Ddx3x	0.0194266	0.129656	0.108398
GO:0042471	ear morphogenesis	14	Gli2/Vangl2/Lrig3/Ntn1/Fzd2/Nipbl/Cthrc1/Tshz1/Chd7/Dlx6/Fgfr1/Ednra/Zic3/Pou3f4	0.019541	0.12993	0.108627
GO:0048675	axon extension	14	Fn1/Ntn1/Sema5a/Sema5b/Ptprs/Sema4a/Draxin/Sema3e/Slit2/Smurf1/Mag/Ednra/Disc1/Sin3a	0.019541	0.12993	0.108627
GO:0001738	morphogenesis of a polarized epithelium	10	Vangl2/Fzd2/Foxf2/Cthrc1/Intu/Mllt3/Sfrp1/Zdhhc7/Msn/Ophn1	0.0196135	0.12993	0.108627
GO:0033627	cell adhesion mediated by integrin	10	Vtn/Syk/Itga2/Ptk2/Itgb7/Itga4/Npnt/Podxl/Icam1/Jam3	0.0196135	0.12993	0.108627
GO:0045995	regulation of embryonic development	10	Sox17/Ino80d/Trip12/Nipbl/Tgif1/Ehmt1/Notch1/Crb2/Jag1/Phldb1	0.0196135	0.12993	0.108627
GO:0050000	chromosome localization	10	Spag5/Kat2b/Ndc80/Spdya/Chmp1b/Cdca5/Chmp4c/Cenpe/Cenpc1/Sun1	0.0196135	0.12993	0.108627
GO:0060348	bone development	22	Col9a1/Col3a1/Ddr2/Cited2/Foxn3/Gli3/Sfrp4/Ogn/Rarb/Bmp4/Bbx/Ecm1/Notch2/P3h1/Hspg2/Evc/Idua/Sh2b3/Xylt1/Csgalnact1/Poc1a/Tgfbr2	0.0200566	0.132701	0.110944
GO:0090497	mesenchymal cell migration	8	Fn1/Bmp4/Sema5a/Sema5b/Pax6/Sema4a/Sema3e/Ednra	0.020144	0.132951	0.111153
GO:0031532	actin cytoskeleton reorganization	12	Thsd7b/F11r/Efs/Rictor/Myh9/Cd2ap/Rhod/Anxa1/Notch2/Sema3e/Antxr1/Whamm	0.0201441	0.132951	0.111153
GO:0007292	female gamete generation	16	Aspm/Fbxo5/Sirt1/Trip13/Hexb/Zmiz1/Adamts1/Ndc80/Spdya/Ncaph/Cdc25b/Ptx3/Cenpe/Tut4/Hfm1/Ednra	0.020268	0.133604	0.111698
GO:0007080	mitotic metaphase plate congression	7	Kat2b/Ndc80/Chmp1b/Cdca5/Chmp4c/Cenpe/Cenpc1	0.0203008	0.133655	0.111741
GO:0018108	peptidyl-tyrosine phosphorylation	26	Clk1/Dyrk3/Ddr2/Egfr/Flt4/Vtn/Pecam1/Snhg20/Syk/Htr2a/Rictor/Ptk2/Ddr1/Pdgfrb/Lrp4/Arhgef2/Hgf/Sh2b3/Igf1r/Iqgap1/Wee1/Mvp/Sfrp1/Fgfr1/Crlf1/Icam1	0.0208802	0.137301	0.114789
GO:0061180	mammary gland epithelium development	9	Gli2/Ntn1/Sostdc1/Ddr1/Slc12a2/Tfap2c/Iqgap3/Slit2/Csmd1	0.0209097	0.137326	0.11481
GO:0042770	signal transduction in response to DNA damage	16	Bard1/Dyrk3/Sirt1/Dot1l/Thoc5/Foxn3/Brd4/Marchf7/Rad51/Wdr76/Gadd45a/Fancd2/Mbd4/Taok2/Rfwd3/Nek11	0.0212725	0.139537	0.116659
GO:0031076	embryonic camera-type eye development	6	Cited2/Foxf2/Sp3/Pax6/Hipk1/Arid1a	0.0216029	0.140807	0.11772
GO:0060218	hematopoietic stem cell differentiation	6	Lmbr1l/Mllt3/Cdk6/Sh2b3/N4bp2l2/Sfrp1	0.0216029	0.140807	0.11772
GO:0007611	learning or memory	26	Vip/Abca7/Egfr/Slc2a4/Adcy3/Lamb1/Slc8a3/Nrxn3/Ntrk2/Htr2a/Slc11a2/Aaas/Crebbp/Ager/Sorcs3/Pax6/Trpm7/Jun/Idua/Fzd9/Hrh1/Cln3/Csmd1/Man2b1/Kmt2a/Pias1	0.0216102	0.140807	0.11772
GO:0002026	regulation of the force of heart contraction	5	Gaa/Atp1a1/Atp2a2/Adm/Apln	0.0216241	0.140807	0.11772
GO:0036297	interstrand cross-link repair	5	Rad51/Fancg/Fancd2/Fan1/Rfwd3	0.0216241	0.140807	0.11772
GO:0090169	regulation of spindle assembly	5	Spag5/Cep97/Chmp1b/Chmp4c/Sass6	0.0216241	0.140807	0.11772
GO:0003229	ventricular cardiac muscle tissue development	8	Zfpm2/Notch1/Rxra/Eng/Dll4/Chd7/Adamts9/Ednra	0.0219026	0.142447	0.119091
GO:0021510	spinal cord development	11	Gli2/Adarb1/Ascl1/Gli3/Ift88/Ptprs/Pax6/Dll4/Intu/Draxin/Dync2h1	0.0220961	0.142523	0.119155
GO:0032092	positive regulation of protein binding	11	Nvl/Vtn/Bmp4/Cthrc1/Derl1/Bambi/Tcf7l2/Spag8/Krit1/Cald1/Nphp3	0.0220961	0.142523	0.119155
GO:0002643	regulation of tolerance induction	4	Foxj1/Marchf7/Itch/Tgfbr2	0.0221892	0.142523	0.119155
GO:0090050	positive regulation of cell migration involved in sprouting angiogenesis	4	Rhoj/Jcad/Anxa1/Pik3c2a	0.0221892	0.142523	0.119155
GO:0097154	GABAergic neuron differentiation	4	Ascl1/Dlx1/Helt/Arx	0.0221892	0.142523	0.119155
GO:2000757	negative regulation of peptidyl-lysine acetylation	4	Sirt1/Taf7/Sin3a/Hdac8	0.0221892	0.142523	0.119155
GO:0002645	positive regulation of tolerance induction	3	Foxj1/Itch/Tgfbr2	0.0222919	0.142523	0.119155
GO:0006828	manganese ion transport	3	Mmgt2/Slc11a2/Hrh1	0.0222919	0.142523	0.119155
GO:0032725	positive regulation of granulocyte macrophage colony-stimulating factor production	3	Syk/Rasgrp1/Rigi	0.0222919	0.142523	0.119155
GO:0033262	regulation of nuclear cell cycle DNA replication	3	Dbf4/Cdc7/Fgfr1	0.0222919	0.142523	0.119155
GO:0035331	negative regulation of hippo signaling	3	Cit/Vgll4/Wtip	0.0222919	0.142523	0.119155
GO:0060525	prostate glandular acinus development	3	Notch1/Rxra/Sfrp1	0.0222919	0.142523	0.119155
GO:1905941	positive regulation of gonad development	3	Cited2/Zfpm2/Dhx37	0.0222919	0.142523	0.119155
GO:2000018	regulation of male gonad development	3	Cited2/Zfpm2/Dhx37	0.0222919	0.142523	0.119155
GO:0046661	male sex differentiation	16	Aspm/Cited2/Jmjd1c/Arid4b/Rhobtb3/Lhfpl2/Fndc3a/Zfpm2/Dnaaf11/Lhcgr/Ago4/Akap9/Dhx37/Csmd1/Sfrp1/Icam1	0.0223142	0.142523	0.119155
GO:0018212	peptidyl-tyrosine modification	26	Clk1/Dyrk3/Ddr2/Egfr/Flt4/Vtn/Pecam1/Snhg20/Syk/Htr2a/Rictor/Ptk2/Ddr1/Pdgfrb/Lrp4/Arhgef2/Hgf/Sh2b3/Igf1r/Iqgap1/Wee1/Mvp/Sfrp1/Fgfr1/Crlf1/Icam1	0.0223601	0.142645	0.119257
GO:0015914	phospholipid transport	10	Abca7/Pctp/Ano3/Atp11b/Abca1/Atp10d/Pitpnm2/Kcnn4/Atp10a/Plscr1	0.0225277	0.143373	0.119865
GO:0045913	positive regulation of carbohydrate metabolic process	10	Sirt1/Htr2a/Myh9/Zbtb20/Kat2b/Lhcgr/Tcf7l2/Foxo1/Supt20/Adcyap1r1	0.0225277	0.143373	0.119865
GO:0038061	NIK/NF-kappaB signaling	12	Edar/Egfr/Rel/Crebbp/Ager/Pdcd4/Traf6/Laptm5/Nol3/Birc2/Ddx3x/Eda	0.0226951	0.144266	0.120612
GO:0046488	phosphatidylinositol metabolic process	14	Plcd4/Pip4k2c/Inpp5j/Pigl/Pigh/Htr2a/Pdgfrb/Inpp5e/Pik3r3/Inpp5b/Pik3c2a/Smg1/Pigb/Pik3r4	0.0229177	0.145508	0.121651
GO:0014706	striated muscle tissue development	24	Casp8/Cited2/Sirt1/Jarid2/Rarb/Bmp4/Ift88/Zfpm2/Pim1/Pdgfrb/Notch1/Rxra/Eng/Dll4/Chd7/Arid1a/Hspg2/Adamts9/Vgll4/Fgfr1/Sorbs2/Ednra/Tgfbr2/Zic3	0.0229684	0.145657	0.121776
GO:0071902	positive regulation of protein serine/threonine kinase activity	18	Vangl2/Sirt1/Egfr/Syk/Map3k1/Htr2a/Telo2/Pim1/Ager/Spdya/Pdgfrb/Map3k11/Traf6/Rasgrp1/Iqgap1/Tead1/Fgfr1/Ddx3x	0.0231936	0.146911	0.122824
GO:1903320	regulation of protein modification by small protein conjugation or removal	21	Trip12/Fbxo5/Pias4/Septin4/Foxf2/Arrdc3/Zmiz1/Derl1/Marchf7/Itch/Topors/Cdc20/Laptm5/Dcun1d2/Birc2/Hmg20a/Pias1/Minar1/Ddx3x/Ogt/Hdac8	0.0234761	0.148443	0.124104
GO:0048545	response to steroid hormone	20	Ddit4/Sirt1/Vps54/Zfp36l1/Ntrk2/Zmiz1/Bmp4/Calcoco1/Taf7/Mbp/Anxa1/Cpn1/Rxra/Nr1h3/Mgarp/Atp1a1/Arid1a/Kdm3a/Sfrp1/Hdac8	0.023491	0.148443	0.124104
GO:0042326	negative regulation of phosphorylation	31	Ctdsp1/Ddr2/Dusp10/Ddit4/Sirt1/Adarb1/Pip4k2c/Inpp5j/Pecam1/Slc8a3/Gadd45g/Ocln/Bmp4/Ppm1f/Ager/Kat2b/Fem1a/Taf7/Eng/Pax6/Insm1/Cdk5rap2/Jun/Hgf/Slit2/Sh2b3/Gadd45a/Rasip1/Mvp/Sfrp1/Ogt	0.0236838	0.149485	0.124975
GO:0008652	amino acid biosynthetic process	8	Ilvbl/Slc38a1/Gad2/Gad1/Mthfr/Bcat2/Cln3/Got1l1	0.0237668	0.149832	0.125266
GO:0051656	establishment of organelle localization	34	Syne1/Xpo1/Llgl1/Ntn1/Slc2a4/Spag5/Syk/Ptk2/Myh9/Kat2b/Ndc80/Spdya/Trappc8/Chmp1b/Cdca5/Itga4/Pax6/Rasgrp1/Chmp4c/Mgarp/Arhgef2/Cenpe/Ubxn2b/Cdk5rap2/Tmem201/Tacc3/Cenpc1/Sdad1/Sun1/Exoc4/Bicd1/Cln3/Ripor1/Myo1e	0.0239049	0.150397	0.125738
GO:0018105	peptidyl-serine phosphorylation	26	Clk1/Dyrk3/Ddit4/Cdk2/Inpp5j/Egfr/Vrk1/Syk/Ntrk2/Map3k1/Rictor/Ppm1f/Sgk2/Hipk1/Akap9/Hgf/Cdc7/Gadd45a/Prkd2/Dmpk/Smg1/Ulk3/Phip/Mapkapk3/Tgfbr2/Ogt	0.0239204	0.150397	0.125738
GO:0007143	female meiotic nuclear division	6	Fbxo5/Trip13/Ndc80/Ncaph/Cdc25b/Cenpe	0.0240253	0.150397	0.125738
GO:0032735	positive regulation of interleukin-12 production	6	Rel/Syk/Ager/Tnfsf9/Traf6/Laptm5	0.0240253	0.150397	0.125738
GO:0045066	regulatory T cell differentiation	6	Dusp10/Vsir/Tox/Sh2b3/Fancd2/Il2rg	0.0240253	0.150397	0.125738
GO:0060563	neuroepithelial cell differentiation	6	Ascl1/Kdm2a/Notch1/Jag1/Insm1/Pou3f2	0.0240253	0.150397	0.125738
GO:0034612	response to tumor necrosis factor	18	St18/Casp8/Sirt1/Pias4/Slc2a4/Cxcl16/Ccl12/Wdr35/Zfp36l1/Syk/Traf6/Hipk1/Npnt/Laptm5/Sfrp1/Nol3/Birc2/Adam10	0.0242144	0.151286	0.126481
GO:2000027	regulation of animal organ morphogenesis	13	Vangl2/Cited2/Ntn4/Fzd2/Bmp4/Ift88/Cthrc1/Apcdd1/Mllt3/Hgf/Sfrp1/Fgfr1/Ednra	0.0242296	0.151286	0.126481
GO:0051057	positive regulation of small GTPase mediated signal transduction	9	Col3a1/F11r/Gpr17/Pdgfrb/Notch1/Rasgrp1/Notch2/Adcyap1r1/Prag1	0.0242522	0.151286	0.126481
GO:0060317	cardiac epithelial to mesenchymal transition	5	Pdcd4/Notch1/Eng/Jag1/Tgfbr2	0.0245521	0.1528	0.127747
GO:1902914	regulation of protein polyubiquitination	5	Trip12/Foxf2/Marchf7/Birc2/Ddx3x	0.0245521	0.1528	0.127747
GO:0070167	regulation of biomineral tissue development	11	Ddr2/Fbxo5/Nbr1/Aspn/Adgrv1/Bmp4/Notch1/Rxra/Ecm1/Fzd9/Txlng	0.0250248	0.155561	0.130055
GO:0016311	dephosphorylation	27	Ctdsp1/Mgat5/Dusp10/Ptpn14/Ptbp1/Inpp5j/Ppp1r36/Ptpn21/Cdc14b/Itga2/Ephx2/Tns2/Ppm1f/Ptprs/Ppp4r1/Pdgfrb/Ssh3/Inpp5e/Cdc25b/Npnt/Pdp1/Ptprd/Inpp5b/Eya3/Iqgap1/Ptpre/Dusp4	0.0250844	0.155751	0.130214
GO:0010976	positive regulation of neuron projection development	20	Ddr2/Sirt1/Ptbp1/Kidins220/Ntrk2/Arsb/Bmp4/Stk24/Adamts1/Ddr1/Kat2b/Amigo1/Tox/P3h1/Hgf/Igf1r/Iqgap1/Fgfr1/Disc1/Xlr3b	0.0254337	0.157736	0.131874
GO:0006606	protein import into nucleus	16	Gli3/Nup153/Syk/Tnpo1/Bmp4/Nup155/Nup50/Notch1/Nup214/Ect2/Txnip/Ipo13/Nup54/Fam53b/Phip/Nup62cl	0.0256714	0.158842	0.132798
GO:1902904	negative regulation of supramolecular fiber organization	16	Rp1/Tmeff2/F11r/Inpp5j/Flii/Pecam1/Map3k1/Clu/Lima1/Kank3/Ssh3/Tpx2/Arhgef2/Dnai3/Hspg2/Slit2	0.0256714	0.158842	0.132798
GO:0042698	ovulation cycle	8	Sirt1/Egfr/Myh9/Adamts1/Lhcgr/Anxa1/Ptx3/Igf1r	0.0257395	0.159079	0.132997
GO:0002693	positive regulation of cellular extravasation	4	Pecam1/Ager/Icam1/Jam3	0.0260208	0.159663	0.133484
GO:0010818	T cell chemotaxis	4	Cxcl16/Slc12a2/Adam10/Oxsr1	0.0260208	0.159663	0.133484
GO:0046782	regulation of viral transcription	4	Map3k1/Notch1/Trim62/Rsf1	0.0260208	0.159663	0.133484
GO:0060009	Sertoli cell development	4	Arid4b/Fndc3a/Akap9/Icam1	0.0260208	0.159663	0.133484
GO:0090231	regulation of spindle checkpoint	4	Gen1/Mad2l1bp/Ndc80/Cdk5rap2	0.0260208	0.159663	0.133484
GO:0051149	positive regulation of muscle cell differentiation	9	Sirt1/Lamb1/Nid1/Bmp4/Epc1/Eng/Hopx/Mamstr/Pias1	0.0260586	0.159663	0.133484
GO:0070192	chromosome organization involved in meiotic cell cycle	9	Trip13/Spdya/Rad51/Ncaph/Smc4/Ago4/Sun1/Fancd2/Ncapd2	0.0260586	0.159663	0.133484
GO:0071772	response to BMP	17	Vsir/Sostdc1/Sfrp4/Gdf10/Bmp4/Bambi/Pdcd4/Tcf7l2/Notch1/Eng/Crb2/Dlx1/Gdf5/Notch2/Kcnd3/Smurf1/Sfrp1	0.0261027	0.159663	0.133484
GO:0071773	cellular response to BMP stimulus	17	Vsir/Sostdc1/Sfrp4/Gdf10/Bmp4/Bambi/Pdcd4/Tcf7l2/Notch1/Eng/Crb2/Dlx1/Gdf5/Notch2/Kcnd3/Smurf1/Sfrp1	0.0261027	0.159663	0.133484
GO:0045747	positive regulation of Notch signaling pathway	6	Ascl1/Zmiz1/Notch1/Dll4/Jag1/Reck	0.0266228	0.162287	0.135678
GO:0045880	positive regulation of smoothened signaling pathway	6	Intu/Evc/Sfrp1/Gas8/Dync2h1/Ulk3	0.0266228	0.162287	0.135678
GO:0046621	negative regulation of organ growth	6	Cited2/Jarid2/Ptk2/Tcf7l2/Vgll4/Tgfbr2	0.0266228	0.162287	0.135678
GO:0010596	negative regulation of endothelial cell migration	7	Ager/Notch1/Dll4/Krit1/Slit2/Gadd45a/Adamts9	0.0267018	0.162398	0.135771
GO:0055010	ventricular cardiac muscle tissue morphogenesis	7	Zfpm2/Notch1/Rxra/Eng/Dll4/Chd7/Ednra	0.0267018	0.162398	0.135771
GO:0032635	interleukin-6 production	16	Rab7b/Foxj1/Syk/Zbtb20/Ager/Tnfsf9/Mbp/Traf6/Arhgef2/Ash1l/Rigi/Tut4/Laptm5/Hgf/Pou2f2/Wdr83	0.0268705	0.163238	0.136474
GO:0031570	DNA integrity checkpoint signaling	12	Bard1/Dot1l/Thoc5/Foxn3/Brd4/Rad51/Wdr76/Fancd2/Mbd4/Taok2/Rfwd3/Nek11	0.0269572	0.163268	0.136499
GO:0045445	myoblast differentiation	12	Plekhm3/Btg1/Smarcd2/Sostdc1/Zfp36l1/Pbrm1/Bmp4/Tcf7l2/Notch1/Bcl9/Arid1a/Nol3	0.0269572	0.163268	0.136499
GO:0051101	regulation of DNA binding	13	A730008H23Rik/Sirt1/Dot1l/Itga2/Brd4/Ager/Traf6/Pax6/Hipk1/Jun/Plaur/Rsf1/Sin3a	0.026967	0.163268	0.136499
GO:0036293	response to decreased oxygen levels	21	Cited2/Ddit4/Sirt1/Alkbh5/Slc2a4/Zfp36l1/Slc8a3/Slc11a2/Ager/Notch1/Eng/Mgarp/Tacc3/Wtip/Vegfc/Ednra/Wdr83/Nol3/Birc2/Scap/Ogt	0.0273406	0.165173	0.138091
GO:0033260	nuclear DNA replication	5	Rad51/Dbf4/Cdc7/Fgfr1/Upf1	0.0277229	0.165173	0.138091
GO:0051150	regulation of smooth muscle cell differentiation	5	Sirt1/Bmp4/Pdcd4/Eng/Pias1	0.0277229	0.165173	0.138091
GO:0060390	regulation of SMAD protein signal transduction	5	Bmp4/Gdf5/Slc2a10/Veph1/Rbpms	0.0277229	0.165173	0.138091
GO:0090312	positive regulation of protein deacetylation	5	Sirt1/Baz2a/Nipbl/Aplnr/Prkd2	0.0277229	0.165173	0.138091
GO:1904646	cellular response to amyloid-beta	5	Sirt1/Ager/Itga4/Igf1r/Icam1	0.0277229	0.165173	0.138091
GO:0010676	positive regulation of cellular carbohydrate metabolic process	8	Sirt1/Myh9/Kat2b/Lhcgr/Tcf7l2/Foxo1/Supt20/Adcyap1r1	0.0278235	0.165173	0.138091
GO:0051310	metaphase plate congression	8	Spag5/Kat2b/Ndc80/Chmp1b/Cdca5/Chmp4c/Cenpe/Cenpc1	0.0278235	0.165173	0.138091
GO:0060350	endochondral bone morphogenesis	8	Col9a1/Col3a1/Rarb/Bmp4/Hspg2/Csgalnact1/Poc1a/Tgfbr2	0.0278235	0.165173	0.138091
GO:0003157	endocardium development	3	Sox17/Notch1/Sox18	0.0278687	0.165173	0.138091
GO:0014745	negative regulation of muscle adaptation	3	Igfbp5/Foxo1/Nol3	0.0278687	0.165173	0.138091
GO:0021860	pyramidal neuron development	3	Zmiz1/Disc1/Atp7a	0.0278687	0.165173	0.138091
GO:0031953	negative regulation of protein autophosphorylation	3	Eng/Jun/Mvp	0.0278687	0.165173	0.138091
GO:0045136	development of secondary sexual characteristics	3	Irf2bpl/Lhcgr/B4galt1	0.0278687	0.165173	0.138091
GO:0048570	notochord morphogenesis	3	Gli2/T2/Crb2	0.0278687	0.165173	0.138091
GO:0060601	lateral sprouting from an epithelium	3	Gli2/Vangl2/Bmp4	0.0278687	0.165173	0.138091
GO:0090435	protein localization to nuclear envelope	3	Nup155/Tmem201/Nup54	0.0278687	0.165173	0.138091
GO:0090557	establishment of endothelial intestinal barrier	3	F11r/Ptprs/Icam1	0.0278687	0.165173	0.138091
GO:2000489	regulation of hepatic stellate cell activation	3	Ddr2/Pdgfrb/Fgfr1	0.0278687	0.165173	0.138091
GO:0050688	regulation of defense response to virus	9	Rab7b/Gramd4/Ptprs/Rnf125/Itch/Rigi/Gpatch3/Zdhhc1/Sin3a	0.027958	0.165335	0.138227
GO:1901983	regulation of protein acetylation	9	Sirt1/Dip2a/Fam161a/Dek/Kat2b/Taf7/Sin3a/Ddx3x/Hdac8	0.027958	0.165335	0.138227
GO:0071901	negative regulation of protein serine/threonine kinase activity	11	Dusp10/Sirt1/Slc8a3/Bmp4/Kat2b/Fem1a/Cdk5rap2/Sh2b3/Gadd45a/Rasip1/Sfrp1	0.0282253	0.166548	0.139241
GO:0072676	lymphocyte migration	11	F11r/Cxcl16/Ccl12/Itgb7/Slc12a2/Itga4/Ecm1/Icam1/Adam10/Oxsr1/Msn	0.0282253	0.166548	0.139241
GO:0045165	cell fate commitment	24	Sox17/Gli2/Ascl1/Sostdc1/Gli3/Bmp4/Tcf7l2/Notch1/Dlx1/Pax6/Dll4/Mga/Tfap2c/Sox18/Arhgef2/Notch2/Neurog2/Tox/Pou3f2/Dll3/Sfrp1/Fgfr1/Ednra/Arx	0.0282976	0.166791	0.139444
GO:0032984	protein-containing complex disassembly	20	Rp1/Dyrk3/Ddit4/Flii/Dhx8/Smarcd2/Sema5a/Lima1/Chmp1b/Tpx2/Chmp4c/Arhgef2/Stx17/Arid1a/Atp2a2/Cebpg/Igf1r/Cln3/Upf1/Pik3r4	0.0285738	0.168233	0.140649
GO:0030856	regulation of epithelial cell differentiation	15	F11r/Ascl1/Btg1/Foxj1/Mycn/Zfp36l1/Sfrp4/S1pr3/Bmp4/Cul7/Rfx3/Notch1/Pax6/Jag1/Apold1	0.0288651	0.169761	0.141927
GO:0048713	regulation of oligodendrocyte differentiation	7	Dusp10/Id4/Zfp488/Bmp4/Tcf7l2/Notch1/Dlx1	0.0291091	0.170633	0.142656
GO:1902692	regulation of neuroblast proliferation	7	Aspm/Gli3/Id4/Notch1/Pax6/Vegfc/Disc1	0.0291091	0.170633	0.142656
GO:2001222	regulation of neuron migration	7	Col3a1/Zswim6/Nipbl/Kif20b/Pax6/Arhgef2/Ntng1	0.0291091	0.170633	0.142656
GO:0030509	BMP signaling pathway	16	Vsir/Sostdc1/Sfrp4/Gdf10/Bmp4/Bambi/Pdcd4/Tcf7l2/Notch1/Eng/Crb2/Dlx1/Gdf5/Notch2/Smurf1/Sfrp1	0.0293931	0.171397	0.143295
GO:0010559	regulation of glycoprotein biosynthetic process	6	Abca7/Bace2/Tcf7l2/Abca2/Slc2a10/Itm2a	0.0293998	0.171397	0.143295
GO:0017145	stem cell division	6	Sox17/Vangl2/Thoc5/Notch1/Mllt3/Tial1	0.0293998	0.171397	0.143295
GO:0032365	intracellular lipid transport	6	Vps54/Abca2/Abca1/Gltp/Gramd1a/Arv1	0.0293998	0.171397	0.143295
GO:1902991	regulation of amyloid precursor protein catabolic process	6	Abca7/Ntrk2/Clu/Ager/Abca2/Gsap	0.0293998	0.171397	0.143295
GO:0006275	regulation of DNA replication	13	Ino80d/Gli2/Fbxo5/Cdk2/Egfr/Baz1a/Ccna2/Jun/Dbf4/Orc5/Cdc7/Mcm7/Fgfr1	0.0299244	0.17405	0.145513
GO:2000243	positive regulation of reproductive process	11	Vip/Fbxo5/Cited2/Lhfpl2/Zfpm2/Acvr1b/Cdc25b/Eif4g3/Cfap69/Dhx37/Igf1r	0.0299313	0.17405	0.145513
GO:0003208	cardiac ventricle morphogenesis	9	Zfpm2/Notch1/Rxra/Eng/Dll4/Jag1/Chd7/Ednra/Tgfbr2	0.0299525	0.17405	0.145513
GO:0031060	regulation of histone methylation	8	Sirt1/Baz2a/Ehmt1/Rif1/Mthfr/Mtf2/Hcfc1/Ogt	0.0300213	0.17426	0.145689
GO:0007041	lysosomal transport	12	Rab7b/Vps54/Cacng5/Clu/Lhcgr/Chmp1b/Chmp4c/Sort1/Laptm5/Ap4m1/Cln3/Pik3r4	0.0301044	0.174494	0.145884
GO:0042481	regulation of odontogenesis	4	Bmp4/Ift88/Apcdd1/Ednra	0.0302247	0.174494	0.145884
GO:1901984	negative regulation of protein acetylation	4	Sirt1/Taf7/Sin3a/Hdac8	0.0302247	0.174494	0.145884
GO:2000114	regulation of establishment of cell polarity	4	Plekhg3/Rictor/Kif20b/Krit1	0.0302247	0.174494	0.145884
GO:2001026	regulation of endothelial cell chemotaxis	4	Sema5a/Notch1/Prkd2/Fgfr1	0.0302247	0.174494	0.145884
GO:0006397	mRNA processing	35	Adarb1/Ptbp1/Thoc5/Papolg/Alkbh5/Fxr2/Cdk12/Dhx8/Zfp36l1/Srsf5/Srrm2/Hnrnpm/Mtpap/Rbm14/Sart1/Rbm20/Aqr/Fxr1/Khdc4/Rprd2/Ttf2/Rbm15/Rnpc3/Sfpq/Srrm1/Dhx15/Zcchc8/Srrt/Clasrp/Snrnp70/Cd2bp2/Phrf1/Wdr83/Nol3/Rpusd4	0.0304681	0.175709	0.1469
GO:1901652	response to peptide	33	Col3a1/Sirt1/Pip4k2c/Cdk2/Slc2a4/Zfp36l1/Srsf5/Ptk2/Tns2/Ager/Kat2b/Lhcgr/Anxa1/Notch1/Itga4/Jag1/Anxa5/Mgarp/Foxo1/Arhgef2/Sort1/Pik3r3/Atp2a2/Rarres2/Igf1r/Ptpre/Ednra/Zdhhc7/Icam1/Phip/Slc26a6/Scap/Ogt	0.030692	0.17681	0.14782
GO:0007187	G protein-coupled receptor signaling pathway, coupled to cyclic nucleotide second messenger	5	Htr5b/Fzd2/Htr2a/Anxa1/Hrh1	0.031142	0.178565	0.149288
GO:0032366	intracellular sterol transport	5	Vps54/Abca2/Abca1/Gramd1a/Arv1	0.031142	0.178565	0.149288
GO:0060964	regulation of miRNA-mediated gene silencing	5	Bmp4/Bcdin3d/Fxr1/Wtip/Tial1	0.031142	0.178565	0.149288
GO:0009798	axis specification	10	Cited2/Bmp4/Notch1/Pax6/Notch2/Wls/C2cd3/Sfrp1/Mns1/Zic3	0.0311637	0.178565	0.149288
GO:0045685	regulation of glial cell differentiation	10	Dusp10/Mycn/Id4/Zfp488/Bmp4/Tcf7l2/Notch1/Dlx1/Dll3/Mag	0.0311637	0.178565	0.149288
GO:0006650	glycerophospholipid metabolic process	22	Plcd4/Acsl3/Pip4k2c/Inpp5j/Pigl/Pigh/Serinc5/Htr2a/Pdgfrb/Chka/Inpp5e/Nr1h3/Gpcpd1/Pik3r3/Inpp5b/Serinc2/Pik3c2a/Smg1/Cln3/Pigb/Plscr1/Pik3r4	0.0312625	0.178939	0.149601
GO:0014013	regulation of gliogenesis	13	Dusp10/Egfr/Ntn1/Mycn/Id4/Zfp488/Bmp4/Ptk2/Notch1/Dlx1/Dll3/Mag/Vegfc	0.0314884	0.180039	0.15052
GO:0071322	cellular response to carbohydrate stimulus	15	Sirt1/Zfp36l1/Myh9/Pim3/Zbtb20/Ager/Tcf7l2/Myt1/Tbc1d1/Igf1r/Icam1/Sin3a/Slc26a6/Hcfc1/Ogt	0.0316528	0.180113	0.150582
GO:0014014	negative regulation of gliogenesis	7	Dusp10/Mycn/Id4/Bmp4/Notch1/Dlx1/Dll3	0.0316588	0.180113	0.150582
GO:0030514	negative regulation of BMP signaling pathway	7	Sostdc1/Bambi/Tcf7l2/Notch1/Dlx1/Smurf1/Sfrp1	0.0316588	0.180113	0.150582
GO:0051445	regulation of meiotic cell cycle	7	Aspm/Fbxo5/Trip13/Cdc25b/Cdc20/Eif4g3/Igf1r	0.0316588	0.180113	0.150582
GO:0016236	macroautophagy	21	Sesn1/Sirt1/Pip4k2c/Wdr81/Nbr1/Usp36/Gaa/Ift88/Chmp1b/Chmp4c/Ubxn2b/Stx17/Vps13d/Atp2a2/Ap4m1/Smurf1/Pik3c2a/Cln3/Ulk3/Pik3r4/Ogt	0.0316697	0.180113	0.150582
GO:0010595	positive regulation of endothelial cell migration	11	Sirt1/Flt4/Rhoj/Bmp4/Sema5a/Jcad/Anxa1/Prkd2/Pik3c2a/Fgfr1/Vegfc	0.0317097	0.180129	0.150595
GO:0046545	development of primary female sexual characteristics	12	Sirt1/Lhfpl2/Bmp4/Zfpm2/Myh9/Adamts1/Lhcgr/Tiparp/Ptx3/Fancg/Csmd1/Sfrp1	0.0317735	0.180129	0.150595
GO:0046620	regulation of organ growth	12	Cited2/Sirt1/Jarid2/Zfpm2/Ptk2/Pim1/Tcf7l2/Notch1/Vgll4/Fgfr1/Tgfbr2/Arx	0.0317735	0.180129	0.150595
GO:0097191	extrinsic apoptotic signaling pathway	20	Casp8/Tmbim1/G0s2/Unc5b/Bmp4/Trps1/Acvr1b/Itprip/Acsl5/Tcf7l2/Hipk1/Sort1/Eya3/Hgf/Sfrp1/Fgfr1/Nol3/Icam1/Phip/Ddx3x	0.0319976	0.180896	0.151237
GO:0051781	positive regulation of cell division	9	Cspp1/Cdc14b/Kif20b/Cdc25b/Ect2/Cit/Igf1r/Vegfc/Kif23	0.0320443	0.180896	0.151237
GO:0055021	regulation of cardiac muscle tissue growth	9	Cited2/Sirt1/Jarid2/Zfpm2/Pim1/Notch1/Vgll4/Fgfr1/Tgfbr2	0.0320443	0.180896	0.151237
GO:0060191	regulation of lipase activity	9	Htr2a/Lmf1/Pdgfrb/Anxa1/Nr1h3/Sort1/Adcyap1r1/Bicd1/Fgfr1	0.0320443	0.180896	0.151237
GO:0051170	import into nucleus	16	Gli3/Nup153/Syk/Tnpo1/Bmp4/Nup155/Nup50/Notch1/Nup214/Ect2/Txnip/Ipo13/Nup54/Fam53b/Phip/Nup62cl	0.0320869	0.180946	0.151278
GO:0031952	regulation of protein autophosphorylation	6	Eng/Jun/Iqgap1/Mvp/Vegfc/Ddx3x	0.0323603	0.182295	0.152406
GO:0043547	positive regulation of GTPase activity	21	Tbc1d8/Rgl1/Rgs16/F11r/Rapgef6/Ccl12/Foxj1/Snx13/Tiam2/Ralbp1/Rasgrp3/Arap3/Rasgrp1/Ralgapa2/Ect2/Arhgef19/Tbc1d1/A930011G23Rik/Tbc1d17/Icam1/Tbc1d2b	0.0328281	0.184736	0.154447
GO:0045638	negative regulation of myeloid cell differentiation	10	Thoc5/Zfp36l1/Tob2/Tmem178/Ypel4/Gpr171/Rbm15/C1qc/Cdk6/Sfrp1	0.0331367	0.186277	0.155735
GO:0043524	negative regulation of neuron apoptotic process	17	Unc5b/Sirt1/Vps54/Ntrk2/Amigo2/Gbe1/Dlx1/Gdf5/Jun/Draxin/Sema3e/Fzd9/Mag/Cln3/Crlf1/Tox3/Atp7a	0.0336623	0.189032	0.158038
GO:0002318	myeloid progenitor cell differentiation	3	Sp3/Mlf1/Jam3	0.0341136	0.189379	0.158328
GO:0007194	negative regulation of adenylate cyclase activity	3	Adgrv1/P2ry13/Akap9	0.0341136	0.189379	0.158328
GO:0030206	chondroitin sulfate biosynthetic process	3	Chsy3/Xylt1/Csgalnact1	0.0341136	0.189379	0.158328
GO:0042487	regulation of odontogenesis of dentin-containing tooth	3	Bmp4/Ift88/Apcdd1	0.0341136	0.189379	0.158328
GO:0045906	negative regulation of vasoconstriction	3	Dock4/Adm/Apln	0.0341136	0.189379	0.158328
GO:0051570	regulation of histone H3-K9 methylation	3	Sirt1/Ehmt1/Rif1	0.0341136	0.189379	0.158328
GO:0061309	cardiac neural crest cell development involved in outflow tract morphogenesis	3	Bmp4/Jag1/Ednra	0.0341136	0.189379	0.158328
GO:0071027	nuclear RNA surveillance	3	Zcchc7/Zc3h4/Xrn1	0.0341136	0.189379	0.158328
GO:0071340	skeletal muscle acetylcholine-gated channel clustering	3	Lrp4/Fzd9/Sorbs2	0.0341136	0.189379	0.158328
GO:0090179	planar cell polarity pathway involved in neural tube closure	3	Vangl2/Fzd2/Sfrp1	0.0341136	0.189379	0.158328
GO:2000644	regulation of receptor catabolic process	3	Abca2/Itch/Laptm5	0.0341136	0.189379	0.158328
GO:0002067	glandular epithelial cell differentiation	9	Ascl1/Rarb/Bmp4/Rfx3/Notch1/Rxra/Pax6/Insm1/Cdk6	0.0342353	0.18966	0.158563
GO:0046530	photoreceptor cell differentiation	9	Rp1/Ntrk2/Slc4a7/Notch1/Crb2/Dlx1/Pax6/Tmem67/Ttc26	0.0342353	0.18966	0.158563
GO:0071103	DNA conformation change	7	Recql4/Ddx11/Anxa1/Rad51/Mcm7/Recql/Upf1	0.0343537	0.190119	0.158947
GO:0071383	cellular response to steroid hormone stimulus	15	Ddit4/Sirt1/Vps54/Zfp36l1/Ntrk2/Zmiz1/Bmp4/Calcoco1/Taf7/Anxa1/Mgarp/Atp1a1/Arid1a/Kdm3a/Sfrp1	0.0346326	0.190496	0.159263
GO:0010569	regulation of double-strand break repair via homologous recombination	8	Pias4/Smchd1/Epc1/Brd8/Epc2/Rif1/Rad51/Klhl15	0.0347682	0.190496	0.159263
GO:0010763	positive regulation of fibroblast migration	4	Ddr2/Ptk2/Ager/Fgfr1	0.0348058	0.190496	0.159263
GO:0021889	olfactory bulb interneuron differentiation	4	Sall3/Slit2/Fgfr1/Arx	0.0348058	0.190496	0.159263
GO:0043011	myeloid dendritic cell differentiation	4	Tnfsf9/Traf6/Notch2/Tgfbr2	0.0348058	0.190496	0.159263
GO:0150105	protein localization to cell-cell junction	4	F11r/Pecam1/Mpp7/Zdhhc7	0.0348058	0.190496	0.159263
GO:2000269	regulation of fibroblast apoptotic process	4	Sirt1/Btg1/Chd8/Sfrp1	0.0348058	0.190496	0.159263
GO:2001224	positive regulation of neuron migration	4	Nipbl/Kif20b/Pax6/Arhgef2	0.0348058	0.190496	0.159263
GO:0018023	peptidyl-lysine trimethylation	5	Sirt1/Arid4b/Kmt5b/Setd1b/Kmt2a	0.0348139	0.190496	0.159263
GO:0035025	positive regulation of Rho protein signal transduction	5	Col3a1/F11r/Gpr17/Pdgfrb/Prag1	0.0348139	0.190496	0.159263
GO:0060914	heart formation	5	Bmp4/Ift88/Pim1/Rbm20/Notch1	0.0348139	0.190496	0.159263
GO:0007044	cell-substrate junction assembly	10	Fn1/Itga2/Ptk2/Myh9/Ppm1f/Rhod/Iqgap1/Whamm/Taok2/Thsd1	0.0351956	0.191995	0.160516
GO:0008589	regulation of smoothened signaling pathway	10	Gli2/Gli3/Sall3/Intu/Evc/C2cd3/Sfrp1/Gas8/Dync2h1/Ulk3	0.0351956	0.191995	0.160516
GO:0048864	stem cell development	10	Fn1/Cited2/Bmp4/Sema5a/Sema5b/Pax6/Jag1/Sema4a/Sema3e/Ednra	0.0351956	0.191995	0.160516
GO:0060537	muscle tissue development	36	Col3a1/Casp8/Igfbp5/Gpc1/Ccnt2/Plagl1/Cited2/Sirt1/Vps54/Jarid2/Rarb/Flnb/Bmp4/Ift88/Zfpm2/Pim1/Pdgfrb/Tcf7l2/Notch1/Rxra/Eng/Dll4/Gpcpd1/Tiparp/Bcl9/Chd7/Arid1a/Hspg2/Adamts9/Vgll4/Zfp689/Fgfr1/Sorbs2/Ednra/Tgfbr2/Zic3	0.0352915	0.192222	0.160705
GO:1901890	positive regulation of cell junction assembly	12	Ntrk2/Myh9/Amigo2/Ppm1f/Sema4a/Amigo1/Ptprd/Hopx/Lrrn1/Iqgap1/Adgre5/Xlr3b	0.035309	0.192222	0.160705
GO:0120163	negative regulation of cold-induced thermogenesis	6	Pctp/Arrdc3/Cidea/Notch1/Nr1h3/Tle3	0.0355077	0.192911	0.161281
GO:1902275	regulation of chromatin organization	6	Cdk2/Baz1a/Epc1/Mllt3/Sin3a/Phf8	0.0355077	0.192911	0.161281
GO:0006403	RNA localization	15	Nup43/Thoc5/Xpo1/Alkbh5/Zfp36l1/Nup153/Nup155/Aaas/Xpo5/Nup214/Nup160/Nup54/Parp11/Tgfbr2/Nup62cl	0.0361965	0.196453	0.164243
GO:0034103	regulation of tissue remodeling	9	Tmbim1/Ddr2/Egfr/Flt4/Syk/Ypel4/Tmem64/Idua/Sfrp1	0.0365272	0.197846	0.165408
GO:1903510	mucopolysaccharide metabolic process	9	Arsb/Hexb/Chsy3/Cemip2/Idua/Xylt1/Spock3/Csgalnact1/Ednra	0.0365272	0.197846	0.165408
GO:0030166	proteoglycan biosynthetic process	7	Vangl2/Chsy3/Tcf7l2/Slc2a10/Man1c1/Xylt1/Csgalnact1	0.0371965	0.201239	0.168244
GO:0010633	negative regulation of epithelial cell migration	8	Dusp10/Ager/Notch1/Dll4/Krit1/Slit2/Gadd45a/Adamts9	0.0373219	0.201239	0.168244
GO:0043506	regulation of JUN kinase activity	8	Vangl2/Dusp10/Syk/Map3k1/Ager/Map3k11/Traf6/Sfrp1	0.0373219	0.201239	0.168244
GO:0046579	positive regulation of Ras protein signal transduction	8	Col3a1/F11r/Gpr17/Pdgfrb/Notch1/Rasgrp1/Notch2/Prag1	0.0373219	0.201239	0.168244
GO:0120162	positive regulation of cold-induced thermogenesis	10	G0s2/Gadd45g/Syk/Ehmt1/Elovl6/Mfap2/Kdm3a/Igf1r/Sln/Ogt	0.0373417	0.201239	0.168244
GO:0045637	regulation of myeloid cell differentiation	19	Casp8/Rab7b/Thoc5/Zfp36l1/Tob2/Senp1/Acvr1b/Tmem178/Ypel4/Traf6/Jag1/Gpr171/Notch2/Rbm15/Tmem64/Jun/C1qc/Cdk6/Sfrp1	0.0374719	0.201648	0.168586
GO:0043473	pigmentation	11	Edar/Gli3/Zic2/Recql4/Bace2/Hps1/Mysm1/Adamts9/Oca2/Eda/Atp7a	0.0374931	0.201648	0.168586
GO:0016358	dendrite development	25	Prex2/Dip2a/Ntn1/Kidins220/Ntrk2/Pbrm1/Slc11a2/Crebbp/D16Ertd472e/Cul7/Ptprs/Lrp4/Mgarp/Wls/Ptprd/Cdc20/Cit/Pak4/Iqgap1/Taok2/Disc1/Fat3/Adam10/Xlr3b/Atp7a	0.038271	0.205625	0.171911
GO:0010212	response to ionizing radiation	13	Nabp1/Bard1/Sirt1/Nipbl/Anxa1/Rad51/Ect2/Rad54b/Eya3/Gadd45a/Fancd2/Sfrp1/Rfwd3	0.0383369	0.205772	0.172034
GO:0000132	establishment of mitotic spindle orientation	5	Ndc80/Pax6/Arhgef2/Ubxn2b/Cdk5rap2	0.0387423	0.207323	0.173331
GO:0035520	monoubiquitinated protein deubiquitination	5	Usp16/Taf7/Taf6l/Supt20/Mysm1	0.0387423	0.207323	0.173331
GO:0099560	synaptic membrane adhesion	5	Ptprs/Ntng1/Ptprd/Lrrc4/Taok2	0.0387423	0.207323	0.173331
GO:0034205	amyloid-beta formation	6	Abca7/Ntrk2/Clu/Abca2/Gsap/Adam10	0.0388453	0.207667	0.173618
GO:0046578	regulation of Ras protein signal transduction	17	Col3a1/F11r/Arhgef25/Rgl2/Gpr17/Pdgfrb/Notch1/Rasgrp1/Arhgef2/Notch2/Syde2/Abca1/Rasip1/Prag1/Ripor1/Ophn1/Ogt	0.0395253	0.21028	0.175803
GO:0071824	protein-DNA complex subunit organization	17	A730008H23Rik/Shprh/Smarcd2/Baz1a/Dlgap5/Mis18a/Taf8/Taf7/Taf6l/Rad51/Cenpe/Arid1a/Cenpc1/Cebpg/Rsf1/Cenpt/Pias1	0.0395253	0.21028	0.175803
GO:0055017	cardiac muscle tissue growth	11	Cited2/Sirt1/Jarid2/Zfpm2/Pim1/Notch1/Rxra/Vgll4/Fgfr1/Sorbs2/Tgfbr2	0.0395746	0.21028	0.175803
GO:0001829	trophectodermal cell differentiation	4	Cited2/Sp3/Tfap2c/Hopx	0.0397668	0.21028	0.175803
GO:0003323	type B pancreatic cell development	4	Bmp4/Rfx3/Insm1/Cdk6	0.0397668	0.21028	0.175803
GO:0003417	growth plate cartilage development	4	Col9a1/Rarb/Poc1a/Tgfbr2	0.0397668	0.21028	0.175803
GO:0006353	DNA-templated transcription termination	4	Polr2a/Cavin1/Ttf2/Zc3h4	0.0397668	0.21028	0.175803
GO:0032288	myelin assembly	4	Gpc1/Nfasc/Abca2/Mag	0.0397668	0.21028	0.175803
GO:0035357	peroxisome proliferator activated receptor signaling pathway	4	Cited2/Sirt1/Fam120b/Rxra	0.0397668	0.21028	0.175803
GO:0044030	regulation of DNA methylation	4	Baz2a/Rsl1/Mis18a/Kmt2a	0.0397668	0.21028	0.175803
GO:0097150	neuronal stem cell population maintenance	4	Aspm/Foxo1/Srrt/Fancd2	0.0397668	0.21028	0.175803
GO:0030199	collagen fibril organization	7	Col3a1/Ddr2/Mmp11/Pxdn/Col11a2/P3h1/Atp7a	0.0401898	0.212068	0.177298
GO:0030858	positive regulation of epithelial cell differentiation	7	Btg1/Foxj1/Sfrp4/Bmp4/Rfx3/Notch1/Pax6	0.0401898	0.212068	0.177298
GO:0071331	cellular response to hexose stimulus	14	Sirt1/Myh9/Pim3/Zbtb20/Ager/Tcf7l2/Myt1/Tbc1d1/Igf1r/Icam1/Sin3a/Slc26a6/Hcfc1/Ogt	0.0408661	0.212068	0.177298
GO:0006825	copper ion transport	3	Mmgt2/Slc11a2/Atp7a	0.0410173	0.212068	0.177298
GO:0007210	serotonin receptor signaling pathway	3	Htr5b/Htr2a/Htr3a	0.0410173	0.212068	0.177298
GO:0014733	regulation of skeletal muscle adaptation	3	Igfbp5/Atp2a2/Tead1	0.0410173	0.212068	0.177298
GO:0030007	intracellular potassium ion homeostasis	3	Slc12a2/Atp1a1/Kctd7	0.0410173	0.212068	0.177298
GO:0031054	pre-miRNA processing	3	Bcdin3d/Tut4/Ago4	0.0410173	0.212068	0.177298
GO:0032645	regulation of granulocyte macrophage colony-stimulating factor production	3	Syk/Rasgrp1/Rigi	0.0410173	0.212068	0.177298
GO:0032688	negative regulation of interferon-beta production	3	Rel/Crebbp/Ptprs	0.0410173	0.212068	0.177298
GO:0035733	hepatic stellate cell activation	3	Ddr2/Pdgfrb/Fgfr1	0.0410173	0.212068	0.177298
GO:0043518	negative regulation of DNA damage response, signal transduction by p53 class mediator	3	Dyrk3/Sirt1/Marchf7	0.0410173	0.212068	0.177298
GO:0051152	positive regulation of smooth muscle cell differentiation	3	Sirt1/Eng/Pias1	0.0410173	0.212068	0.177298
GO:0060442	branching involved in prostate gland morphogenesis	3	Bmp4/Rxra/Sfrp1	0.0410173	0.212068	0.177298
GO:0060742	epithelial cell differentiation involved in prostate gland development	3	Notch1/Rxra/Plaur	0.0410173	0.212068	0.177298
GO:0070572	positive regulation of neuron projection regeneration	3	Stk24/Hgf/Igf1r	0.0410173	0.212068	0.177298
GO:0090178	regulation of establishment of planar polarity involved in neural tube closure	3	Vangl2/Fzd2/Sfrp1	0.0410173	0.212068	0.177298
GO:1900044	regulation of protein K63-linked ubiquitination	3	Trip12/Birc2/Ddx3x	0.0410173	0.212068	0.177298
GO:1900095	regulation of dosage compensation by inactivation of X chromosome	3	Msl2/Hcfc1/Ogt	0.0410173	0.212068	0.177298
GO:1905048	regulation of metallopeptidase activity	3	Mbp/Reck/Antxr1	0.0410173	0.212068	0.177298
GO:2000035	regulation of stem cell division	3	Sox17/Thoc5/Mllt3	0.0410173	0.212068	0.177298
GO:2000811	negative regulation of anoikis	3	Ntrk2/Ptk2/Notch1	0.0410173	0.212068	0.177298
GO:2001034	positive regulation of double-strand break repair via nonhomologous end joining	3	Smchd1/Kmt5b/Rif1	0.0410173	0.212068	0.177298
GO:0048041	focal adhesion assembly	9	Itga2/Ptk2/Myh9/Ppm1f/Rhod/Iqgap1/Whamm/Taok2/Thsd1	0.0414211	0.213949	0.17887
GO:0002685	regulation of leukocyte migration	19	Cnn2/Ccl12/Pecam1/Itga2/Ptk2/Ager/Anxa1/Itga4/Ecm1/Slit2/Rarres2/Mtus1/Vegfc/Ednra/Icam1/Jam3/Adam10/Oxsr1/Msn	0.041797	0.215682	0.180319
GO:0007229	integrin-mediated signaling pathway	10	Col3a1/Fn1/Lamb1/Nid1/Syk/Itga2/Ptk2/Itgb7/Itga4/Slc2a10	0.0419019	0.215807	0.180423
GO:0090630	activation of GTPase activity	10	Tbc1d8/Foxj1/Tiam2/Rasgrp1/Ralgapa2/Ect2/Arhgef19/Tbc1d1/Tbc1d17/Tbc1d2b	0.0419019	0.215807	0.180423
GO:0031062	positive regulation of histone methylation	6	Sirt1/Baz2a/Rif1/Mtf2/Hcfc1/Ogt	0.0423758	0.218038	0.182288
GO:0071326	cellular response to monosaccharide stimulus	14	Sirt1/Myh9/Pim3/Zbtb20/Ager/Tcf7l2/Myt1/Tbc1d1/Igf1r/Icam1/Sin3a/Slc26a6/Hcfc1/Ogt	0.0427148	0.218784	0.182912
GO:0007422	peripheral nervous system development	8	Gpc1/Nfasc/Cited2/Ascl1/Ntrk2/Pou3f2/Adam22/Fa2h	0.0427999	0.218784	0.182912
GO:0001556	oocyte maturation	5	Fbxo5/Trip13/Cdc25b/Tut4/Ednra	0.04293	0.218784	0.182912
GO:0003309	type B pancreatic cell differentiation	5	Bmp4/Rfx3/Pax6/Insm1/Cdk6	0.04293	0.218784	0.182912
GO:0009954	proximal/distal pattern formation	5	Gli2/Sp8/Gli3/Dlx1/Lrp4	0.04293	0.218784	0.182912
GO:0048710	regulation of astrocyte differentiation	5	Mycn/Id4/Notch1/Dll3/Mag	0.04293	0.218784	0.182912
GO:0048846	axon extension involved in axon guidance	5	Sema5a/Sema5b/Sema4a/Sema3e/Slit2	0.04293	0.218784	0.182912
GO:0061384	heart trabecula morphogenesis	5	Adamts1/Notch1/Eng/Dll4/Chd7	0.04293	0.218784	0.182912
GO:1902284	neuron projection extension involved in neuron projection guidance	5	Sema5a/Sema5b/Sema4a/Sema3e/Slit2	0.04293	0.218784	0.182912
GO:1904861	excitatory synapse assembly	5	Nrxn3/Ptprs/Sema4a/Ptprd/Lrrc4	0.04293	0.218784	0.182912
GO:0043406	positive regulation of MAP kinase activity	12	Vangl2/Egfr/Syk/Map3k1/Htr2a/Ager/Pdgfrb/Map3k11/Traf6/Rasgrp1/Iqgap1/Fgfr1	0.0431998	0.219949	0.183886
GO:0009100	glycoprotein metabolic process	27	Poglut2/Gpc1/Mgat5/Vangl2/Abca7/B3galnt2/Arsb/Hexb/Bace2/Lmf1/Man2a1/Chsy3/Tcf7l2/Abca2/Pofut1/Slc2a10/Ptx3/B4galt1/Man1c1/Idua/Xylt1/Spock3/Csgalnact1/Alg9/Ogt/Atp7a/Itm2a	0.0432582	0.220037	0.18396
GO:0008654	phospholipid biosynthetic process	18	Acsl3/Pip4k2c/Pigl/Pigh/Serinc5/Hexb/Htr2a/Agpat4/Chka/Acsl5/Abca2/Pik3r3/Pik3c2a/Smg1/Cln3/Pigb/Plscr1/Pik3r4	0.0439141	0.22316	0.186571
GO:0046330	positive regulation of JNK cascade	10	Edar/Flt4/Gadd45g/Map3k1/Ager/Map3k11/Traf6/Rasgrp1/Gadd45a/Taok2	0.0443186	0.225002	0.188111
GO:0120032	regulation of plasma membrane bounded cell projection assembly	17	Rp1/Syne1/Fxr2/Ift88/Cep97/Fxr1/Intu/Tmem67/Wrap73/Slit2/Cep135/Podxl/Cln3/Icam1/Odad3/Mns1/Atp7a	0.0443833	0.225117	0.188207
GO:0051147	regulation of muscle cell differentiation	14	Ccnt2/Sirt1/Ptbp1/Lamb1/Nid1/Bmp4/Epc1/Pdcd4/Notch1/Eng/Hopx/Dmpk/Mamstr/Pias1	0.0446217	0.226112	0.189038
GO:0051348	negative regulation of transferase activity	21	Ddr2/Dusp10/Fbxo5/Sirt1/Adarb1/Pip4k2c/Slc8a3/Gadd45g/Bmp4/Ppm1f/Kat2b/Fem1a/Taf7/Cdk5rap2/Cdc20/Sh2b3/Gadd45a/Rasip1/Mvp/Sfrp1/Pif1	0.0447188	0.226389	0.18927
GO:0030099	myeloid cell differentiation	34	Casp8/Dyrk3/Rab7b/Cited2/Sirt1/Sbno2/Thoc5/Vps54/Zfp36l1/Bmp4/Myh9/Tob2/Senp1/Slc11a2/Acvr1b/Tnfsf9/Tmem178/Sp3/Ypel4/Traf6/Jag1/Gpr171/Notch2/Rbm15/Tmem64/Jun/C1qc/Mfap2/Cdk6/Sh2b3/Cebpg/Sfrp1/Plscr1/Tgfbr2	0.0448462	0.226819	0.18963
GO:0031643	positive regulation of myelination	4	Zfp488/Myrf/Hgf/Mag	0.0451087	0.227501	0.1902
GO:0045939	negative regulation of steroid metabolic process	4	Abca2/Atp1a1/Hrh1/Erlin2	0.0451087	0.227501	0.1902
GO:1902993	positive regulation of amyloid precursor protein catabolic process	4	Clu/Ager/Abca2/Gsap	0.0451087	0.227501	0.1902
GO:0021536	diencephalon development	8	Gli2/Bmp4/Sema5a/Tcf7l2/Pax6/Pou3f2/Sema3e/Arx	0.0457279	0.230407	0.192629
GO:0007157	heterophilic cell-cell adhesion via plasma membrane cell adhesion molecules	6	Amigo2/Crb2/Itga4/Amigo1/Ptprd/Pvr	0.0461014	0.231416	0.193473
GO:0035088	establishment or maintenance of apical/basal cell polarity	6	Vangl2/Llgl1/Foxj1/Crb2/Msn/Ophn1	0.0461014	0.231416	0.193473
GO:0039531	regulation of viral-induced cytoplasmic pattern recognition receptor signaling pathway	6	Rab7b/Gramd4/Ptprs/Rnf125/Gpatch3/Ddx3x	0.0461014	0.231416	0.193473
GO:0061245	establishment or maintenance of bipolar cell polarity	6	Vangl2/Llgl1/Foxj1/Crb2/Msn/Ophn1	0.0461014	0.231416	0.193473
GO:0051028	mRNA transport	11	Nup43/Thoc5/Xpo1/Alkbh5/Zfp36l1/Nup155/Aaas/Nup214/Nup160/Nup54/Parp11	0.0462974	0.232182	0.194114
GO:0006584	catecholamine metabolic process	7	Ddc/Cyp2d22/Sncaip/Hdc/Insm1/Ednra/Atp7a	0.0466361	0.233224	0.194985
GO:0009712	catechol-containing compound metabolic process	7	Ddc/Cyp2d22/Sncaip/Hdc/Insm1/Ednra/Atp7a	0.0466361	0.233224	0.194985
GO:0010171	body morphogenesis	7	Nipbl/Crebbp/Tcf7l2/Tiparp/Phldb1/Csrnp1/Ofd1	0.0466361	0.233224	0.194985
GO:0006970	response to osmotic stress	10	Rcsd1/Slc2a4/Zfp36l1/Map3k1/Itga2/Slc12a2/Lrrc8d/Cln3/Oxsr1/Ddx3x	0.046828	0.233965	0.195604
GO:0022617	extracellular matrix disassembly	5	Ddr2/Sema5a/Ddr1/Eng/Pbxip1	0.0473793	0.235618	0.196987
GO:0060071	Wnt signaling pathway, planar cell polarity pathway	5	Vangl2/Fzd2/Cthrc1/Mllt3/Sfrp1	0.0473793	0.235618	0.196987
GO:1900274	regulation of phospholipase C activity	5	Htr2a/Pdgfrb/Adcyap1r1/Bicd1/Fgfr1	0.0473793	0.235618	0.196987
GO:1902003	regulation of amyloid-beta formation	5	Abca7/Ntrk2/Clu/Abca2/Gsap	0.0473793	0.235618	0.196987
GO:1902229	regulation of intrinsic apoptotic signaling pathway in response to DNA damage	5	Sirt1/Pias4/Clu/Marchf7/Plscr1	0.0473793	0.235618	0.196987
GO:0031929	TOR signaling	13	Sh3bp4/Dyrk3/Nuak2/Sesn1/Ddit4/Sirt1/Rnf167/Rictor/Telo2/Rps6kb2/Disc1/Minar1/Alg13	0.048303	0.236888	0.198048
GO:0048706	embryonic skeletal system development	13	Pcgf2/Mycn/Gli3/Bmp4/Nipbl/Dlx1/Sp3/Slc2a10/Hspg2/Xylt1/Ednra/Dscaml1/Tgfbr2	0.048303	0.236888	0.198048
GO:1902806	regulation of cell cycle G1/S phase transition	16	Ctdsp1/Mettl13/Ddr2/Egfr/Smarcd2/Pbrm1/Crebbp/Adamts1/Anxa1/Mlf1/Sass6/Arid1a/Dbf4/Rbl2/Rfwd3/Ddx3x	0.0483228	0.236888	0.198048
GO:1901653	cellular response to peptide	25	Sirt1/Pip4k2c/Cdk2/Slc2a4/Zfp36l1/Ptk2/Tns2/Ager/Kat2b/Lhcgr/Itga4/Anxa5/Mgarp/Foxo1/Arhgef2/Pik3r3/Rarres2/Igf1r/Ptpre/Ednra/Zdhhc7/Icam1/Phip/Slc26a6/Ogt	0.0485529	0.236888	0.198048
GO:0021859	pyramidal neuron differentiation	3	Zmiz1/Disc1/Atp7a	0.0485652	0.236888	0.198048
GO:0032488	Cdc42 protein signal transduction	3	Ntn1/Rhoj/Abca1	0.0485652	0.236888	0.198048
GO:0032604	granulocyte macrophage colony-stimulating factor production	3	Syk/Rasgrp1/Rigi	0.0485652	0.236888	0.198048
GO:0034162	toll-like receptor 9 signaling pathway	3	Rab7b/Gramd4/Ptprs	0.0485652	0.236888	0.198048
GO:0035970	peptidyl-threonine dephosphorylation	3	Dusp10/Ppm1f/Pdp1	0.0485652	0.236888	0.198048
GO:0042048	olfactory behavior	3	Adcy3/Chd7/Cfap69	0.0485652	0.236888	0.198048
GO:0042428	serotonin metabolic process	3	Ddc/Cyp2d22/Atp7a	0.0485652	0.236888	0.198048
GO:0043649	dicarboxylic acid catabolic process	3	Gad2/Gad1/Acsf3	0.0485652	0.236888	0.198048
GO:0044154	histone H3-K14 acetylation	3	Sirt1/Brd4/Kat2b	0.0485652	0.236888	0.198048
GO:0060026	convergent extension	3	Vangl2/Sfrp1/Nphp3	0.0485652	0.236888	0.198048
GO:0060732	positive regulation of inositol phosphate biosynthetic process	3	Myh9/Lhcgr/Adcyap1r1	0.0485652	0.236888	0.198048
GO:0061029	eyelid development in camera-type eye	3	Egfr/Map3k1/Jun	0.0485652	0.236888	0.198048
GO:0071025	RNA surveillance	3	Zcchc7/Zc3h4/Xrn1	0.0485652	0.236888	0.198048
GO:0071371	cellular response to gonadotropin stimulus	3	Lhcgr/Notch1/Ednra	0.0485652	0.236888	0.198048
GO:0072109	glomerular mesangium development	3	Bmp4/Pdgfrb/Notch1	0.0485652	0.236888	0.198048
GO:0097212	lysosomal membrane organization	3	Chmp1b/Chmp4c/Laptm5	0.0485652	0.236888	0.198048
GO:1902287	semaphorin-plexin signaling pathway involved in axon guidance	3	Plxna2/Plxnc1/Ednra	0.0485652	0.236888	0.198048
GO:0050900	leukocyte migration	28	F11r/Cnn2/Cxcl16/Ccl12/Pecam1/Foxj1/Syk/Itga2/Ptk2/Itgb7/Ager/Slc12a2/Anxa1/Itga4/Ecm1/B4galt1/Slit2/Podxl/Rarres2/Hrh1/Mtus1/Vegfc/Ednra/Icam1/Jam3/Adam10/Oxsr1/Msn	0.0494735	0.241099	0.201568
GO:0060420	regulation of heart growth	9	Cited2/Sirt1/Jarid2/Zfpm2/Pim1/Notch1/Vgll4/Fgfr1/Tgfbr2	0.0495599	0.2413	0.201737
GO:0060491	regulation of cell projection assembly	17	Rp1/Syne1/Fxr2/Ift88/Cep97/Fxr1/Intu/Tmem67/Wrap73/Slit2/Cep135/Podxl/Cln3/Icam1/Odad3/Mns1/Atp7a	0.0496537	0.241317	0.201751
GO:1990138	neuron projection extension	17	Fn1/Ntn1/Sema5a/Sema5b/Ddr1/Ptprs/Itga4/Sema4a/Draxin/Sema3e/Slit2/Smurf1/Mag/Iqgap1/Ednra/Disc1/Sin3a	0.0496537	0.241317	0.201751
GO:0001736	establishment of planar polarity	7	Vangl2/Fzd2/Foxf2/Cthrc1/Intu/Mllt3/Sfrp1	0.0500929	0.242789	0.202982
GO:0031641	regulation of myelination	7	Rarb/Zfp488/Myrf/Tcf7l2/Rxra/Hgf/Mag	0.0500929	0.242789	0.202982
GO:0035825	homologous recombination	7	Bard1/Trip13/Gm960/Rad51/Rad54b/Hfm1/Fancd2	0.0500929	0.242789	0.202982
GO:0030879	mammary gland development	14	Igfbp5/Gli2/Ntn1/Sostdc1/Gli3/Bmp4/Ddr1/Slc12a2/Tfap2c/Iqgap3/Slit2/Igf1r/Csmd1/Tgfbr2	0.0506993	0.244812	0.204673
GO:0043393	regulation of protein binding	18	Nvl/Vtn/Bmp4/Cthrc1/Derl1/Dnaaf11/Bambi/Tcf7l2/Itga4/Spag8/Krit1/Hopx/Atp2a2/Cald1/Gas8/Disc1/Plscr1/Nphp3	0.0507037	0.244812	0.204673
GO:0033233	regulation of protein sumoylation	4	Pias4/Zmiz1/Hmg20a/Pias1	0.0508307	0.244812	0.204673
GO:0033622	integrin activation	4	Fn1/Krit1/Rasip1/Jam3	0.0508307	0.244812	0.204673
GO:0045780	positive regulation of bone resorption	4	Egfr/Syk/Tmem64/Idua	0.0508307	0.244812	0.204673
GO:0048843	negative regulation of axon extension involved in axon guidance	4	Sema5a/Sema5b/Sema4a/Sema3e	0.0508307	0.244812	0.204673
GO:0051443	positive regulation of ubiquitin-protein transferase activity	4	Arrdc3/Topors/Cdc20/Dcun1d2	0.0508307	0.244812	0.204673
GO:0050708	regulation of protein secretion	25	Pfkfb2/Sirt1/Ptbp1/Egfr/Llgl1/Myh9/Pim3/Cd2ap/Slc12a2/Anxa1/Rfx3/Tcf7l2/Nr1h3/Myt1/Anxa5/Foxo1/Slc16a1/Wls/P3h1/Tbc1d1/Idua/Kcnn4/Sfrp1/Vegfc/Hcfc1	0.0514103	0.24738	0.20682
GO:0006914	autophagy	34	Sh3bp4/Sesn1/Sirt1/Pip4k2c/Wdr81/Nbr1/Usp36/Gaa/Arsb/Ift88/Clu/Ptk2/Arsa/Ager/Chmp1b/Chmp4c/Foxo1/Ubxn2b/Stx17/Vps13d/Atp2a2/Ap4m1/Smurf1/Eva1a/Gramd1a/Tbc1d17/Rasip1/Trim12c/Pik3c2a/Cln3/Ulk3/Pik3r4/Wdr6/Ogt	0.0517554	0.248594	0.207834
GO:0061919	process utilizing autophagic mechanism	34	Sh3bp4/Sesn1/Sirt1/Pip4k2c/Wdr81/Nbr1/Usp36/Gaa/Arsb/Ift88/Clu/Ptk2/Arsa/Ager/Chmp1b/Chmp4c/Foxo1/Ubxn2b/Stx17/Vps13d/Atp2a2/Ap4m1/Smurf1/Eva1a/Gramd1a/Tbc1d17/Rasip1/Trim12c/Pik3c2a/Cln3/Ulk3/Pik3r4/Wdr6/Ogt	0.0517554	0.248594	0.207834
GO:0021983	pituitary gland development	5	Gli2/Bmp4/Tcf7l2/Pax6/Pou3f2	0.0520913	0.249495	0.208588
GO:0045589	regulation of regulatory T cell differentiation	5	Dusp10/Vsir/Sh2b3/Fancd2/Il2rg	0.0520913	0.249495	0.208588
GO:1904645	response to amyloid-beta	5	Sirt1/Ager/Itga4/Igf1r/Icam1	0.0520913	0.249495	0.208588
GO:0150115	cell-substrate junction organization	10	Fn1/Itga2/Ptk2/Myh9/Ppm1f/Rhod/Iqgap1/Whamm/Taok2/Thsd1	0.0521297	0.249495	0.208588
GO:1901888	regulation of cell junction assembly	19	F11r/Ntn1/Ntrk2/Ptk2/Myh9/Amigo2/Ppm1f/Ptprs/Rhod/Aplnr/Sema4a/Amigo1/Ptprd/Hopx/Lrrn1/Iqgap1/Adgre5/Xlr3b/Ogt	0.0532756	0.254751	0.212982
GO:0098742	cell-cell adhesion via plasma-membrane adhesion molecules	17	Pecam1/Amigo2/Ptprs/Mbp/Crb2/Itga4/Amigo1/Ntng1/Nexn/Ptprd/Lrrc4/Pvr/Mag/Taok2/Fat3/Dscaml1/Tgfbr2	0.0534034	0.255133	0.213302
GO:0006611	protein export from nucleus	7	Bard1/Ptpn14/Xpo1/Xpo4/Xpo5/Nup214/Smurf1	0.0537074	0.255445	0.213562
GO:0007164	establishment of tissue polarity	7	Vangl2/Fzd2/Foxf2/Cthrc1/Intu/Mllt3/Sfrp1	0.0537074	0.255445	0.213562
GO:0051785	positive regulation of nuclear division	7	Fbxo5/Mad2l1bp/Pdgfrb/Cenpe/Eif4g3/Igf1r/Phip	0.0537074	0.255445	0.213562
GO:0060119	inner ear receptor cell development	7	Vangl2/Fzd2/Adgrv1/Slc4a7/Ift88/Cthrc1/Fgfr1	0.0537074	0.255445	0.213562
GO:0060393	regulation of pathway-restricted SMAD protein phosphorylation	7	Gdf10/Bmp4/Acvr1b/Eng/Gdf5/Rbpms/Tgfbr2	0.0537074	0.255445	0.213562
GO:0042073	intraciliary transport	6	Wdr35/Ift88/Bbs12/Intu/Ttc26/Dync2h1	0.0541452	0.257298	0.215112
GO:0060326	cell chemotaxis	23	Cxcl16/Ccl12/Dock4/Syk/Sema5a/Ptk2/Slc12a2/Pdgfrb/Anxa1/Notch1/Eng/Hgf/Slit2/Rarres2/Hrh1/Prkd2/Fgfr1/Mtus1/Vegfc/Ednra/Jam3/Adam10/Oxsr1	0.0545298	0.258895	0.216447
GO:0007030	Golgi organization	12	Syne1/Vrk1/Lysmd3/Tjap1/Cul7/Trappc8/Atl3/Ubxn2b/Stx17/Akap9/Cit/Dync2h1	0.0546838	0.259363	0.216838
GO:0031214	biomineral tissue development	15	Ddr2/Fbxo5/Sbno2/Nbr1/Aspn/Adgrv1/Bmp4/Tcf7l2/Notch1/Rxra/Ecm1/Wls/Fzd9/Fgfr1/Txlng	0.0547252	0.259363	0.216838
GO:0001704	formation of primary germ layer	10	Sox17/Fn1/Vtn/Bmp4/Crb2/Wls/Arid1a/Exoc4/Fgfr1/Dusp4	0.054924	0.259844	0.21724
GO:0030203	glycosaminoglycan metabolic process	10	Arsb/Hexb/Chsy3/Pdgfrb/Cemip2/Idua/Xylt1/Spock3/Csgalnact1/Ednra	0.054924	0.259844	0.21724
GO:0050680	negative regulation of epithelial cell proliferation	14	Dusp10/Bmp4/Ift88/Ager/Notch1/Eng/Pax6/Dll4/Gdf5/Intu/B4galt1/Cdk6/Krit1/Sfrp1	0.0550552	0.260234	0.217567
GO:0045860	positive regulation of protein kinase activity	27	Ddr2/Vangl2/Sirt1/Egfr/Syk/Map3k1/Clu/Htr2a/Ptk2/Telo2/Pim1/Ager/Spdya/Pdgfrb/Map3k11/Traf6/Rasgrp1/Cdc25b/Tpx2/Ect2/Cenpe/Iqgap1/Tead1/Fgfr1/Vegfc/Tgfbr2/Ddx3x	0.0553519	0.261406	0.218546
GO:0016575	histone deacetylation	9	Sirt1/Baz2a/Nipbl/Aplnr/Sfpq/Hopx/Prkd2/Sin3a/Hdac8	0.0555334	0.261645	0.218746
GO:0070301	cellular response to hydrogen peroxide	9	Ddr2/Sirt1/Pcgf2/Pdgfrb/Anxa1/Ect2/Hgf/Ednra/Nol3	0.0555334	0.261645	0.218746
GO:0015931	nucleobase-containing compound transport	16	Nup43/Thoc5/Xpo1/Alkbh5/Zfp36l1/Nup153/Nup155/Aaas/Xpo5/Nup214/Nup160/Nup54/Parp11/Tgfbr2/Slc35a2/Nup62cl	0.0562044	0.261645	0.218746
GO:0070374	positive regulation of ERK1 and ERK2 cascade	18	Abca7/Egfr/Flt4/Ccl12/Bmp4/Htr2a/Myh9/Ager/Pdgfrb/Notch1/Rasgrp1/Notch2/Npnt/Glipr2/Jun/Prkd2/Ednra/Icam1	0.0562603	0.261645	0.218746
GO:0008585	female gonad development	11	Sirt1/Bmp4/Zfpm2/Myh9/Adamts1/Lhcgr/Tiparp/Ptx3/Fancg/Csmd1/Sfrp1	0.0564158	0.261645	0.218746
GO:0003198	epithelial to mesenchymal transition involved in endocardial cushion formation	3	Notch1/Eng/Tgfbr2	0.0567388	0.261645	0.218746
GO:0006337	nucleosome disassembly	3	Smarcd2/Arid1a/Cebpg	0.0567388	0.261645	0.218746
GO:0006474	N-terminal protein amino acid acetylation	3	Naa16/Crebbp/Kat2b	0.0567388	0.261645	0.218746
GO:0007096	regulation of exit from mitosis	3	Cdc14b/Mad2l1bp/Cdca5	0.0567388	0.261645	0.218746
GO:0009313	oligosaccharide catabolic process	3	Hexb/Neu3/Man2b1	0.0567388	0.261645	0.218746
GO:0010524	positive regulation of calcium ion transport into cytosol	3	Bmp4/Lhcgr/Adcyap1r1	0.0567388	0.261645	0.218746
GO:0010715	regulation of extracellular matrix disassembly	3	Ddr2/Sema5a/Ddr1	0.0567388	0.261645	0.218746
GO:0044406	adhesion of symbiont to host	3	Gbp7/Gbp2/Icam1	0.0567388	0.261645	0.218746
GO:0051004	regulation of lipoprotein lipase activity	3	Lmf1/Nr1h3/Sort1	0.0567388	0.261645	0.218746
GO:0060100	positive regulation of phagocytosis, engulfment	3	Abca7/Itga2/Ager	0.0567388	0.261645	0.218746
GO:0060546	negative regulation of necroptotic process	3	Casp8/Mutyh/Birc2	0.0567388	0.261645	0.218746
GO:0097094	craniofacial suture morphogenesis	3	Foxn3/Gli3/Bmp4	0.0567388	0.261645	0.218746
GO:0097152	mesenchymal cell apoptotic process	3	Gdf5/Ednra/Pou3f4	0.0567388	0.261645	0.218746
GO:1902285	semaphorin-plexin signaling pathway involved in neuron projection guidance	3	Plxna2/Plxnc1/Ednra	0.0567388	0.261645	0.218746
GO:1903587	regulation of blood vessel endothelial cell proliferation involved in sprouting angiogenesis	3	Jcad/Aplnr/Dll4	0.0567388	0.261645	0.218746
GO:1905155	positive regulation of membrane invagination	3	Abca7/Itga2/Ager	0.0567388	0.261645	0.218746
GO:2001028	positive regulation of endothelial cell chemotaxis	3	Sema5a/Prkd2/Fgfr1	0.0567388	0.261645	0.218746
GO:0002089	lens morphogenesis in camera-type eye	4	Pou2f1/Cited2/Bmp4/Hipk1	0.0569305	0.261645	0.218746
GO:0003272	endocardial cushion formation	4	Notch1/Eng/Aplnr/Tgfbr2	0.0569305	0.261645	0.218746
GO:0015740	C4-dicarboxylate transport	4	Slc12a2/Slc13a3/Slc16a1/Lrrc8d	0.0569305	0.261645	0.218746
GO:0030318	melanocyte differentiation	4	Gli3/Hps1/Adamts9/Oca2	0.0569305	0.261645	0.218746
GO:0031365	N-terminal protein amino acid modification	4	Ntmt2/Naa16/Crebbp/Kat2b	0.0569305	0.261645	0.218746
GO:0060039	pericardium development	4	Notch1/Rxra/Itga4/Dll4	0.0569305	0.261645	0.218746
GO:1900745	positive regulation of p38MAPK cascade	4	Gadd45g/Bmp4/Ager/Gadd45a	0.0569305	0.261645	0.218746
GO:2001032	regulation of double-strand break repair via nonhomologous end joining	4	Dek/Smchd1/Kmt5b/Rif1	0.0569305	0.261645	0.218746
GO:0030521	androgen receptor signaling pathway	5	Sirt1/Zmiz1/Arid1a/Kdm3a/Sfrp1	0.0570666	0.261645	0.218746
GO:0040001	establishment of mitotic spindle localization	5	Ndc80/Pax6/Arhgef2/Ubxn2b/Cdk5rap2	0.0570666	0.261645	0.218746
GO:0070570	regulation of neuron projection regeneration	5	Stk24/Ptprs/Hgf/Igf1r/Xylt1	0.0570666	0.261645	0.218746
GO:0071320	cellular response to cAMP	5	Igfbp5/Zfp36l1/Slc8a3/Akap9/Slc26a6	0.0570666	0.261645	0.218746
GO:0016482	cytosolic transport	14	Rab7b/Rcsd1/Vps54/Wdr81/Rhobtb3/Sort1/Laptm5/Ap4m1/Dennd2a/Washc2/Tbc1d17/Cln3/Pik3r4/Msn	0.0573263	0.262299	0.219292
GO:2000045	regulation of G1/S transition of mitotic cell cycle	14	Ctdsp1/Ddr2/Egfr/Smarcd2/Pbrm1/Crebbp/Adamts1/Anxa1/Sass6/Arid1a/Dbf4/Rbl2/Rfwd3/Ddx3x	0.0573263	0.262299	0.219292
GO:0032535	regulation of cellular component size	29	Fn1/Flii/Ntn1/Pecam1/Map3k1/Rictor/Sema5a/Lima1/Sema5b/Kank3/Ptprs/Slc12a2/Ssh3/Iqgap3/Sema4a/Draxin/Sema3e/Slit2/Cit/Smurf1/Kcnn4/Mag/Cln3/Disc1/Tmem123/Icam1/Sin3a/Ogt/Atp7a	0.0573564	0.262299	0.219292
GO:0070918	regulatory ncRNA processing	7	Bmp4/Nup155/Bcdin3d/Tut4/Ago4/Srrt/Ddx3x	0.0574808	0.262419	0.219393
GO:0071470	cellular response to osmotic stress	7	Rcsd1/Slc2a4/Zfp36l1/Lrrc8d/Cln3/Oxsr1/Ddx3x	0.0574808	0.262419	0.219393
GO:0001894	tissue homeostasis	21	Rp1/Col9a1/Col3a1/Egfr/Vps54/Syk/Adgrv1/Ocln/Col11a2/Slc12a2/Pdgfrb/Mbp/Notch1/Crb2/Traf6/Bbs12/Tmem64/Mtf1/Idua/Kmt2a/Nphp3	0.0576717	0.262617	0.219559
GO:0034599	cellular response to oxidative stress	21	Ddr2/Sirt1/Egfr/Pcgf2/Bmp4/Stk24/Slc11a2/Pdgfrb/Anxa1/Ect2/Foxo1/Jun/Sfpq/Hgf/Atp2a2/Stx2/Fancd2/Ednra/Nol3/Sin3a/Atp7a	0.0576717	0.262617	0.219559
GO:0060249	anatomical structure homeostasis	21	Rp1/Col9a1/Col3a1/Egfr/Vps54/Syk/Adgrv1/Ocln/Col11a2/Slc12a2/Pdgfrb/Mbp/Notch1/Crb2/Traf6/Bbs12/Tmem64/Mtf1/Idua/Kmt2a/Nphp3	0.0576717	0.262617	0.219559
GO:0033673	negative regulation of kinase activity	18	Ddr2/Dusp10/Sirt1/Adarb1/Pip4k2c/Slc8a3/Gadd45g/Bmp4/Ppm1f/Kat2b/Fem1a/Taf7/Cdk5rap2/Sh2b3/Gadd45a/Rasip1/Mvp/Sfrp1	0.0582033	0.264813	0.221394
GO:0031103	axon regeneration	6	Stk24/Ptprs/Jun/Mag/Igf1r/Xylt1	0.0584657	0.265329	0.221826
GO:0031279	regulation of cyclase activity	6	Rd3/Adcy3/Adgrv1/Lhcgr/P2ry13/Akap9	0.0584657	0.265329	0.221826
GO:1902895	positive regulation of miRNA transcription	6	Egfr/Bmp4/Mrtfa/Jun/Tead1/Apln	0.0584657	0.265329	0.221826
GO:0051965	positive regulation of synapse assembly	8	Ntrk2/Amigo2/Sema4a/Amigo1/Ptprd/Lrrn1/Adgre5/Xlr3b	0.0587342	0.266322	0.222656
GO:0006470	protein dephosphorylation	19	Ctdsp1/Mgat5/Dusp10/Ptpn14/Ptbp1/Ptpn21/Cdc14b/Tns2/Ppm1f/Ptprs/Ppp4r1/Pdgfrb/Ssh3/Cdc25b/Pdp1/Ptprd/Eya3/Ptpre/Dusp4	0.0588179	0.266475	0.222784
GO:0034250	positive regulation of amide metabolic process	14	Ptbp1/Fxr2/Itga2/Clu/Usp16/Rps6kb2/Abca2/Rxra/Fxr1/Eif4g3/Gsap/Guf1/Rpusd4/Ddx3x	0.0596603	0.270062	0.225783
GO:0016579	protein deubiquitination	12	Bard1/Usp34/Usp36/Usp16/Taf7/Taf6l/Usp20/Itch/Supt20/Mysm1/Usp48/Usp11	0.0598035	0.270482	0.226134
GO:0010810	regulation of cell-substrate adhesion	18	Fn1/Utrn/Vtn/Nid1/Ptk2/Myh9/Ppm1f/Ddr1/Rhod/Notch1/Jag1/Npnt/Cdk6/Sema3e/Col26a1/Fbln2/Iqgap1/Disc1	0.0601923	0.27201	0.227412
GO:0001890	placenta development	15	Cited2/Egfr/Zfp36l1/Pbrm1/Cul7/Rxra/Sp3/Itga4/Plk4/Ash1l/Notch2/Rbm15/Arid1a/Adm/Birc2	0.0613671	0.27672	0.231349
GO:0006305	DNA alkylation	7	Baz2a/Rsl1/Mis18a/Ehmt1/Pax6/Mbd4/Kmt2a	0.0614141	0.27672	0.231349
GO:0006306	DNA methylation	7	Baz2a/Rsl1/Mis18a/Ehmt1/Pax6/Mbd4/Kmt2a	0.0614141	0.27672	0.231349
GO:0007517	muscle organ development	27	Col3a1/Gpc1/Ccnt2/Vangl2/Disp1/Plagl1/Cited2/Sirt1/Adarb1/Vps54/Fzd2/Flnb/Bmp4/Zfpm2/Kmt5b/Tcf7l2/Notch1/Rxra/Eng/Dll4/Gpcpd1/Myt1/Fxr1/Bcl9/Chd7/Zfp689/Ednra	0.0614415	0.27672	0.231349
GO:0006979	response to oxidative stress	29	Ddr2/Sesn1/Sirt1/Egfr/Pcgf2/Pxdn/Bmp4/Stk24/Slc11a2/Pdgfrb/Anxa1/Ect2/Foxo1/Txnip/Jun/Mutyh/Mtf1/Sfpq/Hgf/Atp2a2/Stx2/Fancd2/Rbpms/Ednra/Nol3/Sin3a/Neil1/Oxsr1/Atp7a	0.061792	0.278064	0.232473
GO:0060419	heart growth	11	Cited2/Sirt1/Jarid2/Zfpm2/Pim1/Notch1/Rxra/Vgll4/Fgfr1/Sorbs2/Tgfbr2	0.0619858	0.27831	0.232678
GO:0051168	nuclear export	14	Bard1/Ptpn14/Thoc5/Xpo1/Alkbh5/Nup153/Xpo4/Nup155/Xpo5/Nup214/Nup160/Sdad1/Smurf1/Nup62cl	0.0620576	0.27831	0.232678
GO:2000058	regulation of ubiquitin-dependent protein catabolic process	14	Xpo1/Foxf2/Clu/Rnf19a/Ptk2/Senp1/Zer1/Cdc20/Laptm5/Smurf1/Tmem168/Disc1/Pias1/Ogt	0.0620576	0.27831	0.232678
GO:0003230	cardiac atrium development	5	Notch1/Eng/Dll4/Notch2/Nphp3	0.0623049	0.27831	0.232678
GO:0031063	regulation of histone deacetylation	5	Sirt1/Baz2a/Nipbl/Aplnr/Prkd2	0.0623049	0.27831	0.232678
GO:0038084	vascular endothelial growth factor signaling pathway	5	Flt4/Jcad/Pdgfrb/Prkd2/Vegfc	0.0623049	0.27831	0.232678
GO:0060325	face morphogenesis	5	Nipbl/Crebbp/Tcf7l2/Tiparp/Csrnp1	0.0623049	0.27831	0.232678
GO:0060351	cartilage development involved in endochondral bone morphogenesis	5	Col9a1/Rarb/Hspg2/Poc1a/Tgfbr2	0.0623049	0.27831	0.232678
GO:0008543	fibroblast growth factor receptor signaling pathway	8	Gpc1/Shisa2/Tcf7l2/Prkd2/Iqgap1/Fgfr1/Apln/Ofd1	0.0623151	0.27831	0.232678
GO:0031333	negative regulation of protein-containing complex assembly	13	Inpp5j/Flii/Xaf1/Pecam1/Clu/Kank3/Ssh3/Arhgef2/Slit2/Nol3/Birc2/Jam3/Ddx3x	0.06246	0.278724	0.233024
GO:0046189	phenol-containing compound biosynthetic process	6	Ddc/Cyp2d22/Hdc/Insm1/Oca2/Atp7a	0.0629863	0.28037	0.234401
GO:0090329	regulation of DNA-templated DNA replication	6	Fbxo5/Cdk2/Dbf4/Cdc7/Mcm7/Fgfr1	0.0629863	0.28037	0.234401
GO:0097352	autophagosome maturation	6	Chmp1b/Chmp4c/Stx17/Atp2a2/Cln3/Pik3r4	0.0629863	0.28037	0.234401
GO:0033522	histone H2A ubiquitination	4	Bard1/Trip12/Pcgf2/Rad51	0.0634039	0.280594	0.234588
GO:0051560	mitochondrial calcium ion homeostasis	4	Slc8a3/Slc25a27/Nol3/Disc1	0.0634039	0.280594	0.234588
GO:0060008	Sertoli cell differentiation	4	Arid4b/Fndc3a/Akap9/Icam1	0.0634039	0.280594	0.234588
GO:0060045	positive regulation of cardiac muscle cell proliferation	4	Zfpm2/Pim1/Notch1/Fgfr1	0.0634039	0.280594	0.234588
GO:0060252	positive regulation of glial cell proliferation	4	Egfr/Ntn1/Ptk2/Vegfc	0.0634039	0.280594	0.234588
GO:0060444	branching involved in mammary gland duct morphogenesis	4	Ddr1/Slc12a2/Tfap2c/Csmd1	0.0634039	0.280594	0.234588
GO:0060571	morphogenesis of an epithelial fold	4	Gli2/Egfr/Sostdc1/Bmp4	0.0634039	0.280594	0.234588
GO:0006644	phospholipid metabolic process	26	Plcd4/Acsl3/Pip4k2c/Inpp5j/Pigl/Pigh/Serinc5/Hexb/Htr2a/Agpat4/Pdgfrb/Chka/Acsl5/Abca2/Inpp5e/Nr1h3/Gpcpd1/Pik3r3/Inpp5b/Serinc2/Pik3c2a/Smg1/Cln3/Pigb/Plscr1/Pik3r4	0.0635778	0.281131	0.235037
GO:0032675	regulation of interleukin-6 production	14	Rab7b/Foxj1/Syk/Zbtb20/Ager/Tnfsf9/Mbp/Traf6/Arhgef2/Rigi/Tut4/Laptm5/Hgf/Pou2f2	0.0645188	0.283374	0.236912
GO:0070482	response to oxygen levels	23	Cited2/Ddit4/Sirt1/Alkbh5/Slc2a4/Zfp36l1/Slc8a3/Gucy1b2/Slc11a2/Ager/Notch1/Eng/Mgarp/Foxo1/Tacc3/Wtip/Vegfc/Ednra/Wdr83/Nol3/Birc2/Scap/Ogt	0.0647657	0.283374	0.236912
GO:0046660	female sex differentiation	13	Sirt1/Lhfpl2/Bmp4/Zfpm2/Myh9/Adamts1/Lhcgr/Tiparp/Ptx3/Chd7/Fancg/Csmd1/Sfrp1	0.065062	0.283374	0.236912
GO:0072073	kidney epithelium development	13	Gli3/Rarb/Bmp4/Notch1/Jag1/Notch2/Npnt/Slit2/Sfrp1/Fgfr1/Crlf1/Ednra/Myo1e	0.065062	0.283374	0.236912
GO:0051963	regulation of synapse assembly	12	Ntn1/Ntrk2/Ptk2/Amigo2/Ptprs/Sema4a/Amigo1/Ptprd/Lrrn1/Adgre5/Xlr3b/Ogt	0.0652322	0.283374	0.236912
GO:0070265	necrotic cell death	7	Casp8/Ddr2/Trpm7/Mutyh/Nol3/Tmem123/Birc2	0.0655079	0.283374	0.236912
GO:0007063	regulation of sister chromatid cohesion	3	Recql4/Cdca5/Sfpq	0.0655163	0.283374	0.236912
GO:0010470	regulation of gastrulation	3	Tgif1/Crb2/Phldb1	0.0655163	0.283374	0.236912
GO:0010919	regulation of inositol phosphate biosynthetic process	3	Myh9/Lhcgr/Adcyap1r1	0.0655163	0.283374	0.236912
GO:0015701	bicarbonate transport	3	Car4/Slc4a7/Slc26a6	0.0655163	0.283374	0.236912
GO:0030033	microvillus assembly	3	Rapgef6/Stx2/Podxl	0.0655163	0.283374	0.236912
GO:0032793	positive regulation of CREB transcription factor activity	3	Crebbp/Prkd2/Crtc3	0.0655163	0.283374	0.236912
GO:0032966	negative regulation of collagen biosynthetic process	3	Fn1/Ager/Notch1	0.0655163	0.283374	0.236912
GO:0033631	cell-cell adhesion mediated by integrin	3	Itga4/Npnt/Podxl	0.0655163	0.283374	0.236912
GO:0034698	response to gonadotropin	3	Lhcgr/Notch1/Ednra	0.0655163	0.283374	0.236912
GO:0036159	inner dynein arm assembly	3	Dnah7b/Dnaaf11/Dnai3	0.0655163	0.283374	0.236912
GO:0043217	myelin maintenance	3	Clu/Myrf/Fa2h	0.0655163	0.283374	0.236912
GO:0045655	regulation of monocyte differentiation	3	Zfp36l1/Jun/Cdk6	0.0655163	0.283374	0.236912
GO:0045793	positive regulation of cell size	3	Tmem123/Ogt/Atp7a	0.0655163	0.283374	0.236912
GO:0051131	chaperone-mediated protein complex assembly	3	Clu/Bbs12/Hopx	0.0655163	0.283374	0.236912
GO:0060192	negative regulation of lipase activity	3	Anxa1/Sort1/Bicd1	0.0655163	0.283374	0.236912
GO:0060572	morphogenesis of an epithelial bud	3	Gli2/Sostdc1/Bmp4	0.0655163	0.283374	0.236912
GO:0062099	negative regulation of programmed necrotic cell death	3	Casp8/Mutyh/Birc2	0.0655163	0.283374	0.236912
GO:0072148	epithelial cell fate commitment	3	Sostdc1/Notch1/Arx	0.0655163	0.283374	0.236912
GO:0080154	regulation of fertilization	3	Lhfpl2/Myh9/Cfap69	0.0655163	0.283374	0.236912
GO:1905939	regulation of gonad development	3	Cited2/Zfpm2/Dhx37	0.0655163	0.283374	0.236912
GO:2000042	negative regulation of double-strand break repair via homologous recombination	3	Smchd1/Rif1/Klhl15	0.0655163	0.283374	0.236912
GO:0060042	retina morphogenesis in camera-type eye	8	Rp1/Ntrk2/Slc4a7/Man2a1/Notch1/Crb2/Hipk1/Fat3	0.0660294	0.285362	0.238575
GO:0071356	cellular response to tumor necrosis factor	15	St18/Sirt1/Pias4/Slc2a4/Ccl12/Wdr35/Zfp36l1/Syk/Traf6/Hipk1/Npnt/Laptm5/Sfrp1/Nol3/Birc2	0.0660865	0.285378	0.238588
GO:0009314	response to radiation	31	Rp1/Col3a1/Nabp1/Bard1/Sirt1/Abca7/Egfr/Nipbl/Sema5a/Crebbp/Sema5b/Anxa1/Pierce1/Rad51/Cep250/Ect2/Rad54b/Fancg/Jun/Eya3/Per3/Uvssa/Idua/Gadd45a/Fancd2/Hrh1/Mbd4/Sfrp1/Rfwd3/Kmt2a/Pias1	0.0663226	0.286167	0.239247
GO:0032479	regulation of type I interferon production	10	Rel/Syk/Crebbp/Zbtb20/Ptprs/Rnf125/Gbp7/Rigi/Gpatch3/Ddx3x	0.0670777	0.289191	0.241776
GO:0032330	regulation of chondrocyte differentiation	6	Gli2/Gli3/Rarb/Bmp4/Trps1/Gdf5	0.0677071	0.291388	0.243612
GO:0043550	regulation of lipid kinase activity	6	Pip4k2c/Wdr81/Pdgfrb/Pik3r3/Rbl2/Pik3r4	0.0677071	0.291388	0.243612
GO:0010803	regulation of tumor necrosis factor-mediated signaling pathway	5	Pias4/Syk/Hipk1/Laptm5/Nol3	0.0678052	0.291388	0.243612
GO:1904707	positive regulation of vascular associated smooth muscle cell proliferation	5	Igfbp5/Ddr2/Adamts1/Jun/Hpgd	0.0678052	0.291388	0.243612
GO:0032006	regulation of TOR signaling	11	Sh3bp4/Dyrk3/Nuak2/Sesn1/Ddit4/Sirt1/Rnf167/Rictor/Telo2/Minar1/Alg13	0.0679038	0.291577	0.24377
GO:0042246	tissue regeneration	7	Dusp10/Vps54/9630013A20Rik/Anxa1/Bcl9/Hopx/Fzd9	0.0697626	0.299079	0.250042
GO:0060389	pathway-restricted SMAD protein phosphorylation	7	Gdf10/Bmp4/Acvr1b/Eng/Gdf5/Rbpms/Tgfbr2	0.0697626	0.299079	0.250042
GO:0001778	plasma membrane repair	4	Myh9/Chmp1b/Ahnak/Chmp4c	0.0702455	0.299468	0.250367
GO:0002507	tolerance induction	4	Foxj1/Marchf7/Itch/Tgfbr2	0.0702455	0.299468	0.250367
GO:0003171	atrioventricular valve development	4	Zfpm2/Notch1/Aplnr/Tgfbr2	0.0702455	0.299468	0.250367
GO:0021884	forebrain neuron development	4	Zmiz1/Sema3e/Disc1/Atp7a	0.0702455	0.299468	0.250367
GO:0031664	regulation of lipopolysaccharide-mediated signaling pathway	4	Ly86/Traf6/Tut4/Trim12c	0.0702455	0.299468	0.250367
GO:0044346	fibroblast apoptotic process	4	Sirt1/Btg1/Chd8/Sfrp1	0.0702455	0.299468	0.250367
GO:1902932	positive regulation of alcohol biosynthetic process	4	Myh9/Lhcgr/Adcyap1r1/Scap	0.0702455	0.299468	0.250367
GO:0071333	cellular response to glucose stimulus	13	Sirt1/Myh9/Pim3/Zbtb20/Ager/Tcf7l2/Myt1/Tbc1d1/Igf1r/Icam1/Sin3a/Hcfc1/Ogt	0.0704787	0.300223	0.250998
GO:0010811	positive regulation of cell-substrate adhesion	12	Fn1/Utrn/Vtn/Nid1/Myh9/Ppm1f/Npnt/Cdk6/Col26a1/Fbln2/Iqgap1/Disc1	0.0709743	0.301853	0.252361
GO:1903322	positive regulation of protein modification by small protein conjugation or removal	12	Pias4/Septin4/Arrdc3/Derl1/Marchf7/Topors/Cdc20/Laptm5/Dcun1d2/Birc2/Pias1/Ddx3x	0.0709743	0.301853	0.252361
GO:0043433	negative regulation of DNA-binding transcription factor activity	14	Hes6/Sirt1/Pias4/Med13/Foxj1/Sfrp4/Pim1/Tcf7l2/Itch/Tut4/Tacc3/Anxa4/Cebpg/Igf1r	0.0722901	0.307204	0.256835
GO:0006892	post-Golgi vesicle-mediated transport	9	Acsl3/Vps54/Llgl1/Sort1/Laptm5/Ap4m1/Exoc4/Gga2/Cln3	0.0724397	0.307417	0.257013
GO:0021517	ventral spinal cord development	6	Gli2/Ascl1/Gli3/Pax6/Dll4/Dync2h1	0.0726277	0.307417	0.257013
GO:0043507	positive regulation of JUN kinase activity	6	Vangl2/Syk/Map3k1/Ager/Map3k11/Traf6	0.0726277	0.307417	0.257013
GO:0051339	regulation of lyase activity	6	Rd3/Adcy3/Adgrv1/Lhcgr/P2ry13/Akap9	0.0726277	0.307417	0.257013
GO:0072132	mesenchyme morphogenesis	6	Notch1/Eng/Aplnr/Exoc4/Fgfr1/Tgfbr2	0.0726277	0.307417	0.257013
GO:1903828	negative regulation of protein localization	18	Bard1/Tmbim1/Sirt1/Pim3/Ppm1f/Anxa1/Inpp5e/Nr1h3/Anxa5/Foxo1/Ubxn2b/Tbc1d1/Idua/Fzd9/Sfrp1/Nol3/Sin3a/Ogt	0.0731137	0.308215	0.25768
GO:0009309	amine biosynthetic process	5	Ddc/Cyp2d22/Hdc/Insm1/Atp7a	0.0735657	0.308215	0.25768
GO:0010453	regulation of cell fate commitment	5	Sox17/Sostdc1/Bmp4/Pax6/Fgfr1	0.0735657	0.308215	0.25768
GO:0010939	regulation of necrotic cell death	5	Casp8/Ddr2/Mutyh/Nol3/Birc2	0.0735657	0.308215	0.25768
GO:0014037	Schwann cell differentiation	5	Gpc1/Ntrk2/Pou3f2/Adam22/Fa2h	0.0735657	0.308215	0.25768
GO:0035883	enteroendocrine cell differentiation	5	Bmp4/Rfx3/Pax6/Insm1/Cdk6	0.0735657	0.308215	0.25768
GO:0042401	biogenic amine biosynthetic process	5	Ddc/Cyp2d22/Hdc/Insm1/Atp7a	0.0735657	0.308215	0.25768
GO:0045761	regulation of adenylate cyclase activity	5	Adcy3/Adgrv1/Lhcgr/P2ry13/Akap9	0.0735657	0.308215	0.25768
GO:0046365	monosaccharide catabolic process	5	Pfkfb2/Arsb/Hexb/Idua/Dhdh	0.0735657	0.308215	0.25768
GO:0060219	camera-type eye photoreceptor cell differentiation	5	Rp1/Ntrk2/Slc4a7/Notch1/Crb2	0.0735657	0.308215	0.25768
GO:0072595	maintenance of protein localization in organelle	5	Bard1/Syne1/Taf8/Topors/Sun1	0.0735657	0.308215	0.25768
GO:0090175	regulation of establishment of planar polarity	5	Vangl2/Fzd2/Cthrc1/Mllt3/Sfrp1	0.0735657	0.308215	0.25768
GO:0097028	dendritic cell differentiation	5	Ager/Tnfsf9/Traf6/Notch2/Tgfbr2	0.0735657	0.308215	0.25768
GO:1905037	autophagosome organization	10	Pip4k2c/Ift88/Ubxn2b/Stx17/Atp2a2/Ap4m1/Smurf1/Pik3c2a/Cln3/Ulk3	0.0737494	0.308743	0.258121
GO:0015748	organophosphate ester transport	11	Abca7/Pctp/Slc37a1/Ano3/Atp11b/Abca1/Atp10d/Pitpnm2/Kcnn4/Atp10a/Plscr1	0.0741741	0.309567	0.258811
GO:0035710	CD4-positive, alpha-beta T cell activation	11	Vsir/Gadd45g/Ager/Anxa1/Itch/Sema4a/Tox/Kmt2a/Tgfbr2/Il2rg/Atp7a	0.0741741	0.309567	0.258811
GO:0043280	positive regulation of cysteine-type endopeptidase activity involved in apoptotic process	11	St18/Casp8/Sirt1/Wdr35/Syk/Gramd4/Senp1/Slc11a2/Ppm1f/Laptm5/Ddx3x	0.0741741	0.309567	0.258811
GO:2000756	regulation of peptidyl-lysine acetylation	7	Sirt1/Dip2a/Dek/Kat2b/Taf7/Sin3a/Hdac8	0.0741783	0.309567	0.258811
[truncated: 1,909 more rows]

## Sheet: Table S21, Fig 3
Supplementary Table 21. Related to Figure 3. Overrepresentation analysis of up-regulated genes in Cux2 KO male neurons at E19
[truncated: 13 more rows]

## Sheet: Table S22, Fig 3
Supplementary Table 22. Related to Figure 3. Overrepresentation analysis of down-regulated genes in Cux2 KO male neurons at E19
[truncated: 29 more rows]

[truncated: 2 more sheets: Table S23, Fig 3, Table S24, Fig 3]
